# Supplementary material for: Mycobacteriales taxonomy using network analysis-aided, context-uniform phylogenomic approach for non-subjective genus demarcation
Source: mBio. 2023 Oct 5;14(5):e02207-23. doi: 10.1128/mbio.02207-23 (PMC10653829; doi:10.1128/mbio.02207-23)
Supplement: Data Set S1 — ML distance and genomic relatedness index (GRI) matrices. [file mbio.02207-23-s0001.xls]

## Sheet: Mycobacteriineae_MLdist
	Aldersonia kunmingensis	Antrihabitans stalactiti	Antrihabitans stalagmiti	Gordonia alkanivorans	Gordonia amarae	Gordonia amicalis	Gordonia araii	Gordonia bronchialis	Gordonia effusa	Gordonia hydrophobica	Gordonia malaquae	Gordonia neofelifaecis	Gordonia otitidis	Gordonia paraffinivorans	Gordonia polyisoprenivorans	Gordonia rubripertincta	Gordonia sihwensis	Gordonia soli	Gordonia sputi	Gordonia terrae	Hoyosella altamirensis	Hoyosella lacisalsi	Hoyosella rhizosphaerae	Jongsikchunia kroppenstedtii	Millisia brevis	Mycobacterium avium	Mycobacterium canettii	Mycobacterium colombiense	Mycobacterium europaeum	Mycobacterium interjectum	Mycobacterium intermedium	Mycobacterium intracellulare	Mycobacterium lacus	Mycobacterium marinum	Mycobacterium simiae	Mycobacterium tuberculosis	Mycobacterium xenopi	Mycobacteroides abscessus	Mycobacteroides chelonae	Mycobacteroides immunogenum	Mycolicibacillus parakoreensis	Mycolicibacillus trivialis	Mycolicibacter arupensis	Mycolicibacter nonchromogenicus	Mycolicibacter sinensis	Mycolicibacter terrae	Mycolicibacterium canariasense	Mycolicibacterium chlorophenolicum	Mycolicibacterium fallax
Aldersonia kunmingensis	0	0.272096	0.253036	0.500025	0.518751	0.498235	0.539833	0.505569	0.517453	0.565506	0.5381	0.548092	0.515159	0.491283	0.525117	0.49251	0.552916	0.507864	0.522135	0.500418	0.476508	0.499757	0.499523	0.479521	0.475383	0.485117	0.508028	0.492587	0.495222	0.497321	0.496768	0.492656	0.502128	0.500411	0.535958	0.50923	0.486055	0.468007	0.47051	0.464557	0.513243	0.502443	0.497902	0.493681	0.496456	0.489474	0.487958	0.47549	0.510905
Antrihabitans stalactiti	0.272096	0	0.182032	0.507462	0.527368	0.506947	0.542651	0.51472	0.51858	0.582661	0.562303	0.568549	0.509967	0.510429	0.52295	0.502205	0.579078	0.515304	0.522063	0.511429	0.484856	0.522414	0.506281	0.499315	0.4755	0.486868	0.498012	0.487051	0.493636	0.49242	0.496039	0.487693	0.499062	0.493958	0.530626	0.498503	0.493418	0.463892	0.463882	0.456819	0.514942	0.514879	0.494764	0.488659	0.498727	0.496059	0.480206	0.472844	0.514898
Antrihabitans stalagmiti	0.253036	0.182032	0	0.503895	0.522879	0.500147	0.535906	0.512487	0.515216	0.568147	0.552474	0.560528	0.510946	0.502219	0.520042	0.501919	0.572491	0.514801	0.521001	0.50811	0.487624	0.515182	0.507335	0.500158	0.475915	0.483159	0.495022	0.490691	0.495455	0.494093	0.492327	0.487636	0.493323	0.49184	0.535875	0.496136	0.488132	0.465387	0.460884	0.460948	0.509121	0.506253	0.490172	0.481228	0.49131	0.486905	0.471551	0.472684	0.510685
Gordonia alkanivorans	0.500025	0.507462	0.503895	0	0.228632	0.0413801	0.317129	0.16051	0.256794	0.372892	0.350823	0.351256	0.215771	0.095072	0.214731	0.0168501	0.353977	0.208792	0.218982	0.0908516	0.548492	0.561971	0.550998	0.358308	0.562043	0.5841	0.590361	0.58241	0.578292	0.584943	0.584919	0.577196	0.592604	0.59324	0.627464	0.591821	0.583653	0.549941	0.553849	0.544903	0.58401	0.573087	0.572986	0.568148	0.574724	0.569724	0.553448	0.550239	0.580154
Gordonia amarae	0.518751	0.527368	0.522879	0.228632	0	0.229126	0.341006	0.220201	0.273843	0.37592	0.365283	0.355448	0.246056	0.237726	0.238748	0.227727	0.356613	0.245632	0.249666	0.222391	0.565461	0.573572	0.58399	0.37656	0.564936	0.591353	0.610855	0.597391	0.59772	0.605053	0.603774	0.593738	0.610252	0.611386	0.640052	0.6099	0.592963	0.565977	0.569553	0.55953	0.601968	0.594697	0.588358	0.586853	0.596072	0.590261	0.573763	0.574227	0.598928
Gordonia amicalis	0.498235	0.506947	0.500147	0.0413801	0.229126	0	0.312841	0.156389	0.250521	0.375059	0.347842	0.352896	0.21126	0.0905733	0.212027	0.0411467	0.354886	0.207749	0.214166	0.0868489	0.549069	0.564996	0.549262	0.357218	0.558556	0.57467	0.585086	0.575596	0.57101	0.578959	0.580793	0.570824	0.58543	0.58811	0.623518	0.587364	0.582113	0.543436	0.548538	0.539929	0.582331	0.571347	0.566086	0.564004	0.569526	0.567819	0.551663	0.547966	0.576111
Gordonia araii	0.539833	0.542651	0.535906	0.317129	0.341006	0.312841	0	0.311957	0.30225	0.384554	0.359882	0.35648	0.330227	0.321999	0.332667	0.312927	0.361405	0.324741	0.332045	0.316427	0.590655	0.600561	0.592152	0.408146	0.584331	0.604228	0.617642	0.603315	0.609601	0.610118	0.617421	0.60242	0.623001	0.621112	0.655939	0.616247	0.605576	0.584117	0.585206	0.577635	0.60997	0.59852	0.595219	0.581357	0.592004	0.593474	0.593861	0.590747	0.61715
Gordonia bronchialis	0.505569	0.51472	0.512487	0.16051	0.220201	0.156389	0.311957	0	0.249048	0.363901	0.354262	0.3468	0.204442	0.17329	0.200904	0.159817	0.352626	0.198691	0.209049	0.158127	0.564297	0.564667	0.567819	0.365638	0.555825	0.575137	0.589953	0.580288	0.577663	0.581228	0.580187	0.576006	0.587623	0.587682	0.625303	0.590197	0.581663	0.552021	0.552183	0.543497	0.59119	0.576893	0.567845	0.565999	0.572121	0.567757	0.559595	0.555253	0.579143
Gordonia effusa	0.517453	0.51858	0.515216	0.256794	0.273843	0.250521	0.30225	0.249048	0	0.378406	0.357453	0.365839	0.267612	0.262471	0.275299	0.252949	0.364455	0.271001	0.273843	0.250292	0.561683	0.568536	0.56981	0.349162	0.551616	0.582605	0.60471	0.59303	0.591712	0.590055	0.59372	0.589846	0.599608	0.600992	0.630959	0.604061	0.590464	0.546409	0.54944	0.543285	0.601777	0.583787	0.575777	0.576131	0.579797	0.574432	0.561818	0.564497	0.581074
Gordonia hydrophobica	0.565506	0.582661	0.568147	0.372892	0.37592	0.375059	0.384554	0.363901	0.378406	0	0.221622	0.12364	0.362387	0.377277	0.384516	0.371487	0.133501	0.359876	0.373057	0.368645	0.61	0.608212	0.606946	0.448411	0.611135	0.650649	0.662477	0.654382	0.65069	0.659793	0.661545	0.653286	0.667879	0.660547	0.701813	0.66142	0.659103	0.615501	0.619204	0.611587	0.648832	0.638809	0.639421	0.630453	0.63776	0.633777	0.637208	0.631266	0.65046
Gordonia malaquae	0.5381	0.562303	0.552474	0.350823	0.365283	0.347842	0.359882	0.354262	0.357453	0.221622	0	0.204354	0.354351	0.356531	0.368804	0.350049	0.20696	0.345914	0.359031	0.353116	0.596779	0.594029	0.596162	0.430837	0.595958	0.629376	0.650047	0.625928	0.635997	0.641018	0.643016	0.629912	0.646843	0.644408	0.685644	0.649784	0.638995	0.590625	0.591319	0.58723	0.639766	0.624716	0.611797	0.611356	0.614514	0.612281	0.622372	0.617437	0.626717
Gordonia neofelifaecis	0.548092	0.568549	0.560528	0.351256	0.355448	0.352896	0.35648	0.3468	0.365839	0.12364	0.204354	0	0.355299	0.355439	0.368487	0.35117	0.077777	0.340526	0.366214	0.350768	0.598821	0.593959	0.605067	0.435663	0.602339	0.647625	0.656833	0.647064	0.648057	0.653742	0.646101	0.643278	0.663159	0.653972	0.69146	0.655726	0.649891	0.602448	0.601376	0.596497	0.644539	0.633768	0.629201	0.623125	0.632157	0.628011	0.632288	0.626049	0.643609
Gordonia otitidis	0.515159	0.509967	0.510946	0.215771	0.246056	0.21126	0.330227	0.204442	0.267612	0.362387	0.354351	0.355299	0	0.223969	0.181626	0.213904	0.354887	0.231176	0.0479849	0.213301	0.550062	0.555574	0.566232	0.368406	0.555525	0.583302	0.600733	0.585429	0.579106	0.585054	0.59046	0.584752	0.594682	0.601714	0.633649	0.598807	0.583051	0.54988	0.551692	0.54606	0.593944	0.577388	0.570191	0.562899	0.579377	0.573237	0.563803	0.554287	0.58092
Gordonia paraffinivorans	0.491283	0.510429	0.502219	0.095072	0.237726	0.0905733	0.321999	0.17329	0.262471	0.377277	0.356531	0.355439	0.223969	0	0.22026	0.0929562	0.358082	0.213535	0.229335	0.119176	0.541011	0.557607	0.551836	0.360189	0.549052	0.566631	0.580274	0.574964	0.565567	0.570712	0.570058	0.564926	0.577359	0.581444	0.616175	0.57974	0.568837	0.538462	0.543066	0.534553	0.577851	0.567307	0.5594	0.555908	0.56169	0.557294	0.547067	0.549499	0.575352
Gordonia polyisoprenivorans	0.525117	0.52295	0.520042	0.214731	0.238748	0.212027	0.332667	0.200904	0.275299	0.384516	0.368804	0.368487	0.181626	0.22026	0	0.214197	0.364521	0.226731	0.183706	0.204048	0.564694	0.568014	0.575838	0.380032	0.565198	0.596588	0.611758	0.598352	0.600643	0.599711	0.601704	0.597415	0.60904	0.620783	0.653191	0.612901	0.59033	0.55515	0.559554	0.550014	0.602651	0.586535	0.587602	0.576317	0.592064	0.587542	0.573699	0.563632	0.597096
Gordonia rubripertincta	0.49251	0.502205	0.501919	0.0168501	0.227727	0.0411467	0.312927	0.159817	0.252949	0.371487	0.350049	0.35117	0.213904	0.0929562	0.214197	0	0.354075	0.209173	0.217422	0.0894943	0.544425	0.566229	0.548312	0.35798	0.554205	0.576609	0.584218	0.576422	0.571838	0.577579	0.585046	0.569829	0.586177	0.586209	0.619989	0.585471	0.578791	0.547159	0.551568	0.543318	0.580497	0.570757	0.56624	0.559833	0.568146	0.565543	0.546586	0.543032	0.574001
Gordonia sihwensis	0.552916	0.579078	0.572491	0.353977	0.356613	0.354886	0.361405	0.352626	0.364455	0.133501	0.20696	0.077777	0.354887	0.358082	0.364521	0.354075	0	0.339313	0.363429	0.353339	0.608374	0.606761	0.61115	0.429305	0.599496	0.652356	0.662907	0.649589	0.649825	0.654708	0.652397	0.653403	0.664937	0.655763	0.700588	0.660443	0.650367	0.604291	0.607158	0.59995	0.648043	0.634598	0.636098	0.631653	0.636875	0.633082	0.634989	0.625614	0.64453
Gordonia soli	0.507864	0.515304	0.514801	0.208792	0.245632	0.207749	0.324741	0.198691	0.271001	0.359876	0.345914	0.340526	0.231176	0.213535	0.226731	0.209173	0.339313	0	0.229675	0.197619	0.544686	0.553253	0.553394	0.354419	0.545287	0.569232	0.577051	0.573352	0.571002	0.571313	0.576311	0.574072	0.579974	0.577463	0.620981	0.577594	0.571455	0.546899	0.552604	0.542091	0.579294	0.562368	0.559603	0.555316	0.56189	0.562429	0.559547	0.551599	0.57536
Gordonia sputi	0.522135	0.522063	0.521001	0.218982	0.249666	0.214166	0.332045	0.209049	0.273843	0.373057	0.359031	0.366214	0.0479849	0.229335	0.183706	0.217422	0.363429	0.229675	0	0.214784	0.562285	0.576308	0.577878	0.374362	0.572201	0.594617	0.611967	0.596408	0.589219	0.59766	0.603217	0.596696	0.608656	0.608683	0.652279	0.609681	0.594823	0.559246	0.564967	0.557232	0.609973	0.585009	0.578562	0.567405	0.586268	0.580419	0.573453	0.566456	0.590885
Gordonia terrae	0.500418	0.511429	0.50811	0.0908516	0.222391	0.0868489	0.316427	0.158127	0.250292	0.368645	0.353116	0.350768	0.213301	0.119176	0.204048	0.0894943	0.353339	0.197619	0.214784	0	0.554012	0.560156	0.555457	0.357471	0.552137	0.571867	0.590274	0.576523	0.576631	0.586024	0.579128	0.573914	0.592757	0.591413	0.628287	0.589276	0.582024	0.552082	0.552676	0.550882	0.585825	0.572781	0.564301	0.557619	0.563733	0.563328	0.546994	0.553001	0.58017
Hoyosella altamirensis	0.476508	0.484856	0.487624	0.548492	0.565461	0.549069	0.590655	0.564297	0.561683	0.61	0.596779	0.598821	0.550062	0.541011	0.564694	0.544425	0.608374	0.544686	0.562285	0.554012	0	0.25373	0.248515	0.547119	0.558672	0.594625	0.60827	0.593073	0.601005	0.600821	0.596714	0.591978	0.610873	0.604864	0.640198	0.609698	0.585754	0.560326	0.565497	0.561588	0.617288	0.602514	0.591219	0.576161	0.587545	0.580624	0.57644	0.582655	0.58506
Hoyosella lacisalsi	0.499757	0.522414	0.515182	0.561971	0.573572	0.564996	0.600561	0.564667	0.568536	0.608212	0.594029	0.593959	0.555574	0.557607	0.568014	0.566229	0.606761	0.553253	0.576308	0.560156	0.25373	0	0.222507	0.556972	0.578159	0.599916	0.607996	0.599159	0.601735	0.60609	0.598201	0.598412	0.614347	0.603089	0.654347	0.606903	0.593356	0.570422	0.581408	0.570613	0.61887	0.611644	0.602588	0.592984	0.596772	0.592599	0.590449	0.5849	0.610318
Hoyosella rhizosphaerae	0.499523	0.506281	0.507335	0.550998	0.58399	0.549262	0.592152	0.567819	0.56981	0.606946	0.596162	0.605067	0.566232	0.551836	0.575838	0.548312	0.61115	0.553394	0.577878	0.555457	0.248515	0.222507	0	0.554229	0.573168	0.598243	0.612746	0.599401	0.604953	0.607719	0.606139	0.599718	0.613906	0.610196	0.647812	0.612634	0.596693	0.570263	0.574968	0.568215	0.632837	0.607918	0.606837	0.597173	0.599901	0.594108	0.587351	0.589978	0.604778
Jongsikchunia kroppenstedtii	0.479521	0.499315	0.500158	0.358308	0.37656	0.357218	0.408146	0.365638	0.349162	0.448411	0.430837	0.435663	0.368406	0.360189	0.380032	0.35798	0.429305	0.354419	0.374362	0.357471	0.547119	0.556972	0.554229	0	0.545801	0.570274	0.590523	0.574362	0.574835	0.578167	0.574037	0.569033	0.574515	0.582877	0.612355	0.591543	0.580664	0.538775	0.538534	0.531994	0.586647	0.568158	0.553481	0.551492	0.561288	0.55836	0.546581	0.55501	0.579927
Millisia brevis	0.475383	0.4755	0.475915	0.562043	0.564936	0.558556	0.584331	0.555825	0.551616	0.611135	0.595958	0.602339	0.555525	0.549052	0.565198	0.554205	0.599496	0.545287	0.572201	0.552137	0.558672	0.578159	0.573168	0.545801	0	0.59544	0.611374	0.592979	0.598018	0.608574	0.61018	0.590866	0.604117	0.603925	0.647062	0.61057	0.603192	0.583253	0.57742	0.577161	0.611623	0.612073	0.596874	0.592619	0.598425	0.596498	0.593824	0.581666	0.59402
Mycobacterium avium	0.485117	0.486868	0.483159	0.5841	0.591353	0.57467	0.604228	0.575137	0.582605	0.650649	0.629376	0.647625	0.583302	0.566631	0.596588	0.576609	0.652356	0.569232	0.594617	0.571867	0.594625	0.599916	0.598243	0.570274	0.59544	0	0.148369	0.0764569	0.0935831	0.111559	0.163103	0.0651937	0.139366	0.155003	0.163874	0.149119	0.181147	0.370148	0.37363	0.36718	0.271588	0.257481	0.249243	0.239678	0.23863	0.238082	0.272599	0.2653	0.317795
Mycobacterium canettii	0.508028	0.498012	0.495022	0.590361	0.610855	0.585086	0.617642	0.589953	0.60471	0.662477	0.650047	0.656833	0.600733	0.580274	0.611758	0.584218	0.662907	0.577051	0.611967	0.590274	0.60827	0.607996	0.612746	0.590523	0.611374	0.148369	0	0.156868	0.15917	0.144751	0.149703	0.155997	0.116252	0.13561	0.195992	0.0034687	0.179699	0.382356	0.389986	0.381401	0.274228	0.2657	0.256109	0.24441	0.241728	0.24243	0.284221	0.275995	0.328625
Mycobacterium colombiense	0.492587	0.487051	0.490691	0.58241	0.597391	0.575596	0.603315	0.580288	0.59303	0.654382	0.625928	0.647064	0.585429	0.574964	0.598352	0.576422	0.649589	0.573352	0.596408	0.576523	0.593073	0.599159	0.599401	0.574362	0.592979	0.0764569	0.156868	0	0.0870338	0.104524	0.160446	0.0659221	0.145532	0.156688	0.160003	0.156583	0.189674	0.367671	0.374322	0.365956	0.28071	0.268398	0.252924	0.242603	0.245399	0.244962	0.272707	0.264471	0.320099
Mycobacterium europaeum	0.495222	0.493636	0.495455	0.578292	0.59772	0.57101	0.609601	0.577663	0.591712	0.65069	0.635997	0.648057	0.579106	0.565567	0.600643	0.571838	0.649825	0.571002	0.589219	0.576631	0.601005	0.601735	0.604953	0.574835	0.598018	0.0935831	0.15917	0.0870338	0	0.0991496	0.164179	0.0946579	0.141593	0.155677	0.165016	0.158821	0.186156	0.373152	0.378289	0.368874	0.279372	0.264798	0.251692	0.241871	0.245764	0.242566	0.271845	0.267381	0.316926
Mycobacterium interjectum	0.497321	0.49242	0.494093	0.584943	0.605053	0.578959	0.610118	0.581228	0.590055	0.659793	0.641018	0.653742	0.585054	0.570712	0.599711	0.577579	0.654708	0.571313	0.59766	0.586024	0.600821	0.60609	0.607719	0.578167	0.608574	0.111559	0.144751	0.104524	0.0991496	0	0.153509	0.110498	0.136769	0.152838	0.163701	0.144288	0.188045	0.370678	0.375387	0.36795	0.278123	0.268812	0.249999	0.240605	0.246104	0.244962	0.272788	0.266904	0.31826
Mycobacterium intermedium	0.496768	0.496039	0.492327	0.584919	0.603774	0.580793	0.617421	0.580187	0.59372	0.661545	0.643016	0.646101	0.59046	0.570058	0.601704	0.585046	0.652397	0.576311	0.603217	0.579128	0.596714	0.598201	0.606139	0.574037	0.61018	0.163103	0.149703	0.160446	0.164179	0.153509	0	0.165756	0.145239	0.143917	0.198913	0.149508	0.201888	0.371258	0.381748	0.373254	0.279536	0.268989	0.256241	0.245162	0.249498	0.247554	0.277956	0.271298	0.32403
Mycobacterium intracellulare	0.492656	0.487693	0.487636	0.577196	0.593738	0.570824	0.60242	0.576006	0.589846	0.653286	0.629912	0.643278	0.584752	0.564926	0.597415	0.569829	0.653403	0.574072	0.596696	0.573914	0.591978	0.598412	0.599718	0.569033	0.590866	0.0651937	0.155997	0.0659221	0.0946579	0.110498	0.165756	0	0.143627	0.154553	0.166306	0.156829	0.190187	0.369818	0.375111	0.366353	0.272657	0.261306	0.250966	0.242593	0.242059	0.24045	0.270706	0.264825	0.321787
Mycobacterium lacus	0.502128	0.499062	0.493323	0.592604	0.610252	0.58543	0.623001	0.587623	0.599608	0.667879	0.646843	0.663159	0.594682	0.577359	0.60904	0.586177	0.664937	0.579974	0.608656	0.592757	0.610873	0.614347	0.613906	0.574515	0.604117	0.139366	0.116252	0.145532	0.141593	0.136769	0.145239	0.143627	0	0.132498	0.181325	0.115025	0.174328	0.379944	0.386534	0.380398	0.272901	0.263055	0.246471	0.237806	0.239531	0.235024	0.277447	0.271354	0.316215
Mycobacterium marinum	0.500411	0.493958	0.49184	0.59324	0.611386	0.58811	0.621112	0.587682	0.600992	0.660547	0.644408	0.653972	0.601714	0.581444	0.620783	0.586209	0.655763	0.577463	0.608683	0.591413	0.604864	0.603089	0.610196	0.582877	0.603925	0.155003	0.13561	0.156688	0.155677	0.152838	0.143917	0.154553	0.132498	0	0.196235	0.135557	0.19844	0.375275	0.381767	0.37556	0.273628	0.268703	0.254078	0.242976	0.246118	0.241195	0.285423	0.276341	0.3283
Mycobacterium simiae	0.535958	0.530626	0.535875	0.627464	0.640052	0.623518	0.655939	0.625303	0.630959	0.701813	0.685644	0.69146	0.633649	0.616175	0.653191	0.619989	0.700588	0.620981	0.652279	0.628287	0.640198	0.654347	0.647812	0.612355	0.647062	0.163874	0.195992	0.160003	0.165016	0.163701	0.198913	0.166306	0.181325	0.196235	0	0.196198	0.231508	0.413961	0.418154	0.410662	0.315293	0.297361	0.293486	0.284258	0.283155	0.280773	0.311742	0.312675	0.352795
Mycobacterium tuberculosis	0.50923	0.498503	0.496136	0.591821	0.6099	0.587364	0.616247	0.590197	0.604061	0.66142	0.649784	0.655726	0.598807	0.57974	0.612901	0.585471	0.660443	0.577594	0.609681	0.589276	0.609698	0.606903	0.612634	0.591543	0.61057	0.149119	0.0034687	0.156583	0.158821	0.144288	0.149508	0.156829	0.115025	0.135557	0.196198	0	0.179716	0.382056	0.390627	0.38137	0.274146	0.266962	0.256171	0.243579	0.23989	0.241243	0.282881	0.274898	0.326367
Mycobacterium xenopi	0.486055	0.493418	0.488132	0.583653	0.592963	0.582113	0.605576	0.581663	0.590464	0.659103	0.638995	0.649891	0.583051	0.568837	0.59033	0.578791	0.650367	0.571455	0.594823	0.582024	0.585754	0.593356	0.596693	0.580664	0.603192	0.181147	0.179699	0.189674	0.186156	0.188045	0.201888	0.190187	0.174328	0.19844	0.231508	0.179716	0	0.370342	0.380128	0.367883	0.258169	0.248942	0.237816	0.225963	0.232355	0.228794	0.268858	0.266662	0.321336
Mycobacteroides abscessus	0.468007	0.463892	0.465387	0.549941	0.565977	0.543436	0.584117	0.552021	0.546409	0.615501	0.590625	0.602448	0.54988	0.538462	0.55515	0.547159	0.604291	0.546899	0.559246	0.552082	0.560326	0.570422	0.570263	0.538775	0.583253	0.370148	0.382356	0.367671	0.373152	0.370678	0.371258	0.369818	0.379944	0.375275	0.413961	0.382056	0.370342	0	0.0545784	0.0415201	0.391202	0.384298	0.365584	0.359063	0.366072	0.361137	0.33075	0.344626	0.389351
Mycobacteroides chelonae	0.47051	0.463882	0.460884	0.553849	0.569553	0.548538	0.585206	0.552183	0.54944	0.619204	0.591319	0.601376	0.551692	0.543066	0.559554	0.551568	0.607158	0.552604	0.564967	0.552676	0.565497	0.581408	0.574968	0.538534	0.57742	0.37363	0.389986	0.374322	0.378289	0.375387	0.381748	0.375111	0.386534	0.381767	0.418154	0.390627	0.380128	0.0545784	0	0.0507289	0.400364	0.393316	0.374105	0.369226	0.37336	0.372862	0.337883	0.353968	0.393412
Mycobacteroides immunogenum	0.464557	0.456819	0.460948	0.544903	0.55953	0.539929	0.577635	0.543497	0.543285	0.611587	0.58723	0.596497	0.54606	0.534553	0.550014	0.543318	0.59995	0.542091	0.557232	0.550882	0.561588	0.570613	0.568215	0.531994	0.577161	0.36718	0.381401	0.365956	0.368874	0.36795	0.373254	0.366353	0.380398	0.37556	0.410662	0.38137	0.367883	0.0415201	0.0507289	0	0.392788	0.385312	0.36488	0.359995	0.366443	0.364641	0.33162	0.346026	0.386237
Mycolicibacillus parakoreensis	0.513243	0.514942	0.509121	0.58401	0.601968	0.582331	0.60997	0.59119	0.601777	0.648832	0.639766	0.644539	0.593944	0.577851	0.602651	0.580497	0.648043	0.579294	0.609973	0.585825	0.617288	0.61887	0.632837	0.586647	0.611623	0.271588	0.274228	0.28071	0.279372	0.278123	0.279536	0.272657	0.272901	0.273628	0.315293	0.274146	0.258169	0.391202	0.400364	0.392788	0	0.183358	0.257281	0.246982	0.24343	0.246636	0.307941	0.310348	0.34021
Mycolicibacillus trivialis	0.502443	0.514879	0.506253	0.573087	0.594697	0.571347	0.59852	0.576893	0.583787	0.638809	0.624716	0.633768	0.577388	0.567307	0.586535	0.570757	0.634598	0.562368	0.585009	0.572781	0.602514	0.611644	0.607918	0.568158	0.612073	0.257481	0.2657	0.268398	0.264798	0.268812	0.268989	0.261306	0.263055	0.268703	0.297361	0.266962	0.248942	0.384298	0.393316	0.385312	0.183358	0	0.251861	0.247364	0.240474	0.246	0.298695	0.294947	0.323338
Mycolicibacter arupensis	0.497902	0.494764	0.490172	0.572986	0.588358	0.566086	0.595219	0.567845	0.575777	0.639421	0.611797	0.629201	0.570191	0.5594	0.587602	0.56624	0.636098	0.559603	0.578562	0.564301	0.591219	0.602588	0.606837	0.553481	0.596874	0.249243	0.256109	0.252924	0.251692	0.249999	0.256241	0.250966	0.246471	0.254078	0.293486	0.256171	0.237816	0.365584	0.374105	0.36488	0.257281	0.251861	0	0.0626685	0.0985693	0.0959834	0.266933	0.277144	0.315223
Mycolicibacter nonchromogenicus	0.493681	0.488659	0.481228	0.568148	0.586853	0.564004	0.581357	0.565999	0.576131	0.630453	0.611356	0.623125	0.562899	0.555908	0.576317	0.559833	0.631653	0.555316	0.567405	0.557619	0.576161	0.592984	0.597173	0.551492	0.592619	0.239678	0.24441	0.242603	0.241871	0.240605	0.245162	0.242593	0.237806	0.242976	0.284258	0.243579	0.225963	0.359063	0.369226	0.359995	0.246982	0.247364	0.0626685	0	0.0938705	0.0874777	0.26183	0.273665	0.310839
Mycolicibacter sinensis	0.496456	0.498727	0.49131	0.574724	0.596072	0.569526	0.592004	0.572121	0.579797	0.63776	0.614514	0.632157	0.579377	0.56169	0.592064	0.568146	0.636875	0.56189	0.586268	0.563733	0.587545	0.596772	0.599901	0.561288	0.598425	0.23863	0.241728	0.245399	0.245764	0.246104	0.249498	0.242059	0.239531	0.246118	0.283155	0.23989	0.232355	0.366072	0.37336	0.366443	0.24343	0.240474	0.0985693	0.0938705	0	0.0676834	0.271404	0.275507	0.310361
Mycolicibacter terrae	0.489474	0.496059	0.486905	0.569724	0.590261	0.567819	0.593474	0.567757	0.574432	0.633777	0.612281	0.628011	0.573237	0.557294	0.587542	0.565543	0.633082	0.562429	0.580419	0.563328	0.580624	0.592599	0.594108	0.55836	0.596498	0.238082	0.24243	0.244962	0.242566	0.244962	0.247554	0.24045	0.235024	0.241195	0.280773	0.241243	0.228794	0.361137	0.372862	0.364641	0.246636	0.246	0.0959834	0.0874777	0.0676834	0	0.265123	0.272596	0.311197
Mycolicibacterium canariasense	0.487958	0.480206	0.471551	0.553448	0.573763	0.551663	0.593861	0.559595	0.561818	0.637208	0.622372	0.632288	0.563803	0.547067	0.573699	0.546586	0.634989	0.559547	0.573453	0.546994	0.57644	0.590449	0.587351	0.546581	0.593824	0.272599	0.284221	0.272707	0.271845	0.272788	0.277956	0.270706	0.277447	0.285423	0.311742	0.282881	0.268858	0.33075	0.337883	0.33162	0.307941	0.298695	0.266933	0.26183	0.271404	0.265123	0	0.199479	0.270246
Mycolicibacterium chlorophenolicum	0.47549	0.472844	0.472684	0.550239	0.574227	0.547966	0.590747	0.555253	0.564497	0.631266	0.617437	0.626049	0.554287	0.549499	0.563632	0.543032	0.625614	0.551599	0.566456	0.553001	0.582655	0.5849	0.589978	0.55501	0.581666	0.2653	0.275995	0.264471	0.267381	0.266904	0.271298	0.264825	0.271354	0.276341	0.312675	0.274898	0.266662	0.344626	0.353968	0.346026	0.310348	0.294947	0.277144	0.273665	0.275507	0.272596	0.199479	0	0.280496
Mycolicibacterium fallax	0.510905	0.514898	0.510685	0.580154	0.598928	0.576111	0.61715	0.579143	0.581074	0.65046	0.626717	0.643609	0.58092	0.575352	0.597096	0.574001	0.64453	0.57536	0.590885	0.58017	0.58506	0.610318	0.604778	0.579927	0.59402	0.317795	0.328625	0.320099	0.316926	0.31826	0.32403	0.321787	0.316215	0.3283	0.352795	0.326367	0.321336	0.389351	0.393412	0.386237	0.34021	0.323338	0.315223	0.310839	0.310361	0.311197	0.270246	0.280496	0
Mycolicibacterium fortuitum	0.479075	0.472305	0.469341	0.556844	0.576599	0.555155	0.588623	0.561733	0.562664	0.628347	0.607086	0.619514	0.568713	0.553775	0.573131	0.552626	0.620947	0.551973	0.573867	0.55566	0.572832	0.584326	0.588693	0.547496	0.589241	0.259527	0.273126	0.263554	0.262854	0.259497	0.27383	0.262925	0.268117	0.270194	0.305971	0.271428	0.256734	0.34867	0.357177	0.349219	0.28726	0.276831	0.257506	0.254523	0.259275	0.256514	0.178703	0.195696	0.28495
Mycolicibacterium komanii	0.482009	0.481389	0.468756	0.567924	0.588236	0.566025	0.603911	0.566886	0.569583	0.652211	0.63148	0.643544	0.580164	0.56117	0.579635	0.560232	0.64431	0.560804	0.58892	0.562463	0.572432	0.584055	0.595293	0.567175	0.588702	0.258895	0.261632	0.265115	0.259081	0.261426	0.263914	0.263558	0.26068	0.267045	0.30209	0.260021	0.246785	0.351953	0.359545	0.352185	0.297919	0.288299	0.274779	0.269737	0.267375	0.266688	0.21416	0.180322	0.288451
Mycolicibacterium neoaurum	0.4933	0.490895	0.487797	0.570771	0.589985	0.566036	0.612375	0.576293	0.568739	0.643391	0.62003	0.633454	0.575906	0.564467	0.585097	0.563428	0.636926	0.571491	0.58151	0.561686	0.590726	0.596806	0.596326	0.565874	0.613852	0.290713	0.301555	0.290787	0.293967	0.291488	0.295698	0.288015	0.297121	0.299963	0.329803	0.300409	0.29495	0.350263	0.355198	0.348549	0.324904	0.311908	0.287565	0.284097	0.290473	0.284	0.136757	0.211054	0.286624
Mycolicibacterium setense	0.478721	0.466243	0.466671	0.554655	0.573642	0.55624	0.587446	0.557375	0.559626	0.627792	0.597319	0.617436	0.564397	0.548836	0.574442	0.552383	0.616594	0.552435	0.571894	0.55047	0.571235	0.581302	0.583067	0.5473	0.586646	0.258696	0.272942	0.262406	0.260047	0.260406	0.269772	0.263941	0.267099	0.271036	0.304786	0.27169	0.252514	0.345082	0.356323	0.346801	0.294411	0.279241	0.255267	0.254259	0.25923	0.255468	0.175841	0.192489	0.282812
Mycolicibacterium smegmatis	0.474565	0.473469	0.471647	0.551243	0.564747	0.549287	0.58623	0.548601	0.554997	0.61901	0.596547	0.602953	0.5583	0.541701	0.567266	0.546136	0.612078	0.550919	0.568231	0.549751	0.569436	0.579947	0.57994	0.544189	0.586296	0.262173	0.277091	0.264858	0.265985	0.26555	0.275705	0.265976	0.273164	0.277491	0.306798	0.276993	0.25924	0.34308	0.35477	0.345871	0.294099	0.281249	0.264182	0.259509	0.264462	0.261758	0.194761	0.198454	0.277523
Mycolicibacterium vaccae	0.482884	0.479603	0.479718	0.561608	0.581387	0.555481	0.593186	0.56017	0.560888	0.63293	0.605705	0.628113	0.564096	0.554735	0.569618	0.554984	0.626648	0.551811	0.570888	0.559866	0.582211	0.586229	0.59739	0.54954	0.585127	0.272226	0.282865	0.273611	0.271149	0.274183	0.274653	0.275431	0.278539	0.282382	0.321283	0.282128	0.271206	0.344841	0.358962	0.348434	0.309203	0.290923	0.279087	0.274238	0.279329	0.278509	0.201638	0.125514	0.283817
Nocardia abscessus	0.314881	0.340539	0.335555	0.50754	0.518467	0.50597	0.528587	0.49572	0.506355	0.556001	0.5416	0.542363	0.503881	0.50132	0.5113	0.501426	0.543216	0.506478	0.513652	0.50144	0.481675	0.50107	0.505478	0.485356	0.472437	0.537589	0.560102	0.543766	0.546664	0.546397	0.542228	0.543967	0.55007	0.555997	0.587858	0.558726	0.544569	0.534743	0.533913	0.531182	0.568916	0.551399	0.542611	0.534249	0.539244	0.54259	0.530631	0.525445	0.562862
Nocardia aobensis	0.333922	0.365428	0.35545	0.511583	0.515097	0.510195	0.538886	0.514117	0.515449	0.562052	0.544773	0.544	0.51552	0.501344	0.521875	0.509725	0.547146	0.508719	0.523603	0.50466	0.491634	0.516762	0.513628	0.49177	0.485521	0.558949	0.567481	0.553538	0.563003	0.562588	0.563983	0.560688	0.569181	0.573995	0.611091	0.56802	0.556884	0.544848	0.538645	0.538962	0.582363	0.574624	0.542399	0.535894	0.546179	0.540694	0.55274	0.548675	0.580516
Nocardia asteroides	0.337869	0.369593	0.361022	0.50513	0.526867	0.50564	0.537748	0.510203	0.510189	0.556502	0.541427	0.542061	0.507812	0.498556	0.506841	0.500827	0.542863	0.506173	0.512462	0.496617	0.489183	0.511968	0.507256	0.488423	0.473297	0.549377	0.565886	0.55639	0.563044	0.558658	0.561242	0.551914	0.565958	0.567858	0.601731	0.566144	0.554666	0.538001	0.545215	0.535926	0.57807	0.562691	0.554057	0.54594	0.556505	0.552105	0.539474	0.544535	0.562332
Nocardia beijingensis	0.312192	0.338226	0.329302	0.502628	0.517296	0.500088	0.526425	0.498183	0.502079	0.549098	0.534104	0.536346	0.502372	0.500121	0.509691	0.495752	0.53389	0.501777	0.511583	0.500005	0.476325	0.496014	0.50268	0.48073	0.466577	0.534133	0.553382	0.537684	0.542613	0.542412	0.538282	0.540486	0.542212	0.550012	0.582686	0.552146	0.537968	0.532216	0.533559	0.528906	0.565455	0.547563	0.537724	0.530773	0.535864	0.537695	0.524092	0.521995	0.558398
Nocardia brasiliensis	0.31446	0.334915	0.331984	0.503671	0.521417	0.502501	0.533913	0.502149	0.503643	0.552297	0.535419	0.539018	0.499139	0.496977	0.507409	0.499985	0.53699	0.503378	0.50965	0.501531	0.486196	0.512209	0.508168	0.483086	0.471437	0.541142	0.560654	0.539614	0.549686	0.548032	0.548706	0.54172	0.554259	0.555551	0.592386	0.56098	0.546617	0.529259	0.53098	0.520921	0.566067	0.549003	0.542485	0.533814	0.539202	0.537237	0.53468	0.526422	0.564503
Nocardia brevicatena	0.34683	0.369484	0.362183	0.522719	0.540502	0.523975	0.541524	0.5169	0.522546	0.566301	0.551225	0.554963	0.519816	0.509822	0.522612	0.518462	0.557018	0.517381	0.530475	0.518383	0.500956	0.520443	0.524915	0.501137	0.48904	0.557318	0.566293	0.559802	0.566409	0.572848	0.564827	0.56582	0.570668	0.574006	0.611517	0.566714	0.555369	0.552621	0.559206	0.54835	0.581571	0.572067	0.562778	0.551645	0.561	0.552776	0.554059	0.5469	0.57893
Nocardia cyriacigeorgica	0.320378	0.35088	0.334537	0.502154	0.519422	0.499203	0.53602	0.499262	0.501256	0.55486	0.53554	0.541703	0.507411	0.497074	0.510146	0.498084	0.543833	0.508323	0.515051	0.502803	0.471603	0.497525	0.500105	0.480472	0.466042	0.545415	0.558018	0.549586	0.554837	0.5561	0.554528	0.55257	0.553802	0.557976	0.597649	0.55721	0.544858	0.52978	0.530934	0.524483	0.570911	0.55483	0.558473	0.546374	0.55082	0.545851	0.530234	0.535084	0.559048
Nocardia farcinica	0.316236	0.343227	0.330705	0.498818	0.502397	0.499968	0.516324	0.49048	0.499391	0.549929	0.52521	0.526214	0.499105	0.485894	0.504782	0.494006	0.526362	0.492958	0.513536	0.494773	0.470528	0.494569	0.498472	0.474607	0.46454	0.5286	0.543451	0.533757	0.540196	0.539859	0.537638	0.53522	0.543202	0.548058	0.577781	0.54334	0.529519	0.520252	0.523786	0.517062	0.558432	0.544218	0.537999	0.5287	0.534184	0.530194	0.519952	0.518664	0.546776
Nocardia gamkensis	0.311946	0.341798	0.333608	0.493985	0.512379	0.496058	0.520951	0.491305	0.499478	0.549662	0.531742	0.53483	0.49578	0.492131	0.502257	0.491837	0.532681	0.497125	0.506525	0.493492	0.477963	0.49586	0.502816	0.47966	0.46784	0.528599	0.5481	0.532889	0.541592	0.5384	0.535713	0.535063	0.541268	0.547466	0.578702	0.547248	0.536244	0.528331	0.529237	0.523427	0.560997	0.546945	0.535215	0.527028	0.531123	0.532852	0.517738	0.518711	0.553272
Nocardia grenadensis	0.343779	0.370257	0.366541	0.513006	0.537917	0.513983	0.540176	0.507343	0.51778	0.57325	0.547715	0.560976	0.515261	0.508445	0.518066	0.510487	0.561284	0.514343	0.527001	0.515643	0.493682	0.51889	0.512651	0.494233	0.479872	0.556433	0.576268	0.563815	0.563269	0.567002	0.569514	0.560083	0.573185	0.580888	0.608928	0.576496	0.556371	0.545674	0.548261	0.540703	0.589045	0.568324	0.564377	0.555336	0.563456	0.555202	0.552485	0.548485	0.580974
Nocardia harenae	0.331464	0.361277	0.351018	0.500247	0.520471	0.496908	0.526923	0.496837	0.512824	0.554061	0.540804	0.537652	0.506559	0.495877	0.502638	0.49427	0.54189	0.499594	0.514254	0.495846	0.488613	0.509299	0.513216	0.485697	0.460203	0.549856	0.570611	0.554066	0.558043	0.56463	0.557113	0.554982	0.571504	0.572567	0.596108	0.570066	0.55457	0.541624	0.539921	0.537678	0.577183	0.565058	0.559613	0.548959	0.552745	0.550064	0.542937	0.54397	0.55871
Nocardia mexicana	0.343089	0.368777	0.357841	0.521968	0.533197	0.522218	0.55241	0.51942	0.52323	0.567268	0.551224	0.552047	0.51749	0.513598	0.522352	0.517829	0.553444	0.515943	0.525486	0.516062	0.49569	0.51777	0.519223	0.496567	0.498285	0.569053	0.579225	0.567357	0.569946	0.567601	0.570741	0.570539	0.572434	0.579931	0.618181	0.577094	0.56257	0.553171	0.555235	0.550228	0.578243	0.570174	0.561202	0.552042	0.5575	0.551175	0.551879	0.544103	0.570943
Nocardia nova	0.33509	0.366494	0.353793	0.512305	0.517446	0.509803	0.534517	0.511809	0.518676	0.560608	0.539211	0.541886	0.517756	0.500408	0.521328	0.510062	0.546301	0.506637	0.526272	0.505111	0.490247	0.51042	0.510485	0.488929	0.483553	0.55081	0.564088	0.55114	0.559165	0.558736	0.559276	0.555415	0.564032	0.568725	0.605386	0.563063	0.555209	0.543083	0.538068	0.536816	0.580262	0.572702	0.540297	0.531573	0.541133	0.536933	0.548513	0.546368	0.575304
Nocardia otitidiscaviarum	0.342741	0.367291	0.35601	0.511049	0.525143	0.508481	0.533657	0.512494	0.513577	0.549594	0.53985	0.543185	0.509113	0.501363	0.525475	0.505745	0.542842	0.512352	0.516774	0.505083	0.490087	0.521712	0.522218	0.493623	0.484466	0.547212	0.567763	0.5491	0.551743	0.558267	0.553843	0.552783	0.563981	0.561271	0.598824	0.567867	0.554803	0.540588	0.543252	0.538429	0.565806	0.555364	0.545787	0.537	0.545775	0.541226	0.545206	0.541969	0.566883
Nocardia pneumoniae	0.310093	0.336536	0.325809	0.497987	0.513813	0.495982	0.519651	0.493156	0.499525	0.549646	0.529698	0.530281	0.50013	0.491158	0.503325	0.493074	0.530669	0.498548	0.509671	0.494657	0.479668	0.496122	0.499944	0.476451	0.470924	0.52191	0.542679	0.527735	0.533599	0.533014	0.530729	0.530421	0.536244	0.545149	0.576362	0.541862	0.529092	0.523527	0.526028	0.520267	0.553599	0.540772	0.533571	0.523802	0.53335	0.533727	0.519954	0.511298	0.557408
Nocardia seriolae	0.353469	0.373171	0.371077	0.513458	0.538495	0.517018	0.550667	0.529318	0.524296	0.564836	0.561895	0.555485	0.521138	0.509788	0.529373	0.511738	0.557756	0.526346	0.534028	0.513091	0.49748	0.537156	0.528795	0.494873	0.500594	0.570599	0.58813	0.569825	0.57104	0.574105	0.575675	0.567285	0.581772	0.579427	0.616664	0.588535	0.571872	0.545179	0.544787	0.543409	0.58396	0.578497	0.557179	0.547535	0.563188	0.558954	0.55711	0.552379	0.573855
Nocardia tenerifensis	0.3207	0.339127	0.329052	0.505762	0.522939	0.506948	0.53861	0.499937	0.511625	0.559805	0.53463	0.547958	0.50073	0.503497	0.510342	0.502077	0.546861	0.504905	0.509951	0.502398	0.492559	0.515068	0.513266	0.484702	0.474116	0.547818	0.565296	0.544944	0.552855	0.554666	0.54964	0.549201	0.55715	0.56379	0.598641	0.565286	0.547177	0.540188	0.536155	0.530221	0.57265	0.553982	0.547377	0.540522	0.546678	0.54149	0.53843	0.529169	0.567793
Nocardia terpenica	0.352471	0.375698	0.360439	0.521976	0.52679	0.521523	0.550191	0.524239	0.528551	0.576495	0.551058	0.556914	0.530742	0.520243	0.534113	0.517209	0.555604	0.516755	0.538802	0.519823	0.509857	0.53652	0.529135	0.50793	0.498627	0.564839	0.578219	0.568411	0.570432	0.569216	0.569059	0.566238	0.576264	0.58415	0.613241	0.578197	0.572551	0.543655	0.541916	0.539444	0.580167	0.57301	0.563478	0.551893	0.565004	0.555529	0.550458	0.546013	0.573074
Nocardia testacea	0.339155	0.366191	0.360949	0.509938	0.533545	0.510565	0.536181	0.504976	0.514106	0.568191	0.542782	0.554159	0.510863	0.502323	0.51252	0.506727	0.554326	0.50935	0.52156	0.510309	0.488577	0.515651	0.510352	0.492098	0.475571	0.550011	0.57104	0.559362	0.559822	0.563347	0.562044	0.554616	0.56692	0.575957	0.60153	0.571557	0.552069	0.538567	0.540771	0.535269	0.58182	0.562099	0.559025	0.548389	0.556885	0.549432	0.54607	0.541062	0.574152
Rhodococcus aetherivorans	0.311308	0.350258	0.33698	0.461249	0.489561	0.466678	0.495603	0.474386	0.475293	0.536026	0.505096	0.521652	0.474716	0.45688	0.488208	0.463552	0.522425	0.469859	0.487232	0.466282	0.415071	0.435556	0.433831	0.440944	0.425339	0.499595	0.513271	0.499409	0.504062	0.506054	0.503792	0.498204	0.511244	0.504466	0.548534	0.513074	0.494608	0.488404	0.487102	0.484708	0.526055	0.510281	0.501726	0.493594	0.498475	0.492623	0.480458	0.480654	0.510928
Rhodococcus coprophilus	0.335552	0.362815	0.36052	0.47532	0.50779	0.476993	0.504358	0.492712	0.482368	0.547812	0.52087	0.535817	0.481276	0.470121	0.498201	0.469914	0.532793	0.48514	0.489131	0.481892	0.43625	0.45067	0.446887	0.457302	0.445083	0.519372	0.537313	0.518143	0.524169	0.52786	0.519769	0.517415	0.532501	0.527773	0.570008	0.53971	0.522183	0.49703	0.49343	0.492837	0.544542	0.532077	0.515897	0.510086	0.512164	0.504373	0.503047	0.501056	0.532582
Rhodococcus defluvii	0.300878	0.319603	0.312163	0.462929	0.484206	0.464455	0.500701	0.474098	0.465021	0.517667	0.492674	0.510038	0.46654	0.460979	0.484956	0.458834	0.512525	0.46474	0.470773	0.46656	0.410936	0.432232	0.432442	0.437119	0.434389	0.507922	0.528625	0.505709	0.514912	0.514218	0.513472	0.505355	0.52038	0.517881	0.556181	0.529376	0.517655	0.475579	0.473674	0.474831	0.530821	0.516758	0.503519	0.498529	0.502245	0.501915	0.489932	0.485171	0.517589
Rhodococcus equi	0.301396	0.321012	0.309334	0.45194	0.485759	0.453019	0.491634	0.466928	0.464532	0.520357	0.486258	0.505899	0.466011	0.45216	0.476568	0.44759	0.51104	0.460898	0.473977	0.464691	0.411101	0.429294	0.433093	0.435757	0.438555	0.499068	0.519321	0.501737	0.509413	0.508055	0.506989	0.499991	0.513166	0.510138	0.547308	0.519498	0.511889	0.472185	0.473284	0.4714	0.530574	0.511839	0.500419	0.493085	0.497541	0.49892	0.486673	0.48318	0.511933
Rhodococcus erythropolis	0.337057	0.336534	0.330245	0.482454	0.500998	0.485308	0.521163	0.502599	0.48482	0.538579	0.510308	0.525564	0.49729	0.491949	0.513521	0.48025	0.535362	0.489081	0.50969	0.492107	0.434963	0.457905	0.451243	0.471726	0.449168	0.524747	0.542135	0.531419	0.537324	0.53498	0.528224	0.529636	0.536499	0.535616	0.568366	0.542463	0.539664	0.490762	0.490932	0.489978	0.550353	0.537945	0.51465	0.516193	0.51722	0.517026	0.499997	0.506711	0.534907
Rhodococcoides fascians	0.34379	0.355989	0.347732	0.494252	0.520971	0.496709	0.531144	0.499187	0.488767	0.551553	0.524412	0.547091	0.492153	0.491308	0.506177	0.490748	0.554401	0.48483	0.500359	0.499945	0.445572	0.459474	0.463909	0.482037	0.44173	0.521217	0.540957	0.521756	0.527936	0.53099	0.527045	0.519014	0.536236	0.535294	0.57511	0.540956	0.528229	0.498952	0.499146	0.49592	0.552452	0.53965	0.524263	0.517067	0.525346	0.519782	0.505114	0.505257	0.538936
Rhodococcus globerulus	0.3344	0.344575	0.33356	0.484039	0.499657	0.486164	0.520662	0.500741	0.486244	0.539589	0.508991	0.525365	0.494387	0.490337	0.510795	0.481795	0.537617	0.492287	0.503612	0.48818	0.439145	0.457849	0.455433	0.46766	0.451419	0.525282	0.540605	0.528895	0.537814	0.536255	0.52848	0.527064	0.535385	0.532912	0.57177	0.541414	0.536197	0.490465	0.49477	0.487638	0.556264	0.538075	0.517122	0.514782	0.516201	0.515265	0.500157	0.508823	0.536376
Rhodococcus gordoniae	0.336898	0.363139	0.356907	0.470127	0.507798	0.470851	0.503399	0.494632	0.481465	0.539448	0.521149	0.527839	0.485065	0.471635	0.504104	0.467002	0.526898	0.491269	0.4881	0.476643	0.433194	0.45172	0.451193	0.46115	0.445049	0.521428	0.540356	0.520271	0.52579	0.529008	0.521002	0.519729	0.533566	0.524259	0.573223	0.541671	0.523912	0.497282	0.497012	0.492273	0.540754	0.528738	0.518543	0.511915	0.515636	0.504631	0.504681	0.50666	0.528748
Rhodococcus jostii	0.301247	0.314032	0.302883	0.463048	0.485154	0.460322	0.50574	0.473693	0.475294	0.527889	0.496949	0.505896	0.468483	0.465896	0.487751	0.460616	0.51205	0.468245	0.481495	0.464039	0.414003	0.439009	0.430538	0.453458	0.429365	0.500081	0.513675	0.504462	0.513671	0.510482	0.501919	0.500899	0.509557	0.509338	0.543632	0.514211	0.506379	0.474037	0.477426	0.470234	0.532482	0.516767	0.500652	0.497089	0.502174	0.495425	0.479219	0.477502	0.507203
Rhodococcus koreensis	0.299808	0.312144	0.303227	0.460654	0.483133	0.458345	0.505252	0.473989	0.472925	0.527947	0.497152	0.506375	0.466169	0.465257	0.490256	0.457273	0.514	0.466327	0.479851	0.459892	0.413846	0.433768	0.432602	0.446935	0.42898	0.498934	0.512781	0.503546	0.513196	0.512036	0.501476	0.501139	0.509693	0.507874	0.546784	0.51322	0.505926	0.474006	0.477982	0.47143	0.533199	0.51677	0.499667	0.497567	0.501207	0.494293	0.477645	0.476259	0.511394
Rhodococcoides kroppenstedtii	0.363453	0.373768	0.358759	0.50203	0.513582	0.498048	0.523854	0.497041	0.496117	0.561496	0.533352	0.547077	0.50584	0.504373	0.518757	0.500447	0.549369	0.492973	0.518268	0.49898	0.475536	0.497127	0.49683	0.476572	0.400375	0.528347	0.539505	0.531821	0.52781	0.537895	0.540358	0.524289	0.534207	0.536767	0.573269	0.539399	0.533541	0.522864	0.525981	0.520576	0.552977	0.548284	0.528263	0.526636	0.5278	0.528155	0.520135	0.512225	0.54172
Rhodococcoides kyotonensis	0.334692	0.347181	0.337029	0.484301	0.511157	0.488605	0.525792	0.496949	0.485359	0.545614	0.51712	0.536497	0.48333	0.489253	0.494015	0.481553	0.538045	0.478889	0.494197	0.490632	0.430955	0.451659	0.449615	0.464235	0.435936	0.526835	0.548143	0.527476	0.530041	0.534356	0.52691	0.525119	0.54039	0.535959	0.577164	0.547952	0.528607	0.493796	0.493679	0.49256	0.552634	0.539918	0.524879	0.517493	0.525957	0.520697	0.502368	0.500643	0.540657
Rhodococcus maanshanensis	0.302242	0.319015	0.309653	0.455593	0.479996	0.455893	0.501757	0.469107	0.469347	0.521482	0.489409	0.506402	0.464006	0.454666	0.479816	0.453973	0.512146	0.46098	0.477964	0.466353	0.415114	0.441173	0.433893	0.438696	0.435617	0.49722	0.52139	0.505383	0.508967	0.512041	0.504633	0.497512	0.515477	0.512089	0.547228	0.521049	0.508562	0.473603	0.475536	0.468805	0.534744	0.514645	0.496489	0.492475	0.497105	0.4958	0.493445	0.490078	0.517332
Rhodococcus marinonascens	0.327764	0.343465	0.329101	0.484855	0.508368	0.482984	0.528155	0.494471	0.487287	0.548159	0.513284	0.526742	0.49109	0.481259	0.508804	0.480346	0.533817	0.487113	0.504099	0.487008	0.436402	0.45406	0.45272	0.469608	0.445451	0.521834	0.541053	0.52868	0.53885	0.537749	0.52995	0.526749	0.536023	0.533161	0.571352	0.541591	0.532081	0.501218	0.501543	0.497147	0.550937	0.537872	0.519975	0.519139	0.525912	0.520824	0.505369	0.50273	0.529652
Rhodococcus opacus	0.299288	0.312055	0.301381	0.459855	0.483748	0.456987	0.50191	0.471188	0.469553	0.524524	0.494505	0.502308	0.466718	0.462484	0.485643	0.456749	0.511163	0.464588	0.479714	0.459307	0.409557	0.432836	0.427465	0.447496	0.42728	0.498237	0.511933	0.501865	0.511713	0.510503	0.500636	0.499855	0.51048	0.508574	0.545342	0.512516	0.50571	0.47205	0.473746	0.4685	0.53253	0.515506	0.499943	0.495747	0.500138	0.495466	0.477137	0.47691	0.510032
Rhodococcus pyridinivorans	0.336117	0.365862	0.358467	0.47086	0.507944	0.470973	0.505224	0.494811	0.480399	0.540421	0.52202	0.529864	0.482014	0.470054	0.502334	0.465223	0.530399	0.491567	0.489807	0.47564	0.432605	0.450414	0.44599	0.459764	0.445911	0.520019	0.541677	0.522779	0.525749	0.527484	0.520537	0.523217	0.533147	0.526887	0.572527	0.543629	0.524473	0.49595	0.496489	0.493021	0.54189	0.528479	0.518965	0.511595	0.513854	0.504496	0.5048	0.504042	0.529138
Rhodococcus qingshengii	0.335689	0.335034	0.329778	0.479481	0.49792	0.482284	0.51827	0.499995	0.483706	0.536974	0.507976	0.524217	0.494322	0.488962	0.509751	0.477672	0.53432	0.487305	0.506811	0.49022	0.433315	0.455613	0.448788	0.470268	0.448892	0.523788	0.540632	0.527865	0.534747	0.531012	0.5277	0.527259	0.533691	0.535495	0.564242	0.540956	0.538398	0.488739	0.489837	0.488616	0.545992	0.536423	0.514327	0.514241	0.51526	0.514569	0.500042	0.506086	0.532973
Rhodococcus rhodnii	0.364774	0.381738	0.370199	0.492275	0.50382	0.487011	0.512139	0.495004	0.495887	0.545655	0.511466	0.52531	0.488717	0.488789	0.505154	0.484791	0.539189	0.478459	0.496422	0.496453	0.456823	0.470639	0.472265	0.470198	0.465587	0.537013	0.549205	0.535157	0.53775	0.536421	0.540331	0.535075	0.549005	0.54239	0.583597	0.548365	0.535905	0.509361	0.510387	0.502705	0.54886	0.535573	0.526244	0.513812	0.524439	0.519474	0.517529	0.51361	0.542151
Rhodococcus rhodochrous	0.333424	0.36475	0.358015	0.469056	0.50695	0.470078	0.503008	0.492192	0.47943	0.539583	0.519379	0.52756	0.479343	0.46833	0.501653	0.46471	0.527147	0.490256	0.484928	0.473266	0.431945	0.447932	0.445499	0.460078	0.443871	0.520919	0.541027	0.521184	0.526198	0.528706	0.520182	0.523029	0.532736	0.527093	0.572406	0.54294	0.523721	0.493942	0.494681	0.490986	0.541847	0.528195	0.519542	0.511702	0.513221	0.50484	0.502979	0.502613	0.527652
Rhodococcus ruber	0.315258	0.349993	0.33727	0.459766	0.493263	0.46512	0.498794	0.476019	0.475838	0.541017	0.507606	0.523281	0.480397	0.456382	0.489949	0.458709	0.526499	0.471784	0.492897	0.469288	0.420927	0.442891	0.442343	0.446595	0.430664	0.500154	0.520736	0.502568	0.508024	0.509923	0.507579	0.500038	0.513726	0.509951	0.553763	0.520142	0.499961	0.493187	0.493645	0.490844	0.527848	0.516551	0.502816	0.492128	0.499203	0.494145	0.488717	0.486078	0.515641
Rhodococcus subtropicus	0.311025	0.330384	0.321477	0.467283	0.49286	0.467078	0.506279	0.482484	0.479858	0.524746	0.50235	0.514602	0.481196	0.466523	0.497048	0.462164	0.517971	0.46804	0.487171	0.473651	0.424122	0.445541	0.44747	0.452312	0.435481	0.515555	0.536099	0.516871	0.521966	0.527718	0.527981	0.507301	0.53233	0.530355	0.569586	0.537365	0.52413	0.483317	0.486966	0.485214	0.535176	0.521976	0.508308	0.499898	0.501989	0.506896	0.500372	0.498905	0.520235
Rhodococcus triatomae	0.318655	0.347594	0.332928	0.468844	0.493238	0.471363	0.500216	0.480228	0.485477	0.5284	0.504564	0.51441	0.484263	0.46546	0.494147	0.464315	0.524197	0.468931	0.489925	0.477564	0.430159	0.45286	0.449412	0.463087	0.446871	0.509969	0.533451	0.510091	0.521161	0.518745	0.521105	0.512005	0.525622	0.519746	0.563435	0.533286	0.512842	0.500027	0.497981	0.496433	0.534656	0.520021	0.503939	0.501378	0.50975	0.505995	0.493787	0.489518	0.519545
Rhodococcus wratislaviensis	0.296442	0.311416	0.300525	0.455095	0.480664	0.453246	0.498693	0.467657	0.465896	0.523556	0.492673	0.502646	0.463038	0.458931	0.48215	0.452037	0.509147	0.464155	0.47434	0.454819	0.406778	0.428256	0.424919	0.443315	0.426522	0.492818	0.505557	0.495972	0.50678	0.503961	0.495872	0.494328	0.503135	0.502926	0.538868	0.506349	0.499465	0.467923	0.470507	0.464296	0.525594	0.509297	0.493214	0.488715	0.494314	0.489347	0.472488	0.471961	0.506887
Rhodococcoides yunnanensis	0.336522	0.345503	0.333691	0.477327	0.499973	0.47946	0.527582	0.488452	0.480144	0.54662	0.523644	0.536333	0.475748	0.47671	0.49121	0.474301	0.539662	0.478254	0.490244	0.480563	0.430912	0.453076	0.449228	0.465281	0.436744	0.518746	0.53998	0.521783	0.526514	0.527896	0.520644	0.516609	0.52913	0.526534	0.56979	0.540007	0.521759	0.492585	0.490056	0.490643	0.544287	0.537573	0.515262	0.509898	0.521977	0.513346	0.496554	0.500548	0.532533
Rhodococcus zopfii	0.32866	0.358209	0.350464	0.472349	0.501404	0.474092	0.511327	0.482565	0.483426	0.534806	0.503884	0.521722	0.490179	0.473095	0.500677	0.470485	0.519552	0.4828	0.492334	0.470122	0.435363	0.449175	0.451032	0.4504	0.451807	0.515924	0.531906	0.51689	0.520081	0.526033	0.511372	0.515083	0.527751	0.523258	0.564533	0.532977	0.512996	0.489355	0.488052	0.482934	0.543694	0.525279	0.508884	0.501116	0.504935	0.499748	0.49789	0.491256	0.523168
Skermania piniformis	0.316688	0.328985	0.323479	0.536342	0.556782	0.533429	0.563183	0.537407	0.54291	0.605742	0.57775	0.584871	0.542645	0.532156	0.546694	0.531839	0.589459	0.52615	0.554261	0.535057	0.52821	0.544288	0.542003	0.529672	0.481768	0.507236	0.516706	0.50769	0.511886	0.518546	0.514686	0.512417	0.514979	0.522374	0.557298	0.515774	0.507041	0.498612	0.498652	0.493949	0.52216	0.51545	0.50879	0.506383	0.509418	0.508168	0.504761	0.489203	0.525167
Smaragdicoccus niigatensis	0.394643	0.40076	0.400248	0.598641	0.626849	0.594928	0.630894	0.605909	0.609024	0.667027	0.649802	0.650179	0.610854	0.587263	0.610605	0.596618	0.647956	0.607105	0.620206	0.6037	0.57489	0.583301	0.583741	0.597465	0.568332	0.592889	0.606693	0.595572	0.605197	0.609434	0.592154	0.591129	0.6024	0.595608	0.646337	0.608878	0.59087	0.558323	0.556587	0.558735	0.611819	0.598755	0.586492	0.577098	0.585665	0.580115	0.565899	0.568412	0.594897
Tomitella biformata	0.49454	0.509238	0.506404	0.566191	0.590207	0.565815	0.601582	0.601483	0.573862	0.611013	0.587742	0.599211	0.581979	0.576375	0.599126	0.562875	0.608068	0.588541	0.59277	0.585124	0.521307	0.529689	0.525121	0.559698	0.570171	0.631306	0.649893	0.628895	0.635445	0.64558	0.643415	0.629445	0.643361	0.654744	0.67738	0.646044	0.643191	0.602964	0.607284	0.607862	0.642706	0.632473	0.620239	0.607032	0.614035	0.608153	0.610741	0.622359	0.64123
Tomitella cavernae	0.502801	0.527148	0.523732	0.552429	0.566746	0.551092	0.576316	0.56859	0.565797	0.591532	0.583148	0.577184	0.561262	0.552114	0.57002	0.551085	0.587743	0.564996	0.576395	0.56421	0.513372	0.518479	0.517761	0.539397	0.562692	0.623354	0.644027	0.625561	0.632466	0.631595	0.650319	0.620307	0.638911	0.647861	0.678168	0.641586	0.632493	0.612093	0.616364	0.606973	0.630219	0.615622	0.620815	0.606527	0.613971	0.610338	0.61562	0.623418	0.638634
Tomitella fengzijianii	0.505593	0.527984	0.521907	0.564351	0.575219	0.557589	0.584249	0.567664	0.567134	0.60335	0.59141	0.586696	0.573364	0.561728	0.580502	0.562199	0.599297	0.564564	0.579376	0.561751	0.516323	0.520016	0.520081	0.547824	0.559732	0.636151	0.652543	0.638123	0.636463	0.638522	0.656172	0.631623	0.650761	0.659626	0.684951	0.649871	0.638225	0.614617	0.613587	0.609452	0.640753	0.616546	0.624863	0.612783	0.6203	0.61604	0.615192	0.626905	0.635884
Tomitella gaofuii	0.505254	0.522052	0.516565	0.562625	0.57194	0.557891	0.582473	0.564403	0.568112	0.595937	0.585237	0.58329	0.567705	0.559105	0.576418	0.558605	0.592697	0.563781	0.575278	0.560889	0.516876	0.521017	0.517111	0.542114	0.559309	0.626196	0.644326	0.62887	0.6319	0.630433	0.650791	0.627206	0.642072	0.650629	0.674697	0.641679	0.634818	0.610194	0.612699	0.604735	0.632875	0.612021	0.62269	0.608179	0.619219	0.615398	0.617289	0.624458	0.635284
Tsukamurella conjunctivitidis	0.538766	0.552124	0.547543	0.502112	0.509021	0.497402	0.545022	0.496412	0.507764	0.547211	0.530971	0.544185	0.494673	0.491869	0.503609	0.497209	0.545981	0.496707	0.507928	0.494005	0.587007	0.598351	0.599685	0.475429	0.60533	0.621017	0.642099	0.615708	0.620434	0.618715	0.622955	0.617579	0.630041	0.635926	0.67431	0.641217	0.626471	0.602634	0.602701	0.59475	0.629256	0.627564	0.612929	0.614057	0.618446	0.620733	0.588054	0.593332	0.635107
Tsukamurella paurometabola	0.537498	0.551294	0.539834	0.498494	0.505916	0.491968	0.543305	0.497047	0.50206	0.553486	0.531046	0.546987	0.487415	0.49157	0.502694	0.497576	0.548368	0.496186	0.508565	0.48984	0.58909	0.594764	0.595396	0.467911	0.597993	0.612052	0.637913	0.605081	0.611137	0.614858	0.621411	0.614033	0.625189	0.624915	0.657996	0.637618	0.614514	0.588454	0.594637	0.587074	0.627183	0.619104	0.608733	0.607414	0.612361	0.61293	0.595159	0.593816	0.630447
Tsukamurella pseudospumae	0.538072	0.552052	0.545861	0.498976	0.50557	0.495857	0.555264	0.497679	0.513217	0.552724	0.524299	0.542371	0.490397	0.496312	0.503336	0.497661	0.545851	0.494721	0.50749	0.496951	0.583005	0.59929	0.605949	0.481996	0.611779	0.623925	0.643783	0.614542	0.619807	0.617159	0.627622	0.61806	0.634322	0.635308	0.66768	0.642761	0.627887	0.598205	0.597781	0.589537	0.636223	0.632135	0.61452	0.611716	0.622324	0.620816	0.599893	0.599393	0.641352
Tsukamurella pulmonis	0.532558	0.54954	0.547252	0.504232	0.503175	0.496656	0.542439	0.497582	0.503107	0.555728	0.53586	0.549897	0.491619	0.496787	0.504527	0.501462	0.552342	0.497718	0.50688	0.497134	0.587619	0.603511	0.597876	0.479423	0.59961	0.615502	0.63799	0.606342	0.612428	0.610435	0.614985	0.612154	0.625367	0.629121	0.669951	0.636949	0.618595	0.597078	0.596639	0.592414	0.624632	0.622266	0.614962	0.612781	0.615887	0.615601	0.592448	0.585616	0.630916
Tsukamurella spumae	0.531389	0.552351	0.547382	0.496868	0.496367	0.49336	0.549032	0.49484	0.509749	0.550017	0.523105	0.538546	0.485803	0.491248	0.499675	0.495329	0.540822	0.490833	0.503064	0.488677	0.575741	0.59043	0.598884	0.475244	0.597844	0.621765	0.637804	0.612129	0.619169	0.61203	0.621396	0.615517	0.630329	0.635177	0.661361	0.639715	0.619323	0.592218	0.590042	0.585813	0.626124	0.624254	0.609938	0.606247	0.61644	0.614235	0.590179	0.592269	0.633829
Tsukamurella sputi	0.538208	0.555518	0.550364	0.503701	0.510729	0.499743	0.548352	0.500794	0.50812	0.553454	0.530197	0.547368	0.49132	0.495204	0.504045	0.499162	0.549249	0.498329	0.506869	0.498473	0.583731	0.601926	0.60212	0.478814	0.611166	0.62292	0.644478	0.616788	0.622566	0.61622	0.620339	0.620189	0.632794	0.637973	0.672735	0.644424	0.624333	0.600809	0.599258	0.593428	0.63092	0.627272	0.617568	0.615996	0.621298	0.623042	0.591259	0.59065	0.634824
Tsukamurella tyrosinosolvens	0.537423	0.549947	0.547028	0.501299	0.506018	0.494149	0.550388	0.49612	0.50697	0.550541	0.527124	0.542841	0.486728	0.495462	0.502088	0.497468	0.542702	0.495328	0.504678	0.492159	0.584047	0.597049	0.595972	0.479262	0.600684	0.617195	0.640641	0.611254	0.614933	0.613317	0.620941	0.613433	0.630017	0.632066	0.665939	0.640055	0.621541	0.598066	0.599082	0.593839	0.623897	0.624818	0.604382	0.604797	0.610493	0.611394	0.591514	0.588654	0.632283
Williamsia deligens	0.519418	0.516752	0.510872	0.353231	0.372809	0.34622	0.406058	0.341935	0.359404	0.460717	0.425772	0.442661	0.356107	0.354718	0.357641	0.34733	0.442864	0.34041	0.359821	0.343514	0.554606	0.556773	0.555932	0.368878	0.568224	0.56515	0.581527	0.570999	0.564156	0.568099	0.567883	0.568047	0.578757	0.577791	0.621178	0.582796	0.57842	0.549686	0.556653	0.551551	0.587676	0.574332	0.556787	0.550958	0.565664	0.558925	0.545456	0.545738	0.577392
Williamsia herbipolensis	0.502287	0.499134	0.495553	0.333903	0.347222	0.329966	0.39264	0.333714	0.347268	0.44668	0.421849	0.433654	0.337994	0.337882	0.348103	0.330206	0.432706	0.331846	0.340502	0.330827	0.545325	0.546451	0.553461	0.356122	0.542978	0.55591	0.572577	0.564998	0.563402	0.559409	0.561565	0.562459	0.569499	0.568347	0.608598	0.571718	0.570829	0.55016	0.554194	0.548255	0.567334	0.558345	0.559428	0.551202	0.560668	0.561779	0.547192	0.543036	0.575178
Williamsia maris	0.507809	0.500481	0.493712	0.344794	0.362154	0.340889	0.402345	0.328196	0.347936	0.452967	0.417076	0.437451	0.348263	0.347854	0.358779	0.342868	0.436642	0.328637	0.352436	0.334151	0.552399	0.552744	0.559126	0.352323	0.559315	0.56934	0.582233	0.570272	0.569737	0.567147	0.563839	0.575659	0.577792	0.574398	0.616834	0.583021	0.576129	0.548168	0.551043	0.546504	0.574715	0.568149	0.565947	0.561901	0.570567	0.565397	0.548985	0.545318	0.571201
Williamsia muralis	0.468044	0.475685	0.468502	0.314946	0.348673	0.313705	0.3852	0.30581	0.33001	0.425742	0.415153	0.418876	0.324726	0.313646	0.339706	0.315734	0.421059	0.307953	0.332893	0.313908	0.514312	0.539149	0.523262	0.322652	0.538983	0.532699	0.552977	0.541199	0.54681	0.541761	0.544625	0.531649	0.555337	0.554241	0.58908	0.55492	0.550649	0.527301	0.53073	0.521598	0.564501	0.554134	0.528569	0.525266	0.531149	0.531186	0.520983	0.519275	0.57049
Rhodococcus agglutinans	0.304753	0.322691	0.313072	0.45279	0.476257	0.453286	0.491803	0.464674	0.466462	0.510549	0.486623	0.499596	0.464842	0.447778	0.474689	0.446375	0.504322	0.459191	0.472587	0.46086	0.408233	0.429615	0.430351	0.432688	0.433717	0.503222	0.524255	0.502605	0.51138	0.513213	0.512407	0.498499	0.515445	0.514446	0.555265	0.524675	0.512324	0.472155	0.470753	0.469924	0.530918	0.519831	0.499224	0.491996	0.49672	0.498853	0.492932	0.486265	0.517926
[truncated: 68 more columns]

## Sheet: Mycobacteriineae_gANImedia
	Rhodococcus agglutinans	Gordonia bronchialis DSM 43247	Tsukamurella paurometabola DSM 20162	Gordonia neofelifaecis NRRL B-59395	Mycobacterium tuberculosis H37Rv	Mycolicibacter sinensis	Mycobacterium colombiense	Gordonia alkanivorans	Gordonia araii	Gordonia effusa	Gordonia amarae	Gordonia otitidis	Mycobacterium canettii	Mycobacterium intracellulare	Nocardia aobensis	Nocardia abscessus	Nocardia brevicatena	Nocardia pneumoniae	Nocardia testacea	Gordonia sihwensis	Gordonia soli	Gordonia malaquae	Gordonia paraffinivorans	Jongsikchunia kroppenstedtii	Smaragdicoccus niigatensis	Tomitella biformata	Mycolicibacterium neoaurum	Rhodococcus defluvii	Mycolicibacterium setense	Williamsia herbipolensis	Rhodococcus rhodochrous	Mycolicibacterium komanii	Nocardia farcinica	Mycolicibacterium smegmatis	Mycolicibacterium chlorophenolicum	Rhodococcus erythropolis	Millisia brevis	Mycolicibacterium vaccae	Tsukamurella tyrosinosolvens	Tsukamurella pseudospumae	Gordonia hydrophobica	Mycobacteroides immunogenum	Nocardia beijingensis	Nocardia harenae	Nocardia nova	Nocardia grenadensis	Mycobacteroides chelonae	Rhodococcus opacus	Rhodococcus qingshengii
Rhodococcus agglutinans	100	74.78	74.77	75.06	73.54	74.97	75	75.56	74.9	73	75.2	74.16	73.55	75.14	75.84	76.48	75.49	76.58	75.45	74.83	74.79	74.36	76.11	75.29	74.51	75.78	74.51	85.3	74.55	75.3	77.66	74.64	77.25	75.31	75.36	76.17	75.52	75.32	75.91	75.57	74.79	73.86	76.53	76.89	75.71	75.37	73.93	78.36	76.15
Gordonia bronchialis DSM 43247	74.78	100	74.08	75.76	73.11	74.14	74.12	79.2	76.13	74.89	77.61	77.45	73.1	73.88	74.15	73.99	73.87	74.23	73.79	75.7	77.54	74.92	79.33	75.18	72.78	73.74	73.77	74.42	73.51	75.97	74.34	73.9	74.77	74.19	74.36	72.74	73.98	74.26	74.9	74.62	75.45	73.14	74.12	74.63	73.86	73.76	72.95	74.1	72.95
Tsukamurella paurometabola DSM 20162	74.77	74.08	100	74.42	72.69	73.92	73.88	74.5	74.45	72.76	74.53	73.48	72.64	73.7	73.74	74.03	73.51	74.01	73.67	74.12	74.02	73.69	75.05	74.43	72.85	73.95	73.57	74.6	73.45	74.31	74.33	73.79	74.66	73.74	73.97	72.58	73.85	74.12	82.33	81.56	74.07	72.74	74.15	74.87	73.79	73.47	72.79	73.78	72.61
Gordonia neofelifaecis NRRL B-59395	75.06	75.76	74.42	100	72.76	73.81	74.01	76.54	76.18	74.2	75.9	75.15	72.73	73.68	73.78	74.1	73.47	74.15	73.51	83.34	75.82	78.34	76.83	75.2	73.09	73.94	73.55	74.81	73.52	75.46	74.6	73.56	74.7	73.99	74.16	72.83	74	74.22	75.57	75.08	81.2	72.9	74.2	74.69	73.64	73.42	72.83	74.22	72.86
Mycobacterium tuberculosis H37Rv	73.54	73.11	72.69	72.76	100	77.35	80.62	73	73.07	71.83	73.19	72.32	99.31	80.71	73.23	73.4	73.12	73.58	73.16	72.81	72.97	72.25	73.69	73.26	71.94	72.78	75.5	73.51	75.94	73.12	73.27	76.25	74.06	76.26	76.37	72	73.29	76.45	73.16	72.81	72.55	73.96	73.48	73.94	73.18	73.16	73.91	73	72
Mycolicibacter sinensis	74.97	74.14	73.92	73.81	77.35	100	78.45	74.13	74.18	72.52	74.32	73.16	77.34	78.39	74.22	74.66	74.23	74.94	74.2	73.91	73.82	73.1	74.7	74.42	72.83	73.98	76.73	74.58	77.04	74.42	74.37	77.13	75.41	77.41	77.64	72.86	74.69	77.66	74.57	74.23	73.71	74.76	74.95	75.36	74.28	74.16	74.69	74.16	72.81
Mycobacterium colombiense	75	74.12	73.88	74.01	80.62	78.45	100	74.21	74.23	72.22	74.06	73.4	80.61	87.64	74.24	74.63	73.99	74.7	73.93	74.01	73.81	73.19	74.93	74.32	72.88	73.93	76.66	74.57	77.05	74.28	74.55	77.54	75.33	77.44	77.88	72.59	74.36	77.78	74.73	74.33	73.69	74.81	74.71	75.08	74.14	73.95	74.72	74.12	72.68
Gordonia alkanivorans	75.56	79.2	74.5	76.54	73	74.13	74.21	100	76.59	75.01	77.81	77.22	72.97	74.12	74.27	74.36	73.86	74.42	73.85	76.18	77.74	75.91	84.01	75.64	73.16	73.94	73.93	75.11	73.73	76.4	74.94	73.91	75.14	74.36	74.47	73.35	74.54	74.58	75.69	75.21	75.98	73.12	74.46	74.86	74.13	73.82	73.18	74.3	73.42
Gordonia araii	74.9	76.13	74.45	76.18	73.07	74.18	74.23	76.59	100	74.62	76.24	75.57	73.1	74.13	74.15	74.35	73.84	74.47	73.83	76.11	75.89	75.65	77.05	75.64	72.96	74.12	73.92	74.8	73.8	75.68	74.81	74.1	75	74.24	74.61	72.88	74.23	74.53	75.6	75.05	75.8	72.98	74.57	74.92	74.12	73.83	73.07	74.23	72.96
Gordonia effusa	73	74.89	72.76	74.2	71.83	72.52	72.22	75.01	74.62	100	74.92	74.34	71.82	72.12	72.33	72.46	72.4	72.45	72.14	74.05	74.71	73.54	75.16	73.91	71.57	72.19	72.25	72.84	72.19	74.12	72.64	72.25	72.67	72.43	72.61	71.92	72.47	72.6	73.19	73	73.79	71.75	72.52	72.81	72.39	72.2	71.82	72.42	71.91
Gordonia amarae	75.2	77.61	74.53	75.9	73.19	74.32	74.06	77.81	76.24	74.92	100	76.27	73.15	74.16	74.34	74.38	74.04	74.65	73.8	75.93	77.02	75.31	78.26	75.74	73.09	74.01	74	75.1	73.9	76.22	74.75	74.18	75.32	74.39	74.7	72.75	74.3	74.65	75.44	74.95	75.76	73.33	74.66	74.96	74.21	74.04	73.32	74.25	72.99
Gordonia otitidis	74.16	77.45	73.48	75.15	72.32	73.16	73.4	77.22	75.57	74.34	76.27	100	72.42	73.2	73.34	73.44	73.29	73.56	72.87	75.05	76.52	74.73	77.52	74.68	72.47	72.99	73.08	73.88	73.14	75.25	73.81	73.26	73.93	73.51	73.61	72.32	73.42	73.62	74.23	74.08	74.84	72.35	73.57	73.69	73.22	73.12	72.42	73.39	72.5
Mycobacterium canettii	73.55	73.1	72.64	72.73	99.31	77.34	80.61	72.97	73.1	71.82	73.15	72.42	100	80.75	73.16	73.39	73.14	73.56	73.08	72.85	72.93	72.19	73.61	73.28	71.94	72.8	75.44	73.47	75.9	73.15	73.28	76.27	74.05	76.22	76.35	71.96	73.27	76.43	73.12	72.79	72.54	73.94	73.39	73.93	73.19	73.16	73.89	72.98	71.98
Mycobacterium intracellulare	75.14	73.88	73.7	73.68	80.71	78.39	87.64	74.12	74.13	72.12	74.16	73.2	80.75	100	74.32	74.51	74.05	74.6	73.89	73.96	73.74	73.13	74.8	74.18	72.92	73.82	76.58	74.45	77.05	74.27	74.31	77.54	75.14	77.54	77.75	72.62	74.43	77.75	74.6	74.25	73.64	74.92	74.7	74.86	74.08	73.84	74.7	74	72.66
Nocardia aobensis	75.84	74.15	73.74	73.78	73.23	74.22	74.24	74.27	74.15	72.33	74.34	73.34	73.16	74.32	100	78.05	77.37	78	77.02	73.79	73.72	72.99	74.79	74.31	73.57	74.13	73.9	75.46	73.9	74.09	75.16	73.83	78.76	74.08	74.35	73.45	74.62	74.45	74.36	74.23	73.63	73.35	78.04	77.66	92.59	77.07	73.38	74.95	73.54
Nocardia abscessus	76.48	73.99	74.03	74.1	73.4	74.66	74.63	74.36	74.35	72.46	74.38	73.44	73.39	74.51	78.05	100	78.94	87.31	78.23	74.26	73.96	73.48	75.14	74.65	73.95	74.52	74.07	76.26	74.16	74.34	75.45	74.23	80.96	74.42	74.66	73.76	74.66	74.92	74.81	74.48	74	73.42	88.88	79.95	77.91	78.11	73.29	75.42	73.69
Nocardia brevicatena	75.49	73.87	73.51	73.47	73.12	74.23	73.99	73.86	73.84	72.4	74.04	73.29	73.14	74.05	77.37	78.94	100	79.11	80.09	73.6	73.79	72.83	74.51	73.89	73.1	73.7	73.83	75.4	73.54	73.96	74.93	73.68	79.33	73.95	74.13	73.24	74.4	74.23	74.15	73.9	73.33	73.16	79.06	78.52	77.36	80.05	73.03	74.76	73.31
Nocardia pneumoniae	76.58	74.23	74.01	74.15	73.58	74.94	74.7	74.42	74.47	72.45	74.65	73.56	73.56	74.6	78	87.31	79.11	100	78.3	74.24	74.08	73.42	75.21	74.64	73.96	74.6	74.27	76.15	74.06	74.45	75.63	74.39	81.13	74.51	74.76	73.77	74.98	75.03	74.89	74.56	74.14	73.39	86.88	80.12	78.07	78.23	73.53	75.66	73.78
Nocardia testacea	75.45	73.79	73.67	73.51	73.16	74.2	73.93	73.85	73.83	72.14	73.8	72.87	73.08	73.89	77.02	78.23	80.09	78.3	100	73.69	73.61	72.94	74.5	73.93	73.17	73.78	73.71	75.22	73.53	74.06	74.86	73.66	78.87	73.93	74.09	73.24	74.37	74.26	74.37	74.05	73.17	73.11	78.34	78.34	77.06	91.58	73.04	74.67	73.14
Gordonia sihwensis	74.83	75.7	74.12	83.34	72.81	73.91	74.01	76.18	76.11	74.05	75.93	75.05	72.85	73.96	73.79	74.26	73.6	74.24	73.69	100	75.7	77.9	76.71	75.11	72.98	74	73.71	74.46	73.57	75.45	74.36	73.88	74.78	73.99	74.14	72.81	74.05	74.27	75.33	75.03	80.79	72.78	74.34	74.67	73.84	73.7	72.73	74.01	72.98
Gordonia soli	74.79	77.54	74.02	75.82	72.97	73.82	73.81	77.74	75.89	74.71	77.02	76.52	72.93	73.74	73.72	73.96	73.79	74.08	73.61	75.7	100	75.11	77.97	75.32	72.97	73.59	73.57	74.61	73.49	76.16	74.15	73.73	74.77	73.81	74.14	72.7	74.11	74.16	74.92	74.65	75.29	73.01	74.16	74.51	73.77	73.57	72.93	74.05	72.7
Gordonia malaquae	74.36	74.92	73.69	78.34	72.25	73.1	73.19	75.91	75.65	73.54	75.31	74.73	72.19	73.13	72.99	73.48	72.83	73.42	72.94	77.9	75.11	100	76.12	74.53	72.77	73.36	73.08	74.16	72.88	74.94	73.93	72.95	73.96	73.34	73.28	72.74	73.31	73.47	74.73	74.63	77.46	72.47	73.59	73.97	72.93	72.94	72.39	73.62	72.73
Gordonia paraffinivorans	76.11	79.33	75.05	76.83	73.69	74.7	74.93	84.01	77.05	75.16	78.26	77.52	73.61	74.8	74.79	75.14	74.51	75.21	74.5	76.71	77.97	76.12	100	76.2	73.71	74.81	74.46	75.69	74.37	76.87	75.52	74.74	76.02	74.92	75.25	73.54	75.16	75.18	76.36	75.91	76.43	73.62	75.35	75.74	74.81	74.42	73.56	74.96	73.48
Jongsikchunia kroppenstedtii	75.29	75.18	74.43	75.2	73.26	74.42	74.32	75.64	75.64	73.91	75.74	74.68	73.28	74.18	74.31	74.65	73.89	74.64	73.93	75.11	75.32	74.53	76.2	100	73.2	73.84	74.04	74.92	73.91	75.8	74.38	74.15	75.02	74.32	74.33	72.99	74.31	74.52	75.35	75.1	74.93	73.3	74.55	74.97	74.2	73.82	73.11	74.28	72.94
Smaragdicoccus niigatensis	74.51	72.78	72.85	73.09	71.94	72.83	72.88	73.16	72.96	71.57	73.09	72.47	71.94	72.92	73.57	73.95	73.1	73.96	73.17	72.98	72.97	72.77	73.71	73.2	100	72.99	72.54	74.54	72.64	73.15	74.03	72.71	74.08	73.13	72.99	72.82	73.02	73.26	73.5	73.28	72.91	72.17	74.16	74.13	73.7	73.15	72.17	73.75	72.98
Tomitella biformata	75.78	73.74	73.95	73.94	72.78	73.98	73.93	73.94	74.12	72.19	74.01	72.99	72.8	73.82	74.13	74.52	73.7	74.6	73.78	74	73.59	73.36	74.81	73.84	72.99	100	73.51	75.66	73.41	74.06	75.13	73.83	75.18	73.96	74.1	73.69	74.28	74.12	74.93	74.61	73.9	72.95	74.72	75.22	74.03	73.65	72.77	74.9	73.78
Mycolicibacterium neoaurum	74.51	73.77	73.57	73.55	75.5	76.73	76.66	73.93	73.92	72.25	74	73.08	75.44	76.58	73.9	74.07	73.83	74.27	73.71	73.71	73.57	73.08	74.46	74.04	72.54	73.51	100	74.45	77.97	73.9	74.01	77.41	74.84	78.15	78.19	72.69	74.2	78.34	74.28	73.99	73.58	74.55	74.22	74.47	73.77	73.71	74.42	73.88	72.61
Rhodococcus defluvii	85.3	74.42	74.6	74.81	73.51	74.58	74.57	75.11	74.8	72.84	75.1	73.88	73.47	74.45	75.46	76.26	75.4	76.15	75.22	74.46	74.61	74.16	75.69	74.92	74.54	75.66	74.45	100	74.31	75.15	77.37	74.48	76.86	74.95	74.97	75.94	75.12	74.92	75.6	75.26	74.42	73.58	76.14	76.59	75.59	75.19	73.71	78.13	76.01
Mycolicibacterium setense	74.55	73.51	73.45	73.52	75.94	77.04	77.05	73.73	73.8	72.19	73.9	73.14	75.9	77.05	73.9	74.16	73.54	74.06	73.53	73.57	73.49	72.88	74.37	73.91	72.64	73.41	77.97	74.31	100	73.89	74.07	77.99	74.77	80.88	78.52	72.44	74.04	78.59	73.99	73.91	73.34	74.74	74.29	74.54	73.82	73.46	74.71	73.71	72.54
Williamsia herbipolensis	75.3	75.97	74.31	75.46	73.12	74.42	74.28	76.4	75.68	74.12	76.22	75.25	73.15	74.27	74.09	74.34	73.96	74.45	74.06	75.45	76.16	74.94	76.87	75.8	73.15	74.06	73.9	75.15	73.89	100	74.84	74.21	75.24	74.4	74.73	73.13	74.55	74.76	75.47	75.09	75.32	73.15	74.49	75.05	74.16	73.79	72.98	74.47	73.26
Rhodococcus rhodochrous	77.66	74.34	74.33	74.6	73.27	74.37	74.55	74.94	74.81	72.64	74.75	73.81	73.28	74.31	75.16	75.45	74.93	75.63	74.86	74.36	74.15	73.93	75.52	74.38	74.03	75.13	74.01	77.37	74.07	74.84	100	74.5	76.08	74.64	74.92	74.84	75.3	74.73	75.43	74.98	74.22	73.43	75.57	76.14	75	74.78	73.32	76.75	74.91
Mycolicibacterium komanii	74.64	73.9	73.79	73.56	76.25	77.13	77.54	73.91	74.1	72.25	74.18	73.26	76.27	77.54	73.83	74.23	73.68	74.39	73.66	73.88	73.73	72.95	74.74	74.15	72.71	73.83	77.41	74.48	77.99	74.21	74.5	100	75.08	78.85	79.46	72.65	74.35	79.43	74.5	74.18	73.52	74.71	74.15	74.84	73.85	73.5	74.59	74.06	72.73
Nocardia farcinica	77.25	74.77	74.66	74.7	74.06	75.41	75.33	75.14	75	72.67	75.32	73.93	74.05	75.14	78.76	80.96	79.33	81.13	78.87	74.78	74.77	73.96	76.02	75.02	74.08	75.18	74.84	76.86	74.77	75.24	76.08	75.08	100	75.19	75.58	74.13	75.77	75.7	75.81	75.44	74.36	74.12	81.13	80.92	78.65	78.74	73.81	76.14	74.26
Mycolicibacterium smegmatis	75.31	74.19	73.74	73.99	76.26	77.41	77.44	74.36	74.24	72.43	74.39	73.51	76.22	77.54	74.08	74.42	73.95	74.51	73.93	73.99	73.81	73.34	74.92	74.32	73.13	73.96	78.15	74.95	80.88	74.4	74.64	78.85	75.19	100	79.11	72.96	74.5	79.21	74.76	74.38	73.79	75.08	74.49	75	74.01	73.76	74.88	74.29	73.06
Mycolicibacterium chlorophenolicum	75.36	74.36	73.97	74.16	76.37	77.64	77.88	74.47	74.61	72.61	74.7	73.61	76.35	77.75	74.35	74.66	74.13	74.76	74.09	74.14	74.14	73.28	75.25	74.33	72.99	74.1	78.19	74.97	78.52	74.73	74.92	79.46	75.58	79.11	100	72.97	74.82	82.23	74.85	74.52	73.77	75.48	74.92	75.46	74.29	74.03	74.85	74.31	72.99
Rhodococcus erythropolis	76.17	72.74	72.58	72.83	72	72.86	72.59	73.35	72.88	71.92	72.75	72.32	71.96	72.62	73.45	73.76	73.24	73.77	73.24	72.81	72.7	72.74	73.54	72.99	72.82	73.69	72.69	75.94	72.44	73.13	74.84	72.65	74.13	72.96	72.97	100	73.05	73	73.21	73.09	72.53	72.35	73.73	73.89	73.31	73.05	72.32	76.58	95.43
Millisia brevis	75.52	73.98	73.85	74	73.29	74.69	74.36	74.54	74.23	72.47	74.3	73.42	73.27	74.43	74.62	74.66	74.4	74.98	74.37	74.05	74.11	73.31	75.16	74.31	73.02	74.28	74.2	75.12	74.04	74.55	75.3	74.35	75.77	74.5	74.82	73.05	100	74.96	74.94	74.55	73.75	73.07	75.04	75.48	74.6	74.17	73.14	74.63	73.01
Mycolicibacterium vaccae	75.32	74.26	74.12	74.22	76.45	77.66	77.78	74.58	74.53	72.6	74.65	73.62	76.43	77.75	74.45	74.92	74.23	75.03	74.26	74.27	74.16	73.47	75.18	74.52	73.26	74.12	78.34	74.92	78.59	74.76	74.73	79.43	75.7	79.21	82.23	73	74.96	100	74.99	74.6	73.91	75.21	75.01	75.35	74.26	74.11	75.13	74.4	72.91
Tsukamurella tyrosinosolvens	75.91	74.9	82.33	75.57	73.16	74.57	74.73	75.69	75.6	73.19	75.44	74.23	73.12	74.6	74.36	74.81	74.15	74.89	74.37	75.33	74.92	74.73	76.36	75.35	73.5	74.93	74.28	75.6	73.99	75.47	75.43	74.5	75.81	74.76	74.85	73.21	74.94	74.99	100	86.42	75.4	73.26	75.08	75.96	74.38	74.07	73.3	74.79	73.31
Tsukamurella pseudospumae	75.57	74.62	81.56	75.08	72.81	74.23	74.33	75.21	75.05	73	74.95	74.08	72.79	74.25	74.23	74.48	73.9	74.56	74.05	75.03	74.65	74.63	75.91	75.1	73.28	74.61	73.99	75.26	73.91	75.09	74.98	74.18	75.44	74.38	74.52	73.09	74.55	74.6	86.42	100	74.79	73.22	74.72	75.6	74.3	73.92	73.09	74.43	73.11
Gordonia hydrophobica	74.79	75.45	74.07	81.2	72.55	73.71	73.69	75.98	75.8	73.79	75.76	74.84	72.54	73.64	73.63	74	73.33	74.14	73.17	80.79	75.29	77.46	76.43	74.93	72.91	73.9	73.58	74.42	73.34	75.32	74.22	73.52	74.36	73.79	73.77	72.53	73.75	73.91	75.4	74.79	100	72.66	74.19	74.45	73.36	73.34	72.74	73.77	72.65
Mycobacteroides immunogenum	73.86	73.14	72.74	72.9	73.96	74.76	74.81	73.12	72.98	71.75	73.33	72.35	73.94	74.92	73.35	73.42	73.16	73.39	73.11	72.78	73.01	72.47	73.62	73.3	72.17	72.95	74.55	73.58	74.74	73.15	73.43	74.71	74.12	75.08	75.48	72.35	73.07	75.21	73.26	73.22	72.66	100	73.43	73.96	73.31	73.13	84.38	73.16	72.38
Nocardia beijingensis	76.53	74.12	74.15	74.2	73.48	74.95	74.71	74.46	74.57	72.52	74.66	73.57	73.39	74.7	78.04	88.88	79.06	86.88	78.34	74.34	74.16	73.59	75.35	74.55	74.16	74.72	74.22	76.14	74.29	74.49	75.57	74.15	81.13	74.49	74.92	73.73	75.04	75.01	75.08	74.72	74.19	73.43	100	80.15	78.13	78.18	73.49	75.41	73.66
Nocardia harenae	76.89	74.63	74.87	74.69	73.94	75.36	75.08	74.86	74.92	72.81	74.96	73.69	73.93	74.86	77.66	79.95	78.52	80.12	78.34	74.67	74.51	73.97	75.74	74.97	74.13	75.22	74.47	76.59	74.54	75.05	76.14	74.84	80.92	75	75.46	73.89	75.48	75.35	75.96	75.6	74.45	73.96	80.15	100	77.75	78.19	73.5	75.81	73.94
Nocardia nova	75.71	73.86	73.79	73.64	73.18	74.28	74.14	74.13	74.12	72.39	74.21	73.22	73.19	74.08	92.59	77.91	77.36	78.07	77.06	73.84	73.77	72.93	74.81	74.2	73.7	74.03	73.77	75.59	73.82	74.16	75	73.85	78.65	74.01	74.29	73.31	74.6	74.26	74.38	74.3	73.36	73.31	78.13	77.75	100	77.03	73.31	74.93	73.52
Nocardia grenadensis	75.37	73.76	73.47	73.42	73.16	74.16	73.95	73.82	73.83	72.2	74.04	73.12	73.16	73.84	77.07	78.11	80.05	78.23	91.58	73.7	73.57	72.94	74.42	73.82	73.15	73.65	73.71	75.19	73.46	73.79	74.78	73.5	78.74	73.76	74.03	73.05	74.17	74.11	74.07	73.92	73.34	73.13	78.18	78.19	77.03	100	73.03	74.76	73.17
Mycobacteroides chelonae	73.93	72.95	72.79	72.83	73.91	74.69	74.72	73.18	73.07	71.82	73.32	72.42	73.89	74.7	73.38	73.29	73.03	73.53	73.04	72.73	72.93	72.39	73.56	73.11	72.17	72.77	74.42	73.71	74.71	72.98	73.32	74.59	73.81	74.88	74.85	72.32	73.14	75.13	73.3	73.09	72.74	84.38	73.49	73.5	73.31	73.03	100	73.26	72.31
Rhodococcus opacus	78.36	74.1	73.78	74.22	73	74.16	74.12	74.3	74.23	72.42	74.25	73.39	72.98	74	74.95	75.42	74.76	75.66	74.67	74.01	74.05	73.62	74.96	74.28	73.75	74.9	73.88	78.13	73.71	74.47	76.75	74.06	76.14	74.29	74.31	76.58	74.63	74.4	74.79	74.43	73.77	73.16	75.41	75.81	74.93	74.76	73.26	100	76.54
Rhodococcus qingshengii	76.15	72.95	72.61	72.86	72	72.81	72.68	73.42	72.96	71.91	72.99	72.5	71.98	72.66	73.54	73.69	73.31	73.78	73.14	72.98	72.7	72.73	73.48	72.94	72.98	73.78	72.61	76.01	72.54	73.26	74.91	72.73	74.26	73.06	72.99	95.43	73.01	72.91	73.31	73.11	72.65	72.38	73.66	73.94	73.52	73.17	72.31	76.54	100
Rhodococcus ruber	78.69	74.83	74.75	74.84	73.77	75.1	75.11	75.19	75.08	72.83	75.14	74.04	73.76	74.88	75.48	76.22	75.44	76.36	75.48	74.79	74.65	74.27	75.98	74.86	73.99	75.73	74.48	78.39	74.48	75.29	79.79	74.76	77.2	75.2	75.29	75.36	75.52	75.24	75.86	75.54	74.73	73.78	76.29	76.86	75.6	75.37	73.82	77.84	75.28
Aldersonia kunmingensis	76.39	73.67	73.55	73.79	73.05	74.08	74.16	74.12	73.91	72.46	74.05	73.18	73.03	73.92	75.19	75.84	75.04	76.04	74.96	73.8	73.49	73.41	74.61	74.13	73.65	74.02	73.79	76.08	73.79	74.22	75.29	74.13	76.4	74.25	74.2	73.94	74.33	74.42	74.35	74.07	73.58	73.16	75.95	76.16	75.19	75.06	73.18	75.36	73.97
Rhodococcoides fascians	75.78	73.18	72.95	73.2	72.54	73.34	73.22	73.55	73.33	72.12	73.48	72.92	72.52	73.35	73.76	74.2	73.56	74.08	73.68	73.25	73.23	72.78	73.86	73.29	72.91	73.63	73.13	75.64	73.22	73.49	74.66	73.41	74.72	73.48	73.66	74.4	73.81	73.59	73.62	73.47	72.81	72.58	74.29	74.41	73.62	73.59	72.64	75.36	74.27
Rhodococcus globerulus	75.92	72.63	72.47	72.46	71.94	72.39	72.39	72.9	72.55	71.68	72.62	72.06	71.88	72.31	73.1	73.57	72.97	73.59	72.92	72.53	72.53	72.39	73.06	72.67	72.8	73.54	72.25	75.82	72.31	72.82	74.5	72.45	73.78	72.59	72.49	81.84	72.83	72.69	72.92	72.85	72.41	72.13	73.63	73.45	73.13	72.93	72.16	76.14	81.98
Rhodococcus maanshanensis	79.29	74.44	74.58	74.75	73.6	74.95	74.96	75	74.84	72.98	74.82	73.94	73.6	74.99	75.44	76.5	75.63	76.38	75.41	74.76	74.54	74.15	75.62	74.99	74.09	75.88	74.55	79.02	74.59	75.24	76.86	74.78	77.11	75.15	75.32	75.8	75.32	75.27	75.56	75.17	74.44	73.84	76.64	77.03	75.73	75.4	73.6	78.24	75.85
Rhodococcus marinonascens	77.11	73.15	72.82	73.16	72.4	73.25	73.19	73.65	73.21	72.17	73.28	72.84	72.37	72.85	73.79	74.43	73.68	74.51	73.91	72.99	73.04	72.65	73.81	73.33	73.12	73.76	72.93	76.73	72.91	73.57	75.31	72.9	74.79	73.28	73.32	75.81	73.64	73.5	73.51	73.41	72.87	72.46	74.39	74.65	73.98	73.93	72.65	84.34	75.67
Rhodococcoides yunnanensis	75.33	72.97	72.49	72.82	72.1	72.82	72.66	73.42	73.06	72	72.87	72.45	72.05	72.53	73.28	73.68	73.19	73.9	73.2	72.83	72.77	72.55	73.63	72.96	72.82	73.2	72.83	75.26	72.67	73.42	74.29	72.9	74.27	73	73.24	74.04	73.45	73.16	73.23	73.05	72.55	72.48	73.83	73.91	73.31	73.2	72.41	75.14	74.13
Rhodococcus coprophilus	76.78	73.63	73.62	73.88	72.73	73.8	73.61	74.22	73.82	72.4	73.96	73.37	72.7	73.66	74.34	74.85	74.25	74.82	74.06	73.83	73.65	73.2	74.61	73.72	73.54	74.28	73.31	76.58	73.25	74.11	80.48	73.59	75.2	73.82	73.87	74.55	74.35	73.89	74.62	74.21	73.57	72.91	74.79	75.06	74.34	74.33	72.88	75.91	74.55
Mycobacteroides abscessus	73.61	73.02	72.76	72.75	73.95	74.65	74.65	73.05	72.88	71.86	73.21	72.35	73.92	74.74	73.26	73.2	73.07	73.3	73.03	72.63	72.91	72.27	73.46	73.11	72.21	72.84	74.3	73.65	74.62	73.15	73.29	74.5	73.89	74.74	75.31	72.22	73.01	74.98	73.14	73.04	72.74	86.78	73.19	73.75	73.16	73.06	84.13	73.12	72.12
Mycobacterium intermedium	73.91	73.09	72.99	73.09	80	76.99	79.91	73.25	73.28	71.71	73.3	72.6	79.96	79.85	73.23	73.41	73.17	73.49	73.17	73.03	72.92	72.51	73.93	73.31	72.31	72.95	75.51	73.68	75.86	73.4	73.54	76.26	74.11	76.3	76.35	72.22	73.49	76.46	73.53	73.26	72.81	74.08	73.52	73.82	73.19	72.99	73.9	73.1	72.15
Mycolicibacter arupensis	74.48	73.61	73.37	73.49	76.36	83.42	77.52	73.79	73.77	72.22	73.97	73.01	76.36	77.5	73.99	74.23	73.76	74.3	73.84	73.5	73.48	73.12	74.16	73.95	72.54	73.58	76.08	74.24	76.44	73.98	74.06	76.43	74.86	76.66	77.28	72.66	74.11	76.92	73.98	73.82	73.44	74.56	74.26	74.73	73.85	73.72	74.31	73.68	72.62
Rhodococcus equi	85.32	74.29	74.57	74.85	73.42	74.68	74.72	74.85	74.72	73.05	74.9	73.87	73.44	74.74	75.35	76.07	75.06	75.94	75.21	74.6	74.36	74.05	75.46	74.91	74.27	75.55	74.29	84.69	74.24	75.12	77.27	74.53	76.72	74.73	74.97	75.77	75.05	74.87	75.59	75.27	74.44	73.69	76.17	76.33	75.33	74.94	73.6	77.82	75.76
Mycolicibacterium canariasense	74.96	74.07	73.9	74.02	76.27	77.79	77.63	74.1	74.22	72.5	74.45	73.35	76.28	77.58	74.3	74.57	74.09	74.67	74.1	73.83	73.96	73.31	74.9	74.41	72.81	74.02	79.81	74.71	79	74.32	74.42	78.42	75.42	78.95	79.39	72.97	74.53	79.16	74.56	74.37	73.75	75.02	74.63	75.2	74.23	73.98	74.91	74.17	72.96
Mycolicibacter nonchromogenicus	74.89	73.92	73.6	73.75	76.74	84.32	77.9	74.09	74.25	72.45	74.08	73.03	76.74	77.82	74.1	74.48	73.97	74.57	74.1	73.94	73.54	73.09	74.51	74.22	72.68	73.93	76.46	74.46	76.72	74.14	74.44	76.7	75.14	77.01	77.21	73.01	74.41	77.2	74.32	74.01	73.49	74.65	74.43	75.1	73.95	73.96	74.59	74.01	72.94
Mycobacterium europaeum	74.99	74.17	73.78	73.95	80.81	78.42	84.52	74.23	74.37	72.28	74.21	73.3	80.81	84.34	74.17	74.48	74.06	74.78	73.9	73.93	73.81	73.19	74.98	74.18	72.8	74.12	76.59	74.81	77.07	74.35	74.6	77.46	75.44	77.57	77.79	72.67	74.6	77.83	74.76	74.43	73.92	74.83	74.69	75.24	74.02	73.93	74.72	74.01	72.72
Mycolicibacillus trivialis	75.71	74.6	74.22	74.24	77.23	79.52	78.74	74.75	74.78	72.63	74.96	73.67	77.25	78.64	74.93	75.18	74.68	75.33	74.71	74.47	74.49	73.61	75.54	74.82	73.26	74.87	77.11	75.2	77.41	75.17	75.11	77.68	76.19	77.93	78.45	73.1	75.36	78.27	75.36	74.88	74.19	74.99	75.36	76.17	74.72	74.62	74.86	74.61	73.12
Nocardia tenerifensis	76.66	74.17	74.14	74.53	73.4	74.9	74.9	74.56	74.52	72.56	74.66	73.58	73.46	74.71	78.11	82.37	78.65	82.68	77.91	74.38	74.14	73.7	75.37	74.82	74.3	74.91	74.3	76.19	74.25	74.74	75.53	74.6	81.07	74.48	75.03	73.96	75.17	74.98	75.19	74.97	74.3	73.47	82.32	80.12	78.05	77.92	73.55	75.56	73.96
Nocardia mexicana	76.29	74.13	73.99	74.02	73.55	74.77	74.57	74.24	74.49	72.28	74.63	73.51	73.51	74.58	80.32	78.83	77.5	78.97	77.13	74.05	73.92	73.36	75.17	74.53	73.69	74.46	74.05	75.93	73.99	74.29	75.37	74.49	79.28	74.37	74.85	73.4	74.62	74.8	74.88	74.56	73.88	73.42	78.78	78.59	80.35	77.06	73.4	75.11	73.42
Mycobacterium marinum	73.47	72.98	72.49	72.59	80.34	76.85	79.67	72.74	73.06	71.78	72.85	72.35	80.36	79.68	73.15	73.3	72.98	73.33	73	72.73	72.67	72.12	73.3	72.96	71.92	72.59	75.36	73.33	75.6	72.9	72.96	75.98	73.72	76.01	76.05	71.97	73.07	76.14	73.18	72.88	72.39	73.75	73.15	73.59	73	72.68	73.65	72.87	71.98
Williamsia muralis	74.09	74.64	73.27	74.47	72.4	73.18	73.03	75.17	74.39	73.24	74.65	74.02	72.4	72.97	73.15	73.16	72.99	73.3	72.9	74.01	74.52	73.91	75.12	74.91	72.08	72.91	72.84	73.76	72.79	75.33	73.53	72.93	73.75	73.22	73.2	72.65	73.15	73.35	73.82	73.68	74.04	72.51	73.34	73.51	73	72.92	72.46	73.65	72.58
Rhodococcus subtropica	83.99	74.93	74.63	75	73.55	74.83	74.99	75.43	74.97	73.08	75.24	74.17	73.58	75.01	75.88	76.32	75.48	76.39	75.58	74.92	74.81	74.27	75.87	75.19	74.45	75.59	74.54	83.18	74.6	75.54	77.91	74.82	77.16	75.23	75.36	76.12	75.48	75.39	75.77	75.47	74.79	73.97	76.45	76.83	75.82	75.38	73.95	78.23	76.02
Nocardia cyriacigeorgica	76.39	74.33	74.15	74.27	73.57	74.8	74.63	74.51	74.49	72.52	74.8	73.6	73.63	74.57	78.27	80.26	79.81	80.33	79.14	74.31	74.07	73.6	75.31	74.74	74.15	74.68	74.35	76.26	74.24	74.62	75.76	74.43	80.74	74.46	74.85	74.05	74.82	74.98	75.04	74.7	73.98	73.7	80.36	79.46	78.38	79.01	73.56	75.36	73.97
Tomitella fengzijianii	75.85	74.19	74.2	74.57	73.45	74.65	74.71	74.61	74.54	72.51	74.62	73.51	73.4	74.56	74.48	75.15	74.16	75.17	74.41	74.35	74.06	73.65	75.34	74.47	73.32	77.14	73.9	75.6	73.9	74.69	75.28	74.29	75.77	74.44	74.63	73.33	74.71	74.63	75.38	75.05	74.47	73.38	75.14	75.71	74.45	74.13	73.37	74.95	73.48
Tsukamurella sputi	75.56	74.56	81.7	75.37	72.96	74.37	74.38	75.14	75.26	73.07	75.08	74.08	72.95	74.27	74.24	74.58	73.91	74.74	74.17	75.03	74.62	74.67	75.89	75	73.32	74.75	74.04	75.26	73.91	75.09	75.23	74.24	75.47	74.36	74.57	73.17	74.68	74.64	88.29	86.15	74.99	73.52	74.78	75.62	74.28	73.98	73.08	74.41	73.08
Tsukamurella conjunctivitidis	75.75	74.56	81.87	75.31	72.95	74.38	74.44	75.29	75.36	73.17	75.16	74.1	72.96	74.29	74.28	74.8	73.99	74.74	74.16	74.94	74.61	74.51	75.89	74.94	73.32	74.81	74.03	75.5	73.98	75.14	75.18	74.12	75.75	74.37	74.62	73.14	74.86	74.69	89.8	86.09	75.04	73.31	74.91	75.83	74.37	73.9	73.07	74.57	73.11
Nocardia seriolae	75.75	73.88	73.9	73.95	73.15	74.06	74.33	74.3	74.18	72.42	74.24	73.23	73.16	74.05	78.24	78.09	76.76	78.25	76.6	73.95	73.81	73.28	74.95	74.32	73.58	74.39	73.85	75.6	73.91	74.18	75.17	73.7	78.62	74.07	74.4	73.35	74.43	74.51	74.73	74.49	73.81	73.26	78.09	77.95	78.26	76.57	73.05	74.7	73.43
Rhodococcus rhodnii	77.28	74.17	74.2	74.42	73.2	74.19	74.36	74.69	74.69	72.84	74.51	73.95	73.18	74.26	74.92	75.33	74.55	75.37	74.56	74.36	74.24	73.98	75.35	74.46	73.95	74.88	73.95	77.06	73.83	74.92	76.52	74.48	75.91	74.66	74.98	74.8	74.81	74.6	75.38	75.1	74.28	73.07	75.54	75.79	74.86	74.5	73.09	76.77	74.78
Mycobacterium avium	75.15	74.45	73.94	74.02	80.95	79.09	87.21	74.4	74.52	72.43	74.59	73.47	80.89	87.98	74.6	74.92	74.47	75.12	74.35	74.24	74.12	73.26	75.16	74.59	72.93	74.23	77.03	74.87	77.5	74.7	74.69	77.97	75.77	77.96	78.37	72.79	74.73	78.41	74.9	74.69	74.1	75.14	74.95	75.67	74.55	74.23	75.01	74.28	72.8
Mycobacterium xenopi	73.94	73.27	72.7	72.85	79.05	77.83	79.05	73.27	73.24	71.73	73.14	72.55	79.02	79.2	73.31	73.85	73.15	73.76	73.15	72.78	72.78	72.02	73.6	73.26	72.06	72.94	75.88	73.69	76.25	73.2	73.4	76.79	74.26	76.75	76.84	71.84	73.51	76.92	73.39	73.11	72.57	74.39	73.65	73.94	73.37	73.1	73.94	73.1	71.99
Mycolicibacterium fallax	75.86	74.78	74.74	74.88	76.41	78.4	77.99	74.83	75.15	72.88	75.21	73.85	76.35	77.89	75.03	75.66	74.85	75.67	74.96	74.8	74.77	74.03	75.68	75.17	73.36	74.95	77.84	75.58	77.84	75.32	75.29	77.72	76.61	78.36	78.79	73.21	75.39	78.91	75.73	75.43	74.55	75.48	75.79	76.57	75.12	74.76	75.25	74.93	73.36
Mycolicibacter terrae	74.93	74.05	73.79	73.89	77.31	87.79	78.55	74.12	74.24	72.39	74.3	73.27	77.34	78.48	74.34	74.45	73.99	74.81	74.13	73.99	73.82	73.16	74.79	74.12	72.85	73.91	76.71	74.64	76.98	74.28	74.38	77.22	75.47	77.19	77.56	72.88	74.7	77.66	74.61	74.11	73.73	74.86	74.65	75.16	74.32	74	74.72	74.07	72.86
Mycobacterium simiae	74.07	73.38	73.13	73.2	79.49	77.35	81.55	73.5	73.52	71.95	73.51	72.71	79.46	81.48	73.55	73.78	73.41	73.71	73.41	73.07	73.14	72.43	74.04	73.62	72.23	73.1	75.92	73.84	76.3	73.51	73.66	76.63	74.38	76.5	76.7	72.25	73.74	76.7	73.82	73.44	72.95	74.16	73.89	74.27	73.49	73.39	74.13	73.35	72.13
Mycobacterium lacus	74.26	73.56	73.01	73.32	83.41	77.96	81.79	73.45	73.6	72.05	73.65	72.74	83.4	82.04	73.73	74.07	73.63	74.07	73.57	73.2	73.4	72.47	74.4	73.71	72.38	73.44	76.23	74.04	76.55	73.74	73.93	77.01	74.75	76.99	77.21	72.34	73.87	77.17	73.9	73.6	73.17	74.49	74.1	74.66	73.63	73.37	74.43	73.62	72.48
Rhodococcus aetherivorans	78.81	74.89	74.8	74.98	73.97	75.15	75.22	75.31	75.22	72.83	75.15	74.23	73.89	75.26	75.6	76.14	75.56	76.38	75.53	74.94	74.72	74.32	76.13	74.9	73.92	76.02	74.71	78.61	74.56	75.39	79.98	74.95	77.28	75.28	75.35	75.47	75.71	75.44	76.08	75.59	74.78	73.87	76.31	76.93	75.65	75.38	73.86	78.15	75.39
Gordonia amicalis	75.23	79.09	74.46	76.13	73.16	74.2	74.17	89.24	76.42	74.91	77.72	77.25	73.12	74.1	74.12	74.23	73.91	74.28	73.79	76.09	77.63	75.48	83.9	75.65	73.44	74.14	73.91	74.85	73.84	76.25	75.02	74.12	75.02	74.35	74.4	73.21	74.54	74.47	75.64	75.24	75.85	73.24	74.5	74.74	73.96	74.01	73.29	74.44	73.28
Tsukamurella spumae	75.72	74.67	81.73	75.17	72.94	74.24	74.32	75.32	75.4	73.07	75.09	74.12	72.92	74.36	74.26	74.6	73.98	74.75	74.13	75.16	74.79	74.65	75.93	75.06	73.35	74.66	74.05	75.42	74.02	75.22	75.05	74.27	75.64	74.51	74.57	73.18	74.69	74.77	86.82	92.02	74.89	73.37	74.83	75.67	74.3	74.01	73.25	74.58	73.07
Nocardia gamkensis	76.52	74.11	74.14	74.13	73.5	74.78	74.73	74.53	74.38	72.39	74.51	73.39	73.5	74.65	77.86	89.95	78.98	86.91	78.2	74.15	73.92	73.44	75.13	74.59	73.81	74.58	74.13	76.2	74.11	74.37	75.57	74.27	81.13	74.62	74.72	73.64	74.8	74.97	74.88	74.69	73.82	73.36	89.64	79.86	77.96	78.11	73.34	75.52	73.62
Gordonia rubripertincta	75.45	79.25	74.4	76.24	73.11	74.07	74.1	92.7	76.48	75	77.83	77.23	73.13	74.12	74.23	74.33	73.8	74.49	74.02	76.16	77.65	75.57	83.94	75.69	73.26	73.99	73.84	75.04	73.9	76.36	74.88	74.04	75.35	74.33	74.46	73.41	74.57	74.45	75.77	75.34	76	73.2	74.53	74.89	74.15	73.85	73.32	74.52	73.28
Gordonia sputi	74.26	77.22	73.49	75.44	72.34	73.42	73.26	77.19	75.66	74.33	76.36	84	72.34	73.22	73.45	73.49	73.02	73.6	72.89	75.05	76.44	74.78	77.43	74.89	72.56	73.08	73.03	73.88	73.12	75.31	73.84	73.32	74.09	73.63	73.65	72.52	73.43	73.62	74.45	74.12	74.89	72.46	73.34	73.88	73.43	73	72.58	73.5	72.64
Gordonia polyisoprenivorans	74.55	77.93	73.81	75.55	72.89	73.91	73.8	77.67	76	74.67	77.09	77.13	72.87	73.71	73.76	73.95	73.51	74	73.6	75.57	76.98	74.82	78.26	75.29	72.55	73.46	73.73	74.38	73.41	75.61	74.11	73.82	74.63	73.95	74	72.53	74.18	74.2	74.65	74.43	75.34	72.83	73.94	74.26	73.79	73.57	72.9	73.8	72.54
Antrihabitans stalactiti	74.73	72.68	72.26	72.74	72.06	72.83	72.81	72.92	72.77	71.55	72.74	72.29	72.02	72.69	74.12	74.73	73.94	74.72	74.03	72.63	72.43	72.37	73.46	72.89	73.39	73.03	72.61	74.61	72.84	72.99	74.09	72.77	74.85	72.98	73.13	73.27	73.03	73.18	73.07	72.79	72.48	72.13	74.76	74.58	74.05	73.78	72.21	74.38	73.48
Nocardia terpenica	76.47	74.19	73.83	74.18	73.66	74.84	74.82	74.61	74.52	72.48	74.63	73.46	73.61	74.73	80.49	78.96	77.75	79.17	77.47	74.24	74.14	73.27	75.29	74.7	73.86	74.76	74.15	76.07	74.27	74.54	75.58	74.3	79.63	74.43	74.79	73.47	74.81	74.84	74.99	74.67	73.96	73.32	79.16	78.99	80.63	77.43	73.26	75.31	73.51
Tomitella gaofuii	75.87	74.28	74.23	74.52	73.45	74.71	74.69	74.66	74.49	72.67	74.74	73.47	73.42	74.53	74.36	74.92	74.12	75.08	74.35	74.45	74.08	73.42	75.23	74.57	73.13	77.09	73.88	75.62	73.94	74.65	75.22	74.36	75.67	74.37	74.8	73.18	74.76	74.76	75.34	75.12	74.58	73.28	74.96	75.73	74.31	74.22	73.34	75.05	73.29
Hoyosella altamirensis	72.48	71.49	71.16	71.64	71.23	71.54	71.48	71.79	71.75	71.05	71.65	71.31	71.25	71.45	71.88	72.1	71.93	72.01	71.76	71.58	71.63	71.25	71.98	71.5	71.28	71.63	71.45	72.26	71.48	71.55	72.05	71.68	72.41	71.6	71.53	71.49	71.6	71.78	71.82	71.76	71.34	71.08	72.16	72.09	71.78	71.92	71.34	72.19	71.44
Rhodococcus triatomae	77.73	73.96	74.06	74.12	73.13	74.35	74.07	74.41	74.33	72.61	74.44	73.44	73.12	74	75.15	75.55	74.89	75.53	74.91	74.04	73.99	73.6	74.94	74.33	73.87	74.77	73.86	77.49	73.75	74.43	76.7	74.19	75.94	74.32	74.45	75.37	74.97	74.5	74.81	74.61	73.9	73.11	75.61	75.79	74.97	74.82	73.16	77.99	75.49
Hoyosella rhizosphaerae	71.33	70.82	70.59	70.51	70.49	70.56	70.77	71.06	70.63	70.13	70.77	70.37	70.53	70.58	71.1	71.12	70.39	71.16	70.9	70.71	70.58	70.45	71	70.58	70.41	70.96	70.65	71.07	70.62	70.51	71.2	70.39	70.89	70.84	70.78	70.84	70.4	70.98	70.68	70.74	70.52	70.6	70.96	70.92	70.71	70.91	70.61	71.17	70.55
Hoyosella lacisalsi	74.75	73.61	73.59	73.56	72.54	73.69	73.77	73.96	73.56	72.09	73.97	73	72.51	73.7	73.99	74.47	73.74	74.44	73.67	73.69	73.59	73.15	74.51	73.71	72.91	74.14	73.45	74.58	73.38	73.93	74.58	73.59	75.17	73.82	73.98	72.9	74.18	74.02	74.53	74.34	73.59	72.72	74.44	75.04	73.91	73.62	72.56	74.31	72.9
Antrihabitans stalagmiti	74.98	72.63	72.27	72.66	71.88	72.88	72.76	73.11	72.73	71.81	72.83	72.61	71.81	72.68	73.78	74.61	73.62	74.38	73.7	72.67	72.84	72.16	73.5	73	72.99	72.84	72.71	74.97	72.57	72.95	74.29	72.88	74.77	73.06	73.05	73.74	73.22	73.21	72.94	72.69	72.48	72.2	74.62	74.36	73.76	73.7	72.31	74.66	73.74
Tomitella cavernea	75.66	74.2	74.21	74.2	73.25	74.54	74.61	74.32	74.2	72.24	74.49	73.36	73.23	74.3	74.14	75.05	73.98	75.04	74.19	74.18	73.86	73.46	74.99	74.12	73.17	76.92	73.66	75.46	73.71	74.39	75.01	74.1	75.53	74.21	74.64	73.12	74.6	74.54	75.24	74.86	74.32	73.36	74.89	75.49	74.35	74.06	73.03	74.88	73.22
Skermania piniformis	74.96	73.41	73.32	73.24	73.24	74.14	74.1	73.45	73.6	71.96	73.5	72.62	73.23	73.89	75.29	75.84	75.09	75.8	75.07	73.28	73.25	72.55	73.88	73.68	72.98	73.28	73.54	74.9	73.6	73.46	74.39	73.67	76.19	73.9	74.16	72.85	74.13	74.16	73.82	73.68	73.02	72.82	75.78	76.36	75.21	74.89	72.88	74.38	72.99
Rhodococcus zopfii	78.36	74.62	74.27	74.5	73.31	74.62	74.54	75.02	74.58	72.92	74.75	73.82	73.27	74.68	75.32	75.69	75.12	75.83	75	74.29	74.35	73.79	75.51	74.45	74.01	75.3	74.16	78.03	74.11	74.92	80.24	74.55	76.41	74.74	74.87	75.25	75.08	74.74	75.37	74.92	74.17	73.49	75.68	76.05	75.35	74.98	73.48	77.27	75.22
Mycolicibacterium fortuitum	74.39	73.4	73.38	73.44	75.82	76.97	77.02	73.81	73.57	72.25	73.8	73.04	75.86	76.94	73.68	74.02	73.48	73.94	73.47	73.52	73.41	72.83	74.15	73.85	72.76	73.48	77.84	74.25	86.07	73.84	74.1	77.94	74.69	80.69	78.35	72.46	73.96	78.46	74.08	73.79	73.18	74.76	74	74.44	73.7	73.47	74.65	73.8	72.59
Mycolicibacillus parakoreensis	75.4	74.59	74.09	74.28	77.11	79.43	78.35	74.45	74.59	72.71	74.78	73.58	77.08	78.42	74.63	74.98	74.61	75.11	74.61	74.43	74.19	73.52	75.27	74.64	72.93	74.49	76.84	74.94	76.99	74.82	74.97	77.29	75.95	77.47	78.34	72.87	75.16	77.8	75.04	74.83	74.2	75.52	75.06	75.88	74.6	74.34	74.76	74.52	72.86
Williamsia deligens	75.46	75.91	74.54	75.58	73.28	74.67	74.46	76.24	75.83	73.75	76.11	75.02	73.23	74.5	74.16	74.49	73.76	74.51	73.83	75.34	76.05	74.81	76.82	75.76	73.09	74.35	73.86	75.11	73.88	79.38	75.08	74.3	75.33	74.44	74.87	73.05	74.57	74.75	75.57	75.26	75.11	73.19	74.51	75.25	74.07	73.89	73.2	74.61	73.09
Williamsia maris	75.23	75.94	74.16	75.36	73.03	74.26	74.31	76.33	75.57	73.73	75.91	74.94	73.05	74.18	73.99	74.26	73.87	74.43	73.76	75.07	75.86	74.7	76.74	75.78	73.11	74.21	73.87	75	73.55	80.82	74.74	74.11	75.18	74.29	74.52	73.1	74.34	74.53	75.16	74.68	75.11	73.22	74.41	75	73.84	73.63	72.94	74.38	73.23
Mycobacterium interjectum	75.24	74.35	73.95	74.18	81.6	78.77	83.95	74.43	74.52	72.62	74.52	73.3	81.53	84.07	74.38	74.73	74.24	75.01	74.31	74.1	73.99	73.3	75.22	74.6	72.95	74.22	76.74	74.96	77.21	74.6	74.81	77.78	75.62	77.75	77.95	72.99	74.74	77.88	75.06	74.67	74	75.01	74.97	75.61	74.21	74.09	74.97	74.34	73.01
Rhodococcus pyridinivorans	77.68	74.36	74.2	74.45	73.2	74.3	74.49	75.01	74.82	72.62	74.47	74.03	73.22	74.31	75.06	75.45	74.82	75.63	74.88	74.54	74.11	73.91	75.55	74.53	73.85	75.15	74.07	77.3	74.07	74.88	95.14	74.33	76.32	74.66	74.7	74.89	74.96	74.67	75.42	75.06	74.41	73.18	75.56	75.98	75.19	74.92	73.11	76.62	74.87
Rhodococcus jostii	78.31	74	73.63	74.09	73.03	73.91	74	74.54	74.27	72.25	74.23	73.31	73	73.82	74.77	75.26	74.67	75.51	74.74	74.02	73.97	73.52	74.78	74.05	73.82	74.87	73.76	78.17	73.71	74.56	76.73	74.16	76.22	74.09	74.38	76.63	74.54	74.29	74.92	74.57	73.71	73.24	75.52	75.72	74.81	74.56	73.22	91.06	76.57
Rhodococcus koreensis	78.25	74.18	73.85	74.18	73.03	74.27	74.15	74.54	74.32	72.43	74.08	73.45	73.01	74.13	75.04	75.5	74.75	75.59	74.78	74	74.04	73.52	75.02	74.27	73.76	75.02	73.82	78.21	73.96	74.63	76.78	74.1	76.2	74.48	74.43	76.58	74.74	74.48	75.02	74.57	73.9	73.14	75.71	75.9	74.84	74.77	73.3	91.56	76.47
Rhodococcoides kroppenstedtii	76.82	74.51	74.44	74.64	73.28	74.76	74.71	74.95	74.73	72.71	74.66	73.86	73.29	74.84	75.15	75.68	74.89	75.75	74.87	74.5	74.58	74.03	75.37	74.69	73.9	75.17	74.23	76.63	74.17	75.04	76.07	74.66	76.49	74.86	75.12	74.67	75.68	75.01	75.49	75.17	74.44	73.64	75.68	76.35	75.14	74.82	73.62	76.08	74.49
Rhodococcoides kyotonensis	75.78	73.07	72.86	73.12	72.35	73.12	73.09	73.59	73.39	71.96	73.28	72.93	72.34	73.04	73.45	73.84	73.49	74.11	73.46	72.98	73.04	72.91	73.7	73.18	73.11	73.39	73.05	75.64	72.89	73.54	74.69	73.21	74.48	73.32	73.54	74.3	73.54	73.41	73.52	73.24	72.94	72.48	73.92	74.07	73.52	73.34	72.56	75.48	74.38
Nocardia brasiliensis	76.36	73.87	73.87	74.12	73.31	74.57	74.42	74.22	74.21	72.26	74.34	73.49	73.29	74.4	77.95	81.99	78.64	82.28	77.94	73.96	73.83	73.36	74.87	74.45	73.89	74.38	74.09	75.88	73.9	74.26	75.46	74.13	80.56	74.2	74.58	73.78	74.56	74.76	74.76	74.37	73.76	73.3	82.07	79.48	77.96	77.88	73.18	75.3	73.69
Nocardia otitidiscaviarum	75.97	74.09	74.08	74.13	73.15	74.42	74.34	74.36	74.18	72.33	74.42	73.29	73.16	74.27	78.72	78.28	77.48	78.6	77.22	73.94	73.86	73.38	75.13	74.46	73.77	74.33	74.09	75.74	73.96	74.24	75.15	73.97	78.97	74.34	74.57	73.59	74.7	74.53	74.88	74.53	73.73	73.29	78.52	78.44	78.74	76.98	73.38	74.97	73.52
Rhodococcus gordoniae	77.51	74.31	74.23	74.42	73.08	74.3	74.25	74.86	74.59	72.85	74.45	73.65	73.11	74.31	74.89	75.2	74.78	75.39	74.73	74.38	74.07	73.91	75.5	74.49	73.8	75.04	73.89	77.14	73.93	74.79	91.22	74.17	76	74.49	74.57	74.73	75.04	74.48	75.17	74.82	74.26	73.15	75.37	75.44	74.85	74.55	73.3	76.31	74.71
Rhodococcus wratislaviensis	78.31	74.22	73.81	74.01	72.87	74.13	74.13	74.56	74.13	72.42	74.21	73.54	72.87	74.01	74.9	75.57	74.81	75.55	74.82	73.91	74.09	73.57	74.84	74.34	73.59	74.91	73.77	78.15	73.69	74.53	76.65	74.14	75.96	74.31	74.47	76.65	74.62	74.33	74.89	74.45	73.81	73.29	75.55	75.81	74.89	74.87	73.17	94.99	76.59
Tsukamurella pulmonis	75.92	74.78	82.03	75.3	73.05	74.52	74.58	75.42	75.46	73.21	75.34	74.17	73.02	74.48	74.41	74.93	74.09	75.04	74.15	75.06	74.84	74.71	76.08	75.21	73.34	74.88	74.22	75.63	74.14	75.3	75.29	74.32	75.71	74.41	74.66	73.29	74.86	74.77	88.63	85.86	75.19	73.24	74.97	75.89	74.36	74.05	73.21	74.8	73.27
Nocardia asteroides	76.79	74.47	74.44	74.7	73.67	75.05	75.02	74.9	74.78	72.61	75.08	73.79	73.76	74.83	77.87	79.68	78.09	79.67	77.83	74.63	74.41	73.97	75.82	74.83	74.2	74.97	74.56	76.67	74.5	75.04	75.96	74.71	80.49	74.82	75.28	74.02	75.35	75.3	75.66	75.34	74.44	73.84	79.73	79.65	77.62	77.72	73.44	75.7	74.16
Gordonia terrae	75.08	78.87	74.39	75.91	72.97	73.84	73.89	82.52	76.18	74.87	77.37	77	72.97	73.79	73.94	74.13	73.48	74.14	73.66	75.95	77.51	75.36	81.79	75.41	72.8	73.83	73.52	74.87	73.64	76.11	74.39	73.77	74.74	73.95	74.18	72.83	74.09	74.22	75.31	74.76	75.68	72.84	74.06	74.66	73.69	73.76	73.02	74.12	72.84
[truncated: 68 more columns]

## Sheet: Mycobacteriineae_AFmedia
	Rhodococcus agglutinans	Gordonia bronchialis DSM 43247	Tsukamurella paurometabola DSM 20162	Gordonia neofelifaecis NRRL B-59395	Mycobacterium tuberculosis H37Rv	Mycolicibacter sinensis	Mycobacterium colombiense	Gordonia alkanivorans	Gordonia araii	Gordonia effusa	Gordonia amarae	Gordonia otitidis	Mycobacterium canettii	Mycobacterium intracellulare	Nocardia aobensis	Nocardia abscessus	Nocardia brevicatena	Nocardia pneumoniae	Nocardia testacea	Gordonia sihwensis	Gordonia soli	Gordonia malaquae	Gordonia paraffinivorans	Jongsikchunia kroppenstedtii	Smaragdicoccus niigatensis	Tomitella biformata	Mycolicibacterium neoaurum	Rhodococcus defluvii	Mycolicibacterium setense	Williamsia herbipolensis	Rhodococcus rhodochrous	Mycolicibacterium komanii	Nocardia farcinica	Mycolicibacterium smegmatis	Mycolicibacterium chlorophenolicum	Rhodococcus erythropolis	Millisia brevis	Mycolicibacterium vaccae	Tsukamurella tyrosinosolvens	Tsukamurella pseudospumae	Gordonia hydrophobica	Mycobacteroides immunogenum	Nocardia beijingensis	Nocardia harenae	Nocardia nova	Nocardia grenadensis	Mycobacteroides chelonae	Rhodococcus opacus	Rhodococcus qingshengii
Rhodococcus agglutinans	1	0.29	0.28	0.32	0.27	0.28	0.26	0.31	0.3	0.26	0.29	0.28	0.26	0.26	0.33	0.32	0.31	0.33	0.33	0.31	0.29	0.3	0.32	0.32	0.29	0.38	0.27	0.74	0.28	0.31	0.46	0.29	0.36	0.27	0.26	0.46	0.29	0.27	0.28	0.28	0.29	0.26	0.34	0.34	0.32	0.33	0.26	0.45	0.45
Gordonia bronchialis DSM 43247	0.29	1	0.29	0.43	0.23	0.25	0.23	0.59	0.43	0.43	0.47	0.52	0.23	0.24	0.25	0.25	0.24	0.25	0.24	0.43	0.53	0.4	0.59	0.38	0.22	0.27	0.27	0.3	0.26	0.41	0.31	0.26	0.28	0.27	0.25	0.27	0.28	0.26	0.29	0.28	0.4	0.24	0.26	0.26	0.25	0.26	0.25	0.28	0.26
Tsukamurella paurometabola DSM 20162	0.28	0.29	1	0.31	0.21	0.23	0.22	0.29	0.3	0.27	0.28	0.28	0.21	0.23	0.25	0.24	0.23	0.25	0.24	0.31	0.29	0.3	0.3	0.32	0.22	0.25	0.24	0.27	0.24	0.3	0.28	0.23	0.27	0.24	0.24	0.25	0.26	0.23	0.68	0.66	0.29	0.25	0.25	0.26	0.24	0.25	0.25	0.25	0.24
Gordonia neofelifaecis NRRL B-59395	0.32	0.43	0.31	1	0.23	0.26	0.23	0.43	0.44	0.39	0.41	0.41	0.23	0.24	0.26	0.25	0.24	0.26	0.25	0.76	0.41	0.62	0.44	0.41	0.24	0.31	0.25	0.32	0.25	0.37	0.31	0.26	0.28	0.25	0.24	0.28	0.25	0.25	0.3	0.32	0.67	0.24	0.26	0.26	0.26	0.25	0.24	0.27	0.28
Mycobacterium tuberculosis H37Rv	0.27	0.23	0.21	0.23	1	0.47	0.55	0.23	0.24	0.2	0.22	0.21	0.93	0.56	0.24	0.23	0.23	0.24	0.22	0.23	0.22	0.2	0.24	0.25	0.2	0.23	0.4	0.26	0.42	0.24	0.24	0.43	0.25	0.39	0.39	0.21	0.21	0.39	0.21	0.21	0.21	0.32	0.24	0.24	0.23	0.23	0.33	0.23	0.21
Mycolicibacter sinensis	0.28	0.25	0.23	0.26	0.47	1	0.52	0.25	0.26	0.23	0.26	0.23	0.47	0.54	0.27	0.26	0.24	0.24	0.27	0.25	0.24	0.23	0.26	0.28	0.2	0.27	0.45	0.28	0.47	0.25	0.28	0.49	0.27	0.44	0.42	0.22	0.22	0.45	0.22	0.23	0.25	0.34	0.25	0.27	0.27	0.25	0.35	0.24	0.21
Mycobacterium colombiense	0.26	0.23	0.22	0.23	0.55	0.52	1	0.24	0.24	0.22	0.25	0.21	0.55	0.81	0.25	0.25	0.23	0.24	0.24	0.23	0.23	0.21	0.25	0.26	0.2	0.24	0.44	0.26	0.48	0.25	0.26	0.53	0.25	0.44	0.42	0.21	0.21	0.44	0.21	0.22	0.22	0.34	0.24	0.25	0.25	0.24	0.35	0.23	0.21
Gordonia alkanivorans	0.31	0.59	0.29	0.43	0.23	0.25	0.24	1	0.42	0.41	0.46	0.49	0.23	0.24	0.24	0.25	0.25	0.25	0.25	0.43	0.53	0.42	0.75	0.38	0.24	0.29	0.27	0.31	0.27	0.41	0.33	0.27	0.29	0.28	0.26	0.27	0.28	0.27	0.28	0.29	0.4	0.24	0.26	0.27	0.25	0.26	0.24	0.29	0.27
Gordonia araii	0.3	0.43	0.3	0.44	0.24	0.26	0.24	0.42	1	0.44	0.4	0.38	0.23	0.25	0.25	0.25	0.24	0.26	0.26	0.44	0.42	0.42	0.43	0.38	0.23	0.28	0.25	0.29	0.26	0.35	0.29	0.26	0.28	0.25	0.24	0.26	0.26	0.25	0.29	0.3	0.41	0.25	0.26	0.27	0.25	0.26	0.25	0.26	0.25
Gordonia effusa	0.26	0.43	0.27	0.39	0.2	0.23	0.22	0.41	0.44	1	0.38	0.39	0.2	0.22	0.23	0.22	0.21	0.23	0.22	0.39	0.43	0.39	0.43	0.38	0.21	0.23	0.23	0.26	0.22	0.35	0.26	0.23	0.25	0.22	0.21	0.24	0.24	0.22	0.26	0.27	0.38	0.23	0.23	0.23	0.23	0.23	0.23	0.24	0.23
Gordonia amarae	0.29	0.47	0.28	0.41	0.22	0.26	0.25	0.46	0.4	0.38	1	0.44	0.22	0.24	0.25	0.25	0.23	0.24	0.26	0.41	0.44	0.39	0.46	0.35	0.21	0.27	0.26	0.29	0.26	0.36	0.3	0.26	0.27	0.27	0.24	0.26	0.27	0.26	0.28	0.29	0.38	0.23	0.25	0.27	0.24	0.25	0.24	0.27	0.25
Gordonia otitidis	0.28	0.52	0.28	0.41	0.21	0.23	0.21	0.49	0.38	0.39	0.44	1	0.21	0.22	0.23	0.22	0.21	0.23	0.22	0.41	0.47	0.38	0.5	0.35	0.21	0.25	0.24	0.28	0.23	0.39	0.29	0.24	0.25	0.25	0.24	0.26	0.26	0.24	0.28	0.28	0.37	0.22	0.23	0.24	0.23	0.22	0.23	0.26	0.25
Mycobacterium canettii	0.26	0.23	0.21	0.23	0.93	0.47	0.55	0.23	0.23	0.2	0.22	0.21	1	0.55	0.23	0.22	0.23	0.23	0.22	0.23	0.22	0.2	0.23	0.24	0.19	0.23	0.39	0.25	0.41	0.23	0.24	0.43	0.24	0.39	0.38	0.21	0.21	0.38	0.21	0.21	0.21	0.32	0.24	0.23	0.23	0.22	0.33	0.23	0.2
Mycobacterium intracellulare	0.26	0.24	0.23	0.24	0.56	0.54	0.81	0.24	0.25	0.22	0.24	0.22	0.55	1	0.24	0.25	0.23	0.24	0.25	0.23	0.23	0.22	0.25	0.27	0.21	0.25	0.43	0.27	0.49	0.24	0.26	0.53	0.26	0.44	0.43	0.22	0.21	0.45	0.21	0.22	0.23	0.33	0.24	0.26	0.26	0.24	0.35	0.23	0.21
Nocardia aobensis	0.33	0.25	0.25	0.26	0.24	0.27	0.25	0.24	0.25	0.23	0.25	0.23	0.23	0.24	1	0.48	0.44	0.48	0.46	0.25	0.25	0.23	0.26	0.28	0.25	0.27	0.25	0.33	0.25	0.25	0.31	0.26	0.47	0.24	0.23	0.27	0.24	0.24	0.23	0.23	0.24	0.23	0.51	0.45	0.78	0.45	0.23	0.28	0.26
Nocardia abscessus	0.32	0.25	0.24	0.25	0.23	0.26	0.25	0.25	0.25	0.22	0.25	0.22	0.22	0.25	0.48	1	0.47	0.69	0.48	0.25	0.25	0.23	0.26	0.27	0.26	0.27	0.25	0.32	0.25	0.25	0.31	0.27	0.53	0.25	0.24	0.27	0.25	0.25	0.23	0.24	0.23	0.23	0.74	0.52	0.48	0.47	0.24	0.29	0.26
Nocardia brevicatena	0.31	0.24	0.23	0.24	0.23	0.24	0.23	0.25	0.24	0.21	0.23	0.21	0.23	0.23	0.44	0.47	1	0.49	0.55	0.24	0.23	0.22	0.25	0.27	0.24	0.26	0.23	0.31	0.24	0.24	0.3	0.24	0.49	0.22	0.22	0.26	0.24	0.23	0.22	0.23	0.22	0.22	0.49	0.46	0.44	0.56	0.23	0.29	0.25
Nocardia pneumoniae	0.33	0.25	0.25	0.26	0.24	0.24	0.24	0.25	0.26	0.23	0.24	0.23	0.23	0.24	0.48	0.69	0.49	1	0.47	0.26	0.25	0.24	0.26	0.27	0.27	0.27	0.25	0.33	0.25	0.26	0.32	0.25	0.53	0.24	0.23	0.29	0.25	0.23	0.24	0.24	0.23	0.24	0.71	0.49	0.48	0.48	0.24	0.3	0.28
Nocardia testacea	0.33	0.24	0.24	0.25	0.22	0.27	0.24	0.25	0.26	0.22	0.26	0.22	0.22	0.25	0.46	0.48	0.55	0.47	1	0.25	0.24	0.22	0.26	0.27	0.24	0.27	0.26	0.33	0.26	0.24	0.33	0.26	0.5	0.25	0.24	0.27	0.24	0.25	0.22	0.23	0.24	0.22	0.49	0.47	0.45	0.74	0.23	0.3	0.27
Gordonia sihwensis	0.31	0.43	0.31	0.76	0.23	0.25	0.23	0.43	0.44	0.39	0.41	0.41	0.23	0.23	0.25	0.25	0.24	0.26	0.25	1	0.42	0.6	0.44	0.39	0.23	0.29	0.25	0.31	0.24	0.36	0.32	0.24	0.27	0.26	0.24	0.27	0.26	0.24	0.31	0.31	0.66	0.23	0.26	0.27	0.25	0.26	0.24	0.27	0.26
Gordonia soli	0.29	0.53	0.29	0.41	0.22	0.24	0.23	0.53	0.42	0.43	0.44	0.47	0.22	0.23	0.25	0.25	0.23	0.25	0.24	0.42	1	0.4	0.53	0.39	0.22	0.26	0.27	0.29	0.25	0.41	0.3	0.26	0.27	0.26	0.25	0.27	0.26	0.25	0.28	0.29	0.4	0.23	0.25	0.27	0.24	0.25	0.24	0.27	0.26
Gordonia malaquae	0.3	0.4	0.3	0.62	0.2	0.23	0.21	0.42	0.42	0.39	0.39	0.38	0.2	0.22	0.23	0.23	0.22	0.24	0.22	0.6	0.4	1	0.42	0.37	0.22	0.28	0.23	0.3	0.23	0.35	0.29	0.24	0.26	0.24	0.23	0.27	0.25	0.23	0.31	0.31	0.55	0.22	0.25	0.25	0.23	0.23	0.22	0.26	0.26
Gordonia paraffinivorans	0.32	0.59	0.3	0.44	0.24	0.26	0.25	0.75	0.43	0.43	0.46	0.5	0.23	0.25	0.26	0.26	0.25	0.26	0.26	0.44	0.53	0.42	1	0.39	0.24	0.3	0.28	0.32	0.27	0.42	0.34	0.28	0.29	0.29	0.26	0.28	0.29	0.27	0.29	0.29	0.42	0.24	0.27	0.29	0.26	0.27	0.25	0.29	0.28
Jongsikchunia kroppenstedtii	0.32	0.38	0.32	0.41	0.25	0.28	0.26	0.38	0.38	0.38	0.35	0.35	0.24	0.27	0.28	0.27	0.27	0.27	0.27	0.39	0.39	0.37	0.39	1	0.25	0.3	0.27	0.32	0.28	0.4	0.3	0.27	0.3	0.26	0.26	0.28	0.26	0.26	0.31	0.31	0.36	0.28	0.29	0.29	0.28	0.28	0.29	0.28	0.28
Smaragdicoccus niigatensis	0.29	0.22	0.22	0.24	0.2	0.2	0.2	0.24	0.23	0.21	0.21	0.21	0.19	0.21	0.25	0.26	0.24	0.27	0.24	0.23	0.22	0.22	0.24	0.25	1	0.23	0.21	0.28	0.22	0.24	0.27	0.23	0.28	0.21	0.22	0.25	0.24	0.21	0.23	0.23	0.22	0.2	0.27	0.27	0.25	0.24	0.21	0.25	0.24
Tomitella biformata	0.38	0.27	0.25	0.31	0.23	0.27	0.24	0.29	0.28	0.23	0.27	0.25	0.23	0.25	0.27	0.27	0.26	0.27	0.27	0.29	0.26	0.28	0.3	0.3	0.23	1	0.25	0.39	0.25	0.28	0.37	0.25	0.3	0.25	0.23	0.33	0.25	0.24	0.26	0.27	0.3	0.23	0.27	0.3	0.28	0.28	0.24	0.32	0.32
Mycolicibacterium neoaurum	0.27	0.27	0.24	0.25	0.4	0.45	0.44	0.27	0.25	0.23	0.26	0.24	0.39	0.43	0.25	0.25	0.23	0.25	0.26	0.25	0.27	0.23	0.28	0.27	0.21	0.25	1	0.27	0.55	0.28	0.28	0.54	0.27	0.53	0.52	0.24	0.25	0.55	0.23	0.24	0.23	0.35	0.25	0.27	0.26	0.25	0.37	0.25	0.24
Rhodococcus defluvii	0.74	0.3	0.27	0.32	0.26	0.28	0.26	0.31	0.29	0.26	0.29	0.28	0.25	0.27	0.33	0.32	0.31	0.33	0.33	0.31	0.29	0.3	0.32	0.32	0.28	0.39	0.27	1	0.28	0.31	0.47	0.29	0.35	0.27	0.26	0.47	0.29	0.27	0.27	0.27	0.3	0.27	0.34	0.34	0.32	0.34	0.27	0.43	0.45
Mycolicibacterium setense	0.28	0.26	0.24	0.25	0.42	0.47	0.48	0.27	0.26	0.22	0.26	0.23	0.41	0.49	0.25	0.25	0.24	0.25	0.26	0.24	0.25	0.23	0.27	0.28	0.22	0.25	0.55	0.28	1	0.26	0.27	0.58	0.27	0.6	0.49	0.23	0.23	0.52	0.23	0.24	0.23	0.37	0.25	0.26	0.25	0.24	0.38	0.25	0.22
Williamsia herbipolensis	0.31	0.41	0.3	0.37	0.24	0.25	0.25	0.41	0.35	0.35	0.36	0.39	0.23	0.24	0.25	0.25	0.24	0.26	0.24	0.36	0.41	0.35	0.42	0.4	0.24	0.28	0.28	0.31	0.26	1	0.31	0.27	0.28	0.27	0.26	0.27	0.26	0.26	0.29	0.29	0.33	0.26	0.27	0.27	0.25	0.26	0.27	0.28	0.27
Rhodococcus rhodochrous	0.46	0.31	0.28	0.31	0.24	0.28	0.26	0.33	0.29	0.26	0.3	0.29	0.24	0.26	0.31	0.31	0.3	0.32	0.33	0.32	0.3	0.29	0.34	0.3	0.27	0.37	0.28	0.47	0.27	0.31	1	0.29	0.36	0.29	0.26	0.4	0.31	0.28	0.27	0.28	0.3	0.25	0.33	0.33	0.31	0.32	0.26	0.42	0.39
Mycolicibacterium komanii	0.29	0.26	0.23	0.26	0.43	0.49	0.53	0.27	0.26	0.23	0.26	0.24	0.43	0.53	0.26	0.27	0.24	0.25	0.26	0.24	0.26	0.24	0.28	0.27	0.23	0.25	0.54	0.29	0.58	0.27	0.29	1	0.27	0.55	0.54	0.24	0.23	0.58	0.23	0.24	0.24	0.34	0.27	0.27	0.26	0.25	0.36	0.26	0.23
Nocardia farcinica	0.36	0.28	0.27	0.28	0.25	0.27	0.25	0.29	0.28	0.25	0.27	0.25	0.24	0.26	0.47	0.53	0.49	0.53	0.5	0.27	0.27	0.26	0.29	0.3	0.28	0.3	0.27	0.35	0.27	0.28	0.36	0.27	1	0.27	0.24	0.3	0.27	0.26	0.26	0.26	0.27	0.25	0.54	0.53	0.47	0.49	0.26	0.32	0.3
Mycolicibacterium smegmatis	0.27	0.27	0.24	0.25	0.39	0.44	0.44	0.28	0.25	0.22	0.27	0.25	0.39	0.44	0.24	0.25	0.22	0.24	0.25	0.26	0.26	0.24	0.29	0.26	0.21	0.25	0.53	0.27	0.6	0.27	0.29	0.55	0.27	1	0.51	0.24	0.24	0.55	0.24	0.24	0.24	0.33	0.25	0.26	0.24	0.25	0.35	0.27	0.23
Mycolicibacterium chlorophenolicum	0.26	0.25	0.24	0.24	0.39	0.42	0.42	0.26	0.24	0.21	0.24	0.24	0.38	0.43	0.23	0.24	0.22	0.23	0.24	0.24	0.25	0.23	0.26	0.26	0.22	0.23	0.52	0.26	0.49	0.26	0.26	0.54	0.24	0.51	1	0.23	0.23	0.59	0.22	0.23	0.22	0.32	0.23	0.24	0.23	0.24	0.33	0.25	0.22
Rhodococcus erythropolis	0.46	0.27	0.25	0.28	0.21	0.22	0.21	0.27	0.26	0.24	0.26	0.26	0.21	0.22	0.27	0.27	0.26	0.29	0.27	0.27	0.27	0.27	0.28	0.28	0.25	0.33	0.24	0.47	0.23	0.27	0.4	0.24	0.3	0.24	0.23	1	0.27	0.22	0.25	0.25	0.25	0.23	0.3	0.29	0.27	0.28	0.24	0.45	0.86
Millisia brevis	0.29	0.28	0.26	0.25	0.21	0.22	0.21	0.28	0.26	0.24	0.27	0.26	0.21	0.21	0.24	0.25	0.24	0.25	0.24	0.26	0.26	0.25	0.29	0.26	0.24	0.25	0.25	0.29	0.23	0.26	0.31	0.23	0.27	0.24	0.23	0.27	1	0.23	0.25	0.25	0.24	0.22	0.25	0.27	0.24	0.25	0.22	0.27	0.27
Mycolicibacterium vaccae	0.27	0.26	0.23	0.25	0.39	0.45	0.44	0.27	0.25	0.22	0.26	0.24	0.38	0.45	0.24	0.25	0.23	0.23	0.25	0.24	0.25	0.23	0.27	0.26	0.21	0.24	0.55	0.27	0.52	0.26	0.28	0.58	0.26	0.55	0.59	0.22	0.23	1	0.23	0.23	0.23	0.32	0.24	0.26	0.24	0.24	0.33	0.25	0.22
Tsukamurella tyrosinosolvens	0.28	0.29	0.68	0.3	0.21	0.22	0.21	0.28	0.29	0.26	0.28	0.28	0.21	0.21	0.23	0.23	0.22	0.24	0.22	0.31	0.28	0.31	0.29	0.31	0.23	0.26	0.23	0.27	0.23	0.29	0.27	0.23	0.26	0.24	0.22	0.25	0.25	0.23	1	0.75	0.28	0.23	0.24	0.25	0.23	0.23	0.24	0.26	0.24
Tsukamurella pseudospumae	0.28	0.28	0.66	0.32	0.21	0.23	0.22	0.29	0.3	0.27	0.29	0.28	0.21	0.22	0.23	0.24	0.23	0.24	0.23	0.31	0.29	0.31	0.29	0.31	0.23	0.27	0.24	0.27	0.24	0.29	0.28	0.24	0.26	0.24	0.23	0.25	0.25	0.23	0.75	1	0.3	0.23	0.25	0.26	0.23	0.23	0.24	0.26	0.24
Gordonia hydrophobica	0.29	0.4	0.29	0.67	0.21	0.25	0.22	0.4	0.41	0.38	0.38	0.37	0.21	0.23	0.24	0.23	0.22	0.23	0.24	0.66	0.4	0.55	0.42	0.36	0.22	0.3	0.23	0.3	0.23	0.33	0.3	0.24	0.27	0.24	0.22	0.25	0.24	0.23	0.28	0.3	1	0.22	0.24	0.25	0.25	0.23	0.22	0.26	0.25
Mycobacteroides immunogenum	0.26	0.24	0.25	0.24	0.32	0.34	0.34	0.24	0.25	0.23	0.23	0.22	0.32	0.33	0.23	0.23	0.22	0.24	0.22	0.23	0.23	0.22	0.24	0.28	0.2	0.23	0.35	0.27	0.37	0.26	0.25	0.34	0.25	0.33	0.32	0.23	0.22	0.32	0.23	0.23	0.22	1	0.24	0.24	0.23	0.23	0.76	0.23	0.22
Nocardia beijingensis	0.34	0.26	0.25	0.26	0.24	0.25	0.24	0.26	0.26	0.23	0.25	0.23	0.24	0.24	0.51	0.74	0.49	0.71	0.49	0.26	0.25	0.25	0.27	0.29	0.27	0.27	0.25	0.34	0.25	0.27	0.33	0.27	0.54	0.25	0.23	0.3	0.25	0.24	0.24	0.25	0.24	0.24	1	0.51	0.49	0.49	0.25	0.31	0.28
Nocardia harenae	0.34	0.26	0.26	0.26	0.24	0.27	0.25	0.27	0.27	0.23	0.27	0.24	0.23	0.26	0.45	0.52	0.46	0.49	0.47	0.27	0.27	0.25	0.29	0.29	0.27	0.3	0.27	0.34	0.26	0.27	0.33	0.27	0.53	0.26	0.24	0.29	0.27	0.26	0.25	0.26	0.25	0.24	0.51	1	0.45	0.48	0.26	0.3	0.28
Nocardia nova	0.32	0.25	0.24	0.26	0.23	0.27	0.25	0.25	0.25	0.23	0.24	0.23	0.23	0.26	0.78	0.48	0.44	0.48	0.45	0.25	0.24	0.23	0.26	0.28	0.25	0.28	0.26	0.32	0.25	0.25	0.31	0.26	0.47	0.24	0.23	0.27	0.24	0.24	0.23	0.23	0.25	0.23	0.49	0.45	1	0.45	0.24	0.28	0.26
Nocardia grenadensis	0.33	0.26	0.25	0.25	0.23	0.25	0.24	0.26	0.26	0.23	0.25	0.22	0.22	0.24	0.45	0.47	0.56	0.48	0.74	0.26	0.25	0.23	0.27	0.28	0.24	0.28	0.25	0.34	0.24	0.26	0.32	0.25	0.49	0.25	0.24	0.28	0.25	0.24	0.23	0.23	0.23	0.23	0.49	0.48	0.45	1	0.24	0.3	0.27
Mycobacteroides chelonae	0.26	0.25	0.25	0.24	0.33	0.35	0.35	0.24	0.25	0.23	0.24	0.23	0.33	0.35	0.23	0.24	0.23	0.24	0.23	0.24	0.24	0.22	0.25	0.29	0.21	0.24	0.37	0.27	0.38	0.27	0.26	0.36	0.26	0.35	0.33	0.24	0.22	0.33	0.24	0.24	0.22	0.76	0.25	0.26	0.24	0.24	1	0.23	0.23
Rhodococcus opacus	0.45	0.28	0.25	0.27	0.23	0.24	0.23	0.29	0.26	0.24	0.27	0.26	0.23	0.23	0.28	0.29	0.29	0.3	0.3	0.27	0.27	0.26	0.29	0.28	0.25	0.32	0.25	0.43	0.25	0.28	0.42	0.26	0.32	0.27	0.25	0.45	0.27	0.25	0.26	0.26	0.26	0.23	0.31	0.3	0.28	0.3	0.23	1	0.43
Rhodococcus qingshengii	0.45	0.26	0.24	0.28	0.21	0.21	0.21	0.27	0.25	0.23	0.25	0.25	0.2	0.21	0.26	0.26	0.25	0.28	0.27	0.26	0.26	0.26	0.28	0.28	0.24	0.32	0.24	0.45	0.22	0.27	0.39	0.23	0.3	0.23	0.22	0.86	0.27	0.22	0.24	0.24	0.25	0.22	0.28	0.28	0.26	0.27	0.23	0.43	1
Rhodococcus ruber	0.48	0.3	0.28	0.3	0.26	0.27	0.25	0.33	0.29	0.26	0.29	0.28	0.25	0.27	0.31	0.31	0.32	0.33	0.33	0.3	0.28	0.28	0.32	0.31	0.28	0.36	0.28	0.48	0.27	0.3	0.57	0.28	0.36	0.29	0.27	0.42	0.31	0.27	0.28	0.27	0.29	0.25	0.33	0.34	0.32	0.33	0.25	0.47	0.41
Aldersonia kunmingensis	0.38	0.3	0.26	0.29	0.25	0.31	0.29	0.31	0.29	0.25	0.3	0.27	0.25	0.3	0.36	0.37	0.33	0.35	0.35	0.28	0.3	0.26	0.31	0.3	0.29	0.32	0.29	0.38	0.31	0.28	0.38	0.32	0.38	0.31	0.29	0.33	0.28	0.31	0.26	0.26	0.27	0.26	0.36	0.38	0.36	0.34	0.26	0.36	0.32
Rhodococcoides fascians	0.36	0.28	0.26	0.26	0.22	0.23	0.22	0.29	0.25	0.23	0.26	0.26	0.21	0.22	0.27	0.27	0.26	0.29	0.27	0.26	0.27	0.25	0.29	0.28	0.25	0.29	0.26	0.36	0.24	0.32	0.36	0.24	0.31	0.25	0.24	0.37	0.29	0.25	0.25	0.26	0.25	0.23	0.29	0.29	0.26	0.28	0.24	0.37	0.37
Rhodococcus globerulus	0.45	0.25	0.23	0.27	0.2	0.23	0.22	0.27	0.24	0.23	0.26	0.24	0.2	0.22	0.28	0.27	0.26	0.27	0.28	0.26	0.25	0.25	0.27	0.27	0.23	0.35	0.24	0.48	0.23	0.26	0.42	0.24	0.3	0.23	0.23	0.66	0.25	0.23	0.22	0.23	0.25	0.21	0.28	0.29	0.28	0.27	0.22	0.42	0.64
Rhodococcus maanshanensis	0.55	0.3	0.29	0.32	0.26	0.27	0.26	0.3	0.3	0.26	0.29	0.28	0.26	0.26	0.35	0.35	0.32	0.36	0.34	0.3	0.3	0.29	0.32	0.33	0.3	0.36	0.28	0.53	0.29	0.3	0.42	0.29	0.38	0.27	0.26	0.44	0.3	0.27	0.29	0.29	0.29	0.27	0.36	0.36	0.34	0.34	0.29	0.43	0.43
Rhodococcus marinonascens	0.45	0.28	0.26	0.28	0.24	0.25	0.24	0.29	0.27	0.24	0.27	0.25	0.24	0.25	0.3	0.3	0.3	0.32	0.3	0.29	0.27	0.27	0.29	0.29	0.26	0.32	0.25	0.46	0.25	0.29	0.42	0.27	0.34	0.26	0.25	0.44	0.27	0.25	0.26	0.26	0.27	0.24	0.32	0.31	0.29	0.31	0.25	0.55	0.43
Rhodococcoides yunnanensis	0.38	0.27	0.25	0.26	0.21	0.22	0.22	0.27	0.25	0.23	0.26	0.26	0.21	0.22	0.27	0.28	0.26	0.28	0.27	0.25	0.29	0.25	0.28	0.27	0.25	0.28	0.24	0.38	0.23	0.29	0.36	0.24	0.3	0.25	0.24	0.38	0.29	0.24	0.24	0.25	0.25	0.21	0.29	0.29	0.26	0.28	0.22	0.37	0.37
Rhodococcus coprophilus	0.47	0.31	0.28	0.31	0.25	0.28	0.26	0.32	0.3	0.26	0.31	0.28	0.25	0.27	0.33	0.33	0.31	0.32	0.34	0.31	0.29	0.29	0.33	0.31	0.27	0.36	0.29	0.48	0.28	0.31	0.7	0.3	0.36	0.29	0.28	0.4	0.3	0.29	0.27	0.27	0.29	0.25	0.33	0.35	0.33	0.32	0.26	0.42	0.39
Mycobacteroides abscessus	0.27	0.24	0.24	0.24	0.33	0.34	0.35	0.24	0.25	0.22	0.24	0.23	0.33	0.35	0.24	0.24	0.23	0.24	0.23	0.24	0.24	0.21	0.25	0.28	0.2	0.24	0.36	0.27	0.38	0.25	0.25	0.36	0.26	0.35	0.33	0.23	0.22	0.33	0.24	0.24	0.21	0.8	0.25	0.25	0.24	0.24	0.81	0.23	0.23
Mycobacterium intermedium	0.24	0.21	0.2	0.21	0.55	0.47	0.59	0.22	0.22	0.19	0.22	0.19	0.55	0.59	0.22	0.22	0.2	0.21	0.21	0.21	0.21	0.19	0.22	0.24	0.18	0.22	0.39	0.23	0.43	0.22	0.23	0.48	0.23	0.4	0.39	0.19	0.19	0.4	0.19	0.19	0.2	0.29	0.22	0.23	0.22	0.21	0.31	0.21	0.19
Mycolicibacter arupensis	0.27	0.25	0.25	0.25	0.48	0.7	0.48	0.25	0.27	0.22	0.25	0.22	0.48	0.49	0.25	0.24	0.25	0.25	0.24	0.26	0.24	0.23	0.27	0.28	0.21	0.26	0.43	0.27	0.44	0.25	0.26	0.44	0.26	0.41	0.42	0.23	0.23	0.41	0.23	0.24	0.24	0.36	0.25	0.25	0.24	0.25	0.36	0.24	0.22
Rhodococcus equi	0.76	0.3	0.28	0.32	0.26	0.27	0.26	0.32	0.3	0.25	0.29	0.28	0.26	0.26	0.33	0.32	0.32	0.33	0.33	0.31	0.3	0.3	0.32	0.32	0.28	0.38	0.27	0.76	0.27	0.3	0.48	0.29	0.36	0.28	0.26	0.47	0.3	0.27	0.27	0.27	0.29	0.26	0.34	0.35	0.33	0.34	0.27	0.45	0.47
Mycolicibacterium canariasense	0.26	0.26	0.24	0.23	0.39	0.4	0.4	0.26	0.24	0.22	0.25	0.24	0.39	0.4	0.24	0.23	0.22	0.24	0.24	0.24	0.24	0.22	0.27	0.26	0.2	0.24	0.58	0.26	0.49	0.26	0.26	0.47	0.26	0.5	0.49	0.23	0.23	0.47	0.23	0.23	0.21	0.34	0.24	0.25	0.23	0.24	0.36	0.24	0.22
Mycolicibacter nonchromogenicus	0.27	0.25	0.24	0.25	0.48	0.75	0.53	0.25	0.26	0.22	0.27	0.23	0.48	0.53	0.26	0.26	0.25	0.24	0.26	0.25	0.25	0.23	0.27	0.28	0.21	0.26	0.45	0.27	0.49	0.25	0.27	0.5	0.26	0.44	0.43	0.22	0.23	0.45	0.22	0.23	0.25	0.34	0.25	0.26	0.26	0.24	0.36	0.24	0.22
Mycobacterium europaeum	0.26	0.23	0.22	0.23	0.56	0.52	0.74	0.24	0.24	0.21	0.24	0.21	0.56	0.75	0.24	0.25	0.23	0.23	0.24	0.23	0.23	0.22	0.24	0.26	0.2	0.24	0.43	0.26	0.46	0.24	0.26	0.51	0.24	0.44	0.43	0.22	0.21	0.43	0.21	0.22	0.22	0.33	0.24	0.25	0.26	0.24	0.34	0.23	0.21
Mycolicibacillus trivialis	0.31	0.29	0.27	0.29	0.51	0.58	0.52	0.28	0.3	0.26	0.28	0.26	0.51	0.52	0.28	0.28	0.28	0.28	0.28	0.29	0.27	0.26	0.29	0.31	0.24	0.29	0.46	0.32	0.47	0.28	0.3	0.48	0.3	0.45	0.43	0.26	0.25	0.45	0.25	0.26	0.27	0.38	0.29	0.28	0.29	0.29	0.4	0.27	0.25
Nocardia tenerifensis	0.31	0.23	0.24	0.24	0.22	0.22	0.21	0.24	0.24	0.21	0.22	0.22	0.21	0.22	0.43	0.51	0.41	0.52	0.42	0.23	0.23	0.22	0.24	0.26	0.24	0.25	0.22	0.31	0.22	0.25	0.29	0.23	0.48	0.22	0.2	0.26	0.23	0.22	0.23	0.23	0.21	0.22	0.54	0.45	0.42	0.42	0.23	0.27	0.25
Nocardia mexicana	0.31	0.24	0.24	0.25	0.22	0.25	0.24	0.24	0.25	0.22	0.23	0.21	0.22	0.24	0.52	0.49	0.42	0.49	0.44	0.24	0.24	0.23	0.24	0.27	0.25	0.26	0.25	0.31	0.25	0.25	0.3	0.25	0.45	0.24	0.23	0.26	0.24	0.24	0.23	0.23	0.23	0.23	0.5	0.44	0.51	0.43	0.24	0.27	0.25
Mycobacterium marinum	0.24	0.21	0.2	0.21	0.61	0.46	0.56	0.22	0.21	0.19	0.22	0.19	0.6	0.55	0.21	0.21	0.21	0.21	0.21	0.2	0.2	0.19	0.23	0.23	0.18	0.21	0.38	0.23	0.41	0.22	0.23	0.43	0.22	0.38	0.38	0.19	0.2	0.38	0.18	0.19	0.19	0.31	0.22	0.22	0.22	0.21	0.31	0.2	0.18
Williamsia muralis	0.3	0.39	0.28	0.36	0.22	0.24	0.24	0.41	0.34	0.34	0.36	0.36	0.22	0.25	0.25	0.26	0.24	0.25	0.25	0.35	0.41	0.34	0.42	0.39	0.23	0.29	0.27	0.32	0.26	0.45	0.31	0.27	0.28	0.27	0.26	0.28	0.25	0.27	0.27	0.27	0.34	0.24	0.26	0.27	0.25	0.26	0.25	0.29	0.27
Rhodococcus subtropica	0.64	0.31	0.29	0.33	0.27	0.29	0.26	0.31	0.3	0.26	0.3	0.28	0.27	0.27	0.33	0.32	0.33	0.33	0.33	0.32	0.29	0.31	0.33	0.32	0.29	0.4	0.28	0.65	0.27	0.31	0.45	0.28	0.36	0.27	0.26	0.43	0.3	0.27	0.28	0.29	0.3	0.26	0.34	0.34	0.33	0.35	0.28	0.42	0.43
Nocardia cyriacigeorgica	0.37	0.28	0.27	0.28	0.25	0.27	0.25	0.27	0.28	0.26	0.26	0.24	0.25	0.26	0.5	0.54	0.52	0.57	0.52	0.27	0.26	0.26	0.28	0.3	0.27	0.3	0.27	0.36	0.27	0.28	0.34	0.27	0.57	0.26	0.24	0.31	0.27	0.25	0.26	0.26	0.26	0.25	0.57	0.53	0.49	0.54	0.26	0.32	0.31
Tomitella fengzijianii	0.37	0.28	0.26	0.31	0.24	0.27	0.24	0.28	0.29	0.24	0.27	0.26	0.23	0.24	0.27	0.26	0.26	0.27	0.26	0.31	0.27	0.29	0.29	0.3	0.23	0.49	0.25	0.38	0.25	0.27	0.35	0.25	0.3	0.25	0.24	0.31	0.25	0.25	0.26	0.26	0.3	0.23	0.27	0.28	0.27	0.28	0.24	0.31	0.3
Tsukamurella sputi	0.28	0.29	0.69	0.32	0.21	0.22	0.22	0.29	0.3	0.27	0.28	0.27	0.21	0.22	0.23	0.23	0.23	0.24	0.24	0.31	0.3	0.31	0.3	0.32	0.23	0.26	0.24	0.28	0.24	0.3	0.28	0.23	0.26	0.24	0.22	0.25	0.25	0.23	0.77	0.75	0.29	0.24	0.25	0.26	0.23	0.24	0.24	0.26	0.25
Tsukamurella conjunctivitidis	0.27	0.29	0.69	0.31	0.21	0.23	0.21	0.28	0.29	0.26	0.28	0.28	0.2	0.21	0.23	0.23	0.22	0.24	0.23	0.32	0.3	0.3	0.3	0.32	0.22	0.26	0.24	0.27	0.23	0.3	0.28	0.23	0.25	0.24	0.23	0.25	0.25	0.23	0.79	0.74	0.29	0.24	0.24	0.25	0.22	0.23	0.24	0.26	0.24
Nocardia seriolae	0.32	0.24	0.25	0.25	0.23	0.24	0.22	0.24	0.24	0.22	0.24	0.22	0.22	0.22	0.46	0.44	0.39	0.45	0.39	0.25	0.23	0.22	0.25	0.27	0.26	0.26	0.23	0.32	0.23	0.25	0.29	0.24	0.44	0.23	0.22	0.27	0.24	0.22	0.24	0.24	0.22	0.24	0.47	0.43	0.45	0.4	0.25	0.27	0.25
Rhodococcus rhodnii	0.43	0.3	0.28	0.31	0.23	0.24	0.24	0.32	0.29	0.25	0.29	0.3	0.23	0.24	0.29	0.29	0.29	0.31	0.3	0.31	0.3	0.3	0.32	0.3	0.28	0.33	0.26	0.43	0.26	0.31	0.44	0.27	0.33	0.27	0.25	0.4	0.3	0.26	0.27	0.28	0.29	0.25	0.31	0.32	0.29	0.31	0.25	0.41	0.39
Mycobacterium avium	0.27	0.24	0.24	0.25	0.57	0.55	0.82	0.25	0.25	0.23	0.25	0.22	0.57	0.82	0.26	0.26	0.25	0.25	0.26	0.24	0.24	0.23	0.26	0.28	0.21	0.25	0.45	0.27	0.5	0.25	0.27	0.54	0.27	0.46	0.44	0.23	0.23	0.45	0.22	0.23	0.23	0.36	0.26	0.27	0.26	0.25	0.37	0.24	0.22
Mycobacterium xenopi	0.26	0.23	0.22	0.23	0.54	0.52	0.59	0.23	0.24	0.21	0.24	0.21	0.54	0.62	0.25	0.24	0.24	0.23	0.25	0.24	0.23	0.22	0.25	0.26	0.2	0.24	0.41	0.26	0.45	0.24	0.26	0.49	0.25	0.42	0.41	0.21	0.21	0.42	0.21	0.21	0.23	0.34	0.25	0.25	0.26	0.24	0.34	0.23	0.21
Mycolicibacterium fallax	0.3	0.28	0.27	0.28	0.43	0.5	0.46	0.28	0.29	0.25	0.29	0.25	0.43	0.46	0.27	0.27	0.26	0.27	0.28	0.28	0.26	0.26	0.29	0.3	0.23	0.28	0.48	0.3	0.49	0.27	0.29	0.47	0.29	0.46	0.45	0.25	0.26	0.46	0.25	0.26	0.26	0.37	0.27	0.28	0.27	0.28	0.38	0.25	0.24
Mycolicibacter terrae	0.27	0.25	0.24	0.26	0.49	0.79	0.53	0.26	0.26	0.23	0.26	0.23	0.48	0.54	0.27	0.26	0.25	0.24	0.26	0.26	0.25	0.23	0.27	0.28	0.2	0.27	0.44	0.27	0.47	0.25	0.28	0.48	0.27	0.44	0.42	0.22	0.23	0.45	0.22	0.24	0.25	0.34	0.25	0.27	0.27	0.25	0.35	0.24	0.22
Mycobacterium simiae	0.25	0.23	0.21	0.22	0.54	0.49	0.69	0.23	0.23	0.2	0.23	0.21	0.54	0.68	0.23	0.24	0.22	0.23	0.23	0.23	0.22	0.2	0.24	0.25	0.2	0.22	0.42	0.25	0.45	0.23	0.24	0.5	0.25	0.43	0.42	0.2	0.2	0.43	0.2	0.21	0.21	0.32	0.23	0.24	0.24	0.22	0.34	0.22	0.2
Mycobacterium lacus	0.26	0.23	0.22	0.23	0.7	0.49	0.59	0.24	0.24	0.21	0.23	0.21	0.7	0.58	0.24	0.24	0.23	0.24	0.23	0.23	0.22	0.21	0.24	0.26	0.2	0.23	0.4	0.26	0.43	0.23	0.25	0.46	0.24	0.4	0.4	0.21	0.21	0.4	0.2	0.21	0.21	0.32	0.24	0.24	0.25	0.23	0.33	0.23	0.2
Rhodococcus aetherivorans	0.46	0.29	0.26	0.29	0.24	0.27	0.24	0.31	0.27	0.25	0.28	0.26	0.24	0.25	0.31	0.3	0.3	0.31	0.31	0.28	0.27	0.27	0.31	0.3	0.27	0.34	0.27	0.45	0.27	0.29	0.56	0.28	0.34	0.28	0.26	0.4	0.3	0.27	0.26	0.27	0.28	0.24	0.32	0.32	0.3	0.32	0.25	0.45	0.39
Gordonia amicalis	0.31	0.6	0.29	0.44	0.23	0.25	0.24	0.82	0.42	0.42	0.46	0.49	0.23	0.24	0.25	0.25	0.24	0.26	0.26	0.43	0.53	0.41	0.75	0.38	0.23	0.28	0.28	0.32	0.26	0.42	0.33	0.27	0.28	0.28	0.26	0.28	0.28	0.27	0.28	0.28	0.41	0.24	0.27	0.28	0.26	0.27	0.24	0.3	0.27
Tsukamurella spumae	0.28	0.29	0.65	0.32	0.22	0.23	0.22	0.3	0.3	0.27	0.29	0.28	0.22	0.22	0.24	0.24	0.23	0.25	0.24	0.32	0.29	0.31	0.3	0.33	0.24	0.27	0.24	0.28	0.24	0.3	0.29	0.23	0.27	0.25	0.24	0.26	0.26	0.23	0.71	0.76	0.3	0.24	0.25	0.26	0.24	0.24	0.24	0.27	0.25
Nocardia gamkensis	0.33	0.25	0.25	0.26	0.24	0.27	0.26	0.25	0.26	0.23	0.26	0.23	0.23	0.26	0.51	0.76	0.48	0.7	0.5	0.26	0.26	0.24	0.27	0.28	0.27	0.28	0.26	0.33	0.27	0.27	0.33	0.28	0.53	0.26	0.25	0.29	0.25	0.26	0.24	0.24	0.24	0.24	0.78	0.52	0.5	0.49	0.25	0.3	0.28
Gordonia rubripertincta	0.3	0.56	0.28	0.41	0.22	0.24	0.23	0.79	0.4	0.4	0.42	0.46	0.21	0.23	0.24	0.23	0.23	0.24	0.23	0.4	0.5	0.38	0.72	0.36	0.22	0.28	0.26	0.3	0.24	0.38	0.32	0.26	0.26	0.26	0.24	0.26	0.26	0.25	0.26	0.27	0.4	0.22	0.24	0.26	0.25	0.25	0.23	0.28	0.26
Gordonia sputi	0.29	0.55	0.29	0.43	0.22	0.24	0.23	0.52	0.4	0.43	0.46	0.75	0.22	0.23	0.24	0.24	0.22	0.24	0.23	0.43	0.5	0.41	0.53	0.37	0.23	0.26	0.26	0.29	0.24	0.41	0.3	0.25	0.27	0.26	0.25	0.28	0.28	0.25	0.29	0.29	0.4	0.24	0.26	0.25	0.24	0.24	0.24	0.28	0.27
Gordonia polyisoprenivorans	0.28	0.54	0.28	0.4	0.22	0.24	0.23	0.51	0.38	0.39	0.44	0.54	0.21	0.22	0.24	0.22	0.22	0.23	0.23	0.4	0.48	0.38	0.51	0.37	0.21	0.26	0.26	0.27	0.24	0.4	0.29	0.24	0.26	0.26	0.26	0.26	0.27	0.25	0.28	0.29	0.38	0.23	0.24	0.26	0.24	0.23	0.23	0.27	0.25
Antrihabitans stalactiti	0.35	0.25	0.25	0.26	0.22	0.23	0.24	0.27	0.26	0.24	0.25	0.24	0.22	0.24	0.31	0.32	0.29	0.34	0.29	0.25	0.26	0.25	0.27	0.29	0.33	0.27	0.25	0.35	0.24	0.28	0.32	0.26	0.36	0.25	0.24	0.32	0.26	0.24	0.24	0.25	0.23	0.24	0.35	0.33	0.31	0.3	0.24	0.34	0.31
Nocardia terpenica	0.29	0.22	0.24	0.23	0.21	0.22	0.21	0.22	0.23	0.2	0.21	0.21	0.21	0.21	0.45	0.4	0.37	0.42	0.36	0.23	0.22	0.21	0.23	0.26	0.23	0.24	0.22	0.29	0.21	0.24	0.27	0.22	0.4	0.22	0.2	0.24	0.23	0.2	0.22	0.22	0.21	0.22	0.43	0.38	0.44	0.38	0.23	0.25	0.23
Tomitella gaofuii	0.35	0.27	0.26	0.31	0.23	0.26	0.24	0.27	0.28	0.23	0.26	0.25	0.23	0.24	0.26	0.25	0.26	0.26	0.26	0.3	0.26	0.29	0.29	0.29	0.23	0.47	0.24	0.36	0.24	0.27	0.34	0.24	0.29	0.24	0.23	0.3	0.24	0.24	0.25	0.26	0.29	0.23	0.27	0.27	0.27	0.26	0.24	0.29	0.29
Hoyosella altamirensis	0.27	0.22	0.21	0.21	0.17	0.19	0.18	0.22	0.22	0.18	0.21	0.2	0.16	0.18	0.21	0.21	0.2	0.23	0.21	0.21	0.21	0.21	0.23	0.22	0.23	0.24	0.19	0.28	0.19	0.22	0.27	0.19	0.25	0.2	0.19	0.23	0.22	0.19	0.21	0.21	0.2	0.18	0.22	0.23	0.21	0.22	0.18	0.26	0.23
Rhodococcus triatomae	0.47	0.32	0.28	0.32	0.26	0.27	0.26	0.33	0.31	0.27	0.3	0.3	0.25	0.27	0.32	0.33	0.32	0.34	0.34	0.32	0.31	0.3	0.33	0.32	0.28	0.37	0.29	0.48	0.29	0.32	0.46	0.28	0.37	0.28	0.26	0.46	0.32	0.28	0.28	0.29	0.29	0.27	0.35	0.35	0.32	0.34	0.28	0.47	0.45
Hoyosella rhizosphaerae	0.24	0.18	0.17	0.18	0.14	0.16	0.15	0.18	0.19	0.16	0.17	0.17	0.14	0.16	0.17	0.18	0.18	0.18	0.17	0.18	0.17	0.18	0.19	0.18	0.19	0.2	0.16	0.24	0.16	0.2	0.23	0.17	0.21	0.17	0.15	0.21	0.18	0.15	0.17	0.17	0.17	0.16	0.19	0.19	0.17	0.17	0.17	0.21	0.21
Hoyosella lacisalsi	0.33	0.26	0.26	0.27	0.23	0.25	0.23	0.27	0.28	0.22	0.26	0.24	0.23	0.23	0.26	0.27	0.26	0.28	0.27	0.26	0.25	0.25	0.29	0.28	0.27	0.31	0.24	0.34	0.24	0.28	0.32	0.25	0.29	0.25	0.24	0.28	0.26	0.24	0.27	0.26	0.25	0.24	0.28	0.29	0.26	0.28	0.25	0.29	0.27
Antrihabitans stalagmiti	0.37	0.27	0.25	0.27	0.23	0.23	0.23	0.27	0.27	0.24	0.25	0.25	0.23	0.24	0.32	0.33	0.31	0.36	0.31	0.26	0.27	0.26	0.28	0.29	0.31	0.28	0.25	0.37	0.25	0.29	0.33	0.27	0.36	0.25	0.25	0.34	0.27	0.25	0.25	0.26	0.24	0.24	0.35	0.35	0.32	0.32	0.24	0.37	0.33
Tomitella cavernea	0.36	0.27	0.26	0.31	0.23	0.27	0.24	0.28	0.28	0.24	0.27	0.26	0.23	0.25	0.27	0.26	0.26	0.27	0.26	0.31	0.27	0.29	0.29	0.31	0.23	0.49	0.25	0.36	0.25	0.27	0.35	0.25	0.29	0.25	0.23	0.31	0.25	0.25	0.25	0.26	0.28	0.23	0.28	0.28	0.27	0.27	0.24	0.3	0.3
Skermania piniformis	0.36	0.29	0.28	0.29	0.26	0.31	0.29	0.29	0.3	0.26	0.3	0.26	0.26	0.28	0.35	0.37	0.34	0.36	0.36	0.28	0.28	0.27	0.3	0.32	0.3	0.31	0.29	0.35	0.29	0.29	0.35	0.3	0.38	0.28	0.28	0.3	0.3	0.29	0.27	0.28	0.27	0.26	0.37	0.4	0.35	0.36	0.26	0.32	0.3
Rhodococcus zopfii	0.45	0.29	0.26	0.29	0.24	0.26	0.25	0.31	0.28	0.24	0.28	0.27	0.24	0.24	0.31	0.3	0.29	0.3	0.31	0.29	0.27	0.28	0.31	0.3	0.26	0.34	0.26	0.45	0.26	0.28	0.58	0.27	0.33	0.27	0.25	0.38	0.29	0.27	0.25	0.26	0.28	0.23	0.31	0.32	0.3	0.31	0.24	0.41	0.37
Mycolicibacterium fortuitum	0.28	0.26	0.24	0.25	0.41	0.48	0.47	0.26	0.26	0.22	0.26	0.23	0.4	0.48	0.26	0.25	0.23	0.25	0.26	0.24	0.25	0.23	0.27	0.28	0.21	0.25	0.54	0.28	0.8	0.26	0.27	0.56	0.27	0.59	0.49	0.24	0.23	0.52	0.23	0.24	0.24	0.36	0.25	0.27	0.26	0.25	0.38	0.24	0.23
Mycolicibacillus parakoreensis	0.29	0.26	0.25	0.27	0.49	0.61	0.52	0.27	0.28	0.24	0.27	0.24	0.48	0.52	0.28	0.28	0.26	0.26	0.28	0.26	0.26	0.24	0.28	0.29	0.22	0.27	0.46	0.29	0.48	0.27	0.29	0.5	0.27	0.46	0.44	0.24	0.24	0.46	0.23	0.24	0.25	0.37	0.26	0.28	0.28	0.27	0.37	0.25	0.23
Williamsia deligens	0.3	0.4	0.3	0.36	0.24	0.24	0.24	0.4	0.36	0.35	0.36	0.39	0.23	0.24	0.25	0.25	0.25	0.26	0.25	0.36	0.41	0.35	0.41	0.4	0.24	0.27	0.27	0.3	0.25	0.64	0.3	0.27	0.28	0.27	0.26	0.27	0.26	0.26	0.29	0.3	0.34	0.25	0.27	0.27	0.25	0.26	0.26	0.28	0.27
Williamsia maris	0.31	0.41	0.31	0.36	0.24	0.25	0.24	0.4	0.36	0.36	0.37	0.4	0.23	0.25	0.26	0.26	0.24	0.26	0.25	0.36	0.43	0.35	0.41	0.4	0.24	0.28	0.28	0.3	0.27	0.69	0.31	0.27	0.28	0.28	0.27	0.29	0.27	0.27	0.3	0.3	0.33	0.25	0.27	0.27	0.26	0.26	0.26	0.3	0.28
Mycobacterium interjectum	0.24	0.22	0.21	0.22	0.53	0.48	0.67	0.22	0.22	0.2	0.22	0.21	0.53	0.65	0.23	0.23	0.22	0.22	0.23	0.22	0.21	0.2	0.22	0.24	0.19	0.22	0.39	0.24	0.44	0.22	0.24	0.48	0.22	0.4	0.39	0.2	0.19	0.41	0.19	0.2	0.2	0.3	0.22	0.23	0.24	0.22	0.32	0.21	0.19
Rhodococcus pyridinivorans	0.44	0.31	0.28	0.31	0.24	0.27	0.25	0.32	0.29	0.26	0.3	0.28	0.24	0.25	0.31	0.3	0.31	0.32	0.31	0.3	0.3	0.29	0.33	0.3	0.27	0.36	0.27	0.45	0.26	0.3	0.8	0.28	0.34	0.28	0.26	0.4	0.31	0.27	0.27	0.28	0.29	0.25	0.32	0.33	0.3	0.32	0.26	0.43	0.4
Rhodococcus jostii	0.43	0.27	0.25	0.27	0.22	0.23	0.22	0.27	0.25	0.23	0.25	0.25	0.22	0.22	0.27	0.28	0.27	0.28	0.27	0.26	0.26	0.25	0.29	0.28	0.24	0.31	0.25	0.42	0.24	0.27	0.41	0.25	0.3	0.26	0.23	0.43	0.26	0.25	0.24	0.25	0.26	0.22	0.3	0.29	0.27	0.28	0.23	0.7	0.41
Rhodococcus koreensis	0.43	0.27	0.25	0.27	0.22	0.23	0.22	0.28	0.25	0.23	0.26	0.25	0.22	0.22	0.28	0.27	0.27	0.28	0.28	0.26	0.26	0.26	0.28	0.27	0.24	0.31	0.25	0.41	0.23	0.27	0.4	0.25	0.31	0.25	0.24	0.42	0.26	0.24	0.24	0.25	0.26	0.22	0.3	0.29	0.28	0.29	0.22	0.69	0.4
Rhodococcoides kroppenstedtii	0.39	0.3	0.29	0.29	0.25	0.26	0.26	0.31	0.28	0.26	0.28	0.28	0.25	0.25	0.29	0.3	0.28	0.3	0.3	0.3	0.31	0.28	0.32	0.3	0.27	0.32	0.28	0.39	0.27	0.35	0.39	0.28	0.33	0.28	0.27	0.37	0.33	0.27	0.28	0.29	0.27	0.26	0.31	0.32	0.29	0.31	0.26	0.37	0.36
Rhodococcoides kyotonensis	0.38	0.28	0.25	0.26	0.21	0.22	0.22	0.29	0.26	0.24	0.27	0.26	0.21	0.22	0.27	0.28	0.26	0.28	0.27	0.26	0.3	0.25	0.3	0.28	0.25	0.29	0.25	0.38	0.24	0.3	0.37	0.25	0.31	0.26	0.24	0.38	0.29	0.25	0.25	0.26	0.25	0.22	0.29	0.3	0.27	0.28	0.23	0.39	0.37
Nocardia brasiliensis	0.31	0.25	0.25	0.24	0.22	0.23	0.23	0.24	0.25	0.23	0.23	0.22	0.22	0.23	0.44	0.53	0.42	0.53	0.43	0.24	0.24	0.23	0.25	0.27	0.25	0.26	0.24	0.32	0.23	0.26	0.3	0.24	0.49	0.23	0.22	0.27	0.25	0.22	0.23	0.24	0.23	0.24	0.55	0.48	0.43	0.44	0.25	0.28	0.26
Nocardia otitidiscaviarum	0.32	0.25	0.25	0.24	0.24	0.24	0.23	0.25	0.25	0.23	0.25	0.22	0.23	0.23	0.47	0.48	0.42	0.5	0.43	0.25	0.24	0.23	0.26	0.27	0.25	0.27	0.25	0.32	0.24	0.25	0.32	0.24	0.48	0.24	0.22	0.27	0.24	0.23	0.24	0.24	0.24	0.24	0.49	0.46	0.46	0.45	0.24	0.28	0.26
Rhodococcus gordoniae	0.47	0.31	0.28	0.32	0.25	0.27	0.26	0.33	0.3	0.26	0.3	0.29	0.25	0.26	0.32	0.32	0.31	0.32	0.32	0.31	0.29	0.29	0.33	0.31	0.28	0.37	0.28	0.48	0.27	0.31	0.8	0.29	0.36	0.28	0.26	0.41	0.32	0.27	0.28	0.28	0.3	0.26	0.33	0.35	0.32	0.34	0.26	0.43	0.41
Rhodococcus wratislaviensis	0.45	0.28	0.27	0.29	0.24	0.24	0.23	0.3	0.27	0.25	0.27	0.27	0.23	0.24	0.3	0.29	0.29	0.31	0.3	0.28	0.27	0.27	0.3	0.29	0.26	0.33	0.26	0.45	0.26	0.29	0.43	0.26	0.33	0.28	0.25	0.45	0.28	0.26	0.26	0.27	0.27	0.23	0.32	0.31	0.3	0.31	0.25	0.74	0.44
Tsukamurella pulmonis	0.28	0.29	0.7	0.32	0.22	0.23	0.22	0.29	0.3	0.27	0.28	0.28	0.22	0.22	0.24	0.24	0.23	0.24	0.24	0.32	0.29	0.31	0.3	0.33	0.23	0.26	0.24	0.28	0.23	0.3	0.29	0.24	0.27	0.25	0.24	0.25	0.25	0.24	0.77	0.73	0.29	0.24	0.25	0.26	0.24	0.24	0.24	0.25	0.25
Nocardia asteroides	0.35	0.27	0.27	0.28	0.24	0.26	0.24	0.28	0.28	0.25	0.26	0.24	0.24	0.25	0.46	0.52	0.45	0.52	0.46	0.27	0.26	0.26	0.27	0.3	0.28	0.29	0.26	0.35	0.26	0.28	0.33	0.26	0.53	0.25	0.24	0.31	0.26	0.25	0.26	0.26	0.26	0.25	0.54	0.5	0.46	0.47	0.26	0.31	0.3
Gordonia terrae	0.29	0.57	0.28	0.42	0.22	0.24	0.23	0.71	0.41	0.4	0.44	0.47	0.22	0.23	0.25	0.24	0.24	0.24	0.25	0.41	0.54	0.39	0.68	0.37	0.23	0.27	0.27	0.29	0.25	0.39	0.31	0.26	0.29	0.27	0.25	0.26	0.27	0.26	0.28	0.28	0.39	0.23	0.25	0.27	0.24	0.26	0.23	0.28	0.26
[truncated: 68 more columns]

## Sheet: Mycobacteriineae_AAI
	Rhodococcus agglutinans	Gordonia bronchialis	Tsukamurella paurometabola	Gordonia neofelifaecis	Mycobacterium tuberculosis	Mycolicibacter sinensis	Mycobacterium colombiense	Gordonia alkanivorans	Gordonia araii	Gordonia effusa	Gordonia amarae	Gordonia otitidis	Mycobacterium canettii	Mycobacterium intracellulare	Nocardia aobensis	Nocardia abscessus	Nocardia brevicatena	Nocardia pneumoniae	Nocardia testacea	Gordonia sihwensis	Gordonia soli	Gordonia malaquae	Gordonia paraffinivorans	Jongsikchunia kroppenstedtii	Smaragdicoccus niigatensis	Tomitella biformata	Mycolicibacterium neoaurum	Rhodococcus defluvii	Mycolicibacterium setense	Williamsia herbipolensis	Rhodococcus rhodochrous	Mycolicibacterium komanii	Nocardia farcinica	Mycolicibacterium smegmatis	Mycolicibacterium chlorophenolicum	Rhodococcus erythropolis	Millisia brevis	Mycolicibacterium vaccae	Tsukamurella tyrosinosolvens	Tsukamurella pseudospumae	Gordonia hydrophobica	Mycobacteroides immunogenum	Nocardia beijingensis	Nocardia harenae	Nocardia nova	Nocardia grenadensis	Mycobacteroides chelonae	Rhodococcus opacus	Rhodococcus qingshengii
Rhodococcus agglutinans	100	58.32	57.47	58.38	59.69	58.82	58.26	58.88	58.06	58.23	58.03	58.08	59.57	58.55	62.48	63.05	62.5	63.14	62.87	58.46	58.26	57.61	59.13	59.38	59.19	62.78	58.43	84.89	58.89	58.96	68	58.64	63.62	58.41	58.45	69.68	58.93	58.47	57.81	57.51	57.63	58.79	63.54	63.37	62.34	62.46	59.26	70.54	69.6
Gordonia bronchialis	58.32	100	57.25	64.1	56.63	56.78	56.11	74.33	64.86	66.84	68.48	71.74	56.54	56.21	56.46	56.56	56.34	56.76	56.45	64.62	70.98	63.51	74.03	61.83	54.71	56.45	57.29	58.08	56.84	64.05	58.51	56.95	57.34	57.15	56.74	57.35	56.91	57.06	57.46	57.04	63.26	56.06	56.71	56.9	56.39	56.34	56.51	58.88	57.49
Tsukamurella paurometabola	57.47	57.25	100	57.52	55.66	55.91	54.87	57.3	57.58	57.94	57.27	57.15	55.86	55.22	56.32	55.82	55.84	56	56.07	58.08	57.68	57.61	57.57	58.68	54.82	55.91	55.83	57.51	55.84	57.37	57.26	55.44	56.76	55.54	55.27	56.75	55.57	55.67	80.14	79.08	57.1	55.81	56.22	56.7	56.22	55.91	56.17	57.26	56.8
Gordonia neofelifaecis	58.38	64.1	57.52	100	55.6	56.41	55.34	64.49	63.95	64.13	63.38	63.79	55.73	55.58	56.12	55.87	55.76	56.09	56.42	84.46	63.94	72.99	64.62	61.48	54.72	56.98	55.81	58.21	55.81	61.24	58.07	55.93	56.66	55.96	55.72	57.26	55.4	55.79	58.21	58.37	79.24	55.83	56.33	56.4	56.01	55.95	55.84	57.9	57.25
Mycobacterium tuberculosis	59.69	56.63	55.66	55.6	100	70.71	77.63	56.68	56.43	56.3	55.77	56.48	99.14	77.77	57.84	57.84	57.71	58.25	57.53	56.02	56.5	55.38	56.92	57.52	56.06	57.04	67.88	59.63	69.21	57.17	58.59	69.79	57.92	68.72	68.44	58.54	56	68.18	55.17	55.44	55.62	64.05	58.23	58.11	57.65	57.41	64.51	59.02	58.16
Mycolicibacter sinensis	58.82	56.78	55.91	56.41	70.71	100	70.65	56.66	56.52	56.57	56.71	56.51	70.93	71.09	58.09	58.45	57.64	57.74	58.13	56.65	56.76	55.75	57.37	57.38	55.86	57.32	68.19	59.02	69.27	56.85	59.04	69.33	58.08	68.86	67.95	58.07	56.23	68.61	55.71	55.7	55.82	63.41	58.04	58.18	57.83	57.56	63.75	58.61	57.87
Mycobacterium colombiense	58.26	56.11	54.87	55.34	77.63	70.65	100	56.1	55.73	55.84	56.13	55.65	77.58	88.31	57.41	57.8	56.95	57.35	57.35	55.58	56.03	54.71	56.48	56.78	55.42	56.32	67.67	58.33	69.28	56.42	58.02	70.19	57.31	68.35	68.1	57.13	55.26	68.25	54.5	54.7	54.74	62.98	57.52	57.7	57.31	56.99	63.64	57.77	56.91
Gordonia alkanivorans	58.88	74.33	57.3	64.49	56.68	56.66	56.1	100	64.93	66.39	68.07	69.99	56.68	56.28	56.5	56.58	56.61	56.86	56.91	64.72	70.31	64.13	83.83	61.66	55.02	56.93	57.07	58.7	56.98	63.78	59.09	56.91	57.39	57.1	56.91	58.06	56.72	57.1	57.36	57.36	63.26	56.19	56.92	57.2	56.65	56.84	56.46	58.71	57.91
Gordonia araii	58.06	64.86	57.58	63.95	56.43	56.52	55.73	64.93	100	66.24	64.23	63.96	56.61	56.02	56.24	56.34	56.26	56.44	56.49	64.6	64.76	63.59	65.16	61.54	54.91	56.39	56.46	57.77	56.43	61.72	57.69	56.25	57.23	56.35	56.08	57.04	55.97	56.17	57.54	57.43	63.45	55.77	56.57	56.77	56.3	56.31	56.08	57.61	56.91
Gordonia effusa	58.23	66.84	57.94	64.13	56.3	56.57	55.84	66.39	66.24	100	65.49	66.3	56.37	56	56.33	56.39	56.19	56.45	56.41	64.8	67.05	64.25	66.71	62.31	55.03	56.65	56.8	58.1	56.45	62.61	57.78	56.42	56.81	56.44	55.94	57.7	55.95	56.26	57.81	57.8	63.9	56.06	56.68	56.59	56.2	56.31	56.78	58.05	57.48
Gordonia amarae	58.03	68.48	57.27	63.38	55.77	56.71	56.13	68.07	64.23	65.49	100	67.42	56.06	56.35	56.24	56.58	56.23	56.76	56.68	63.82	67.46	62.9	68.47	61.33	54.73	56.54	56.6	57.98	56.58	62.35	58.19	56.87	56.98	56.95	56.36	57.38	56.4	56.79	57.18	57.08	62.66	55.75	56.61	56.89	56.37	56.4	56.13	57.98	57.2
Gordonia otitidis	58.08	71.74	57.15	63.79	56.48	56.51	55.65	69.99	63.96	66.3	67.42	100	56.37	55.68	56.29	56.01	56.08	55.93	56.22	64.3	69.49	63.06	70.58	62.16	54.59	56.34	56.55	57.81	56.34	63.58	57.47	56.58	56.72	56.68	56.47	57.21	56.62	56.55	57.21	57.33	62.88	56.13	56.44	56.45	56.07	56.02	56.36	57.91	57.14
Mycobacterium canettii	59.57	56.54	55.86	55.73	99.14	70.93	77.58	56.68	56.61	56.37	56.06	56.37	100	77.85	57.88	57.79	57.84	58.28	57.65	55.99	56.52	55.28	56.86	57.34	56.06	57.04	68.01	59.68	69.22	57.28	58.65	69.97	57.96	68.99	68.46	58.53	56.07	68.35	55.29	55.46	55.61	63.97	58.38	58.14	57.74	57.5	64.48	59.13	58.29
Mycobacterium intracellulare	58.55	56.21	55.22	55.58	77.77	71.09	88.31	56.28	56.02	56	56.35	55.68	77.85	100	57.7	58.08	57.22	57.57	57.82	56.01	56.08	55.13	56.85	57.1	55.48	56.72	67.73	58.66	69.77	56.7	58.47	70.33	57.43	68.94	68.17	57.43	55.55	68.63	54.76	55.06	55.53	63.16	57.71	57.9	57.76	56.93	63.61	58.14	57.33
Nocardia aobensis	62.48	56.46	56.32	56.12	57.84	58.09	57.41	56.5	56.24	56.33	56.24	56.29	57.88	57.7	100	70.7	68.96	70.55	68.8	56.26	56.72	55.59	56.79	57.33	59.06	58.35	57.33	62.63	57.41	56.95	61.56	57.6	70.5	56.9	56.98	60.64	57.08	57	55.88	55.84	55.97	57	71.11	68.65	93.16	68.32	57.4	61.54	60.35
Nocardia abscessus	63.05	56.56	55.82	55.87	57.84	58.45	57.8	56.58	56.34	56.39	56.58	56.01	57.79	58.08	70.7	100	72.24	86.02	71.62	56.44	56.57	55.6	57.05	57.17	59.3	58.61	57.87	63.29	58.05	57.11	61.77	58.16	74.93	57.55	57.19	61.29	57.27	57.63	55.42	55.61	55.56	56.7	88.4	72.99	70.5	71.02	57.44	62.64	60.9
Nocardia brevicatena	62.5	56.34	55.84	55.76	57.71	57.64	56.95	56.61	56.26	56.19	56.23	56.08	57.84	57.22	68.96	72.24	100	72.86	75.06	56.32	56.55	55.48	56.93	57.02	58.84	58.51	56.89	62.81	56.76	56.43	61.77	57.18	72.48	56.76	56.44	60.86	57	56.96	55.55	55.63	55.62	56.72	72.71	70.45	68.82	75.29	57.51	62.01	60.49
Nocardia pneumoniae	63.14	56.76	56	56.09	58.25	57.74	57.35	56.86	56.44	56.45	56.76	55.93	58.28	57.57	70.55	86.02	72.86	100	71.44	56.55	56.77	55.81	57.4	57.54	59.7	58.89	57.62	63.22	57.5	57.06	62.15	57.49	75.35	57.34	57.07	61.7	57.35	57.07	55.75	55.78	55.87	57.16	85.58	72.77	70.82	71.12	57.72	63.29	61.47
Nocardia testacea	62.87	56.45	56.07	56.42	57.53	58.13	57.35	56.91	56.49	56.41	56.68	56.22	57.65	57.82	68.8	71.62	75.06	71.44	100	56.73	56.56	56.08	57.42	57.45	58.39	59.03	57.92	63.01	57.77	56.95	61.92	57.74	71.66	57.48	57.21	61.15	56.97	57.43	55.9	55.84	55.86	56.56	71.63	70.73	68.6	91.31	57.17	61.98	60.91
Gordonia sihwensis	58.46	64.62	58.08	84.46	56.02	56.65	55.58	64.72	64.6	64.8	63.82	64.3	55.99	56.01	56.26	56.44	56.32	56.55	56.73	100	64.9	72.75	65.16	61.69	54.93	57.08	55.92	58.29	56.1	61.27	58.11	55.82	56.51	56.07	55.91	57.29	56.03	56.18	58.29	58.1	79.02	55.58	56.64	56.74	56.2	56.25	55.71	57.78	57.29
Gordonia soli	58.26	70.98	57.68	63.94	56.5	56.76	56.03	70.31	64.76	67.05	67.46	69.49	56.52	56.08	56.72	56.57	56.55	56.77	56.56	64.9	100	63.62	70.47	62.25	55	56.42	56.97	58.12	56.69	64.45	57.82	56.85	57.13	56.67	56.6	57.5	56.45	56.75	57.4	57.17	63.63	56.05	56.59	57.1	56.61	56.52	56.71	58.66	57.42
Gordonia malaquae	57.61	63.51	57.61	72.99	55.38	55.75	54.71	64.13	63.59	64.25	62.9	63.06	55.28	55.13	55.59	55.6	55.48	55.81	56.08	72.75	63.62	100	64.2	61.1	54.31	56.44	55.77	57.78	55.5	60.93	57.51	55.73	56.19	55.37	55.17	57	55.33	55.43	58	58.01	71.1	55.4	55.7	55.91	55.79	55.64	55.51	57.44	57.06
Gordonia paraffinivorans	59.13	74.03	57.57	64.62	56.92	57.37	56.48	83.83	65.16	66.71	68.47	70.58	56.86	56.85	56.79	57.05	56.93	57.4	57.42	65.16	70.47	64.2	100	62.15	55.74	57.36	57.68	58.95	57.33	64.07	59.46	57.64	57.99	57.64	57.18	58.11	57.18	57.37	57.63	57.75	63.63	56.76	57.3	57.74	57.33	57.2	57.02	59.28	57.98
Jongsikchunia kroppenstedtii	59.38	61.83	58.68	61.48	57.52	57.38	56.78	61.66	61.54	62.31	61.33	62.16	57.34	57.1	57.33	57.17	57.02	57.54	57.45	61.69	62.25	61.1	62.15	100	56.02	57.35	57.35	59.16	57.25	63.42	58.4	57.3	57.65	57.11	56.97	58.42	56.12	56.88	58.75	58.56	60.36	57.46	57.55	57.55	57.47	57.48	57.82	58.7	58.33
Smaragdicoccus niigatensis	59.19	54.71	54.82	54.72	56.06	55.86	55.42	55.02	54.91	55.03	54.73	54.59	56.06	55.48	59.06	59.3	58.84	59.7	58.39	54.93	55	54.31	55.74	56.02	100	56.27	55.66	59.13	55.67	55.25	58.5	55.92	59.83	55.56	55.66	58.41	56.18	55.56	54.81	54.82	54.26	55.65	59.68	59.27	58.92	58.61	56.02	58.88	58.51
Tomitella biformata	62.78	56.45	55.91	56.98	57.04	57.32	56.32	56.93	56.39	56.65	56.54	56.34	57.04	56.72	58.35	58.61	58.51	58.89	59.03	57.08	56.42	56.44	57.36	57.35	56.27	100	56.6	62.97	56.58	57.32	62	56.74	59.44	56.07	56.03	62.14	56.42	56.2	55.83	55.95	57.1	56.84	58.77	59.04	58.79	58.6	57.16	61.74	62.08
Mycolicibacterium neoaurum	58.43	57.29	55.83	55.81	67.88	68.19	67.67	57.07	56.46	56.8	56.6	56.55	68.01	67.73	57.33	57.87	56.89	57.62	57.92	55.92	56.97	55.77	57.68	57.35	55.66	56.6	100	58.68	72.62	57.22	58.69	71.6	57.84	72.41	71.73	57.51	56.36	72.31	55.73	55.8	55.56	62.96	57.57	58.35	57.17	57.26	63.51	58.65	57.45
Rhodococcus defluvii	84.89	58.08	57.51	58.21	59.63	59.02	58.33	58.7	57.77	58.1	57.98	57.81	59.68	58.66	62.63	63.29	62.81	63.22	63.01	58.29	58.12	57.78	58.95	59.16	59.13	62.97	58.68	100	58.59	58.99	68.08	58.83	63.5	58.53	58.46	69.9	59.22	58.48	57.3	57.26	57.38	58.95	63.64	63.51	62.68	62.75	59.41	70.52	69.58
Mycolicibacterium setense	58.89	56.84	55.84	55.81	69.21	69.27	69.28	56.98	56.43	56.45	56.58	56.34	69.22	69.77	57.41	58.05	56.76	57.5	57.77	56.1	56.69	55.5	57.33	57.25	55.67	56.58	72.62	58.59	100	56.88	58.32	73.39	57.71	78.57	71.94	57.65	55.65	72.37	55.48	55.44	55.32	63.81	57.38	57.94	57.07	57.09	64.37	58.36	57.46
Williamsia herbipolensis	58.96	64.05	57.37	61.24	57.17	56.85	56.42	63.78	61.72	62.61	62.35	63.58	57.28	56.7	56.95	57.11	56.43	57.06	56.95	61.27	64.45	60.93	64.07	63.42	55.25	57.32	57.22	58.99	56.88	100	58.71	57.1	57.56	57.19	57.38	58.45	56.34	56.93	57.46	57.32	60.32	57.05	57.46	57.65	57.09	56.81	57.36	59.13	58.22
Rhodococcus rhodochrous	68	58.51	57.26	58.07	58.59	59.04	58.02	59.09	57.69	57.78	58.19	57.47	58.65	58.47	61.56	61.77	61.77	62.15	61.92	58.11	57.82	57.51	59.46	58.4	58.5	62	58.69	68.08	58.32	58.71	100	58.84	62.58	58.52	58.24	66.37	59.16	58.53	57.03	57.14	57.25	57.91	62.12	62.41	61.47	61.68	58.53	67.26	66.02
Mycolicibacterium komanii	58.64	56.95	55.44	55.93	69.79	69.33	70.19	56.91	56.25	56.42	56.87	56.58	69.97	70.33	57.6	58.16	57.18	57.49	57.74	55.82	56.85	55.73	57.64	57.3	55.92	56.74	71.6	58.83	73.39	57.1	58.84	100	57.88	73.29	73.88	57.76	55.65	74.1	55.42	55.43	55.33	63.31	57.81	58.16	57.24	57.15	63.85	58.83	57.62
Nocardia farcinica	63.62	57.34	56.76	56.66	57.92	58.08	57.31	57.39	57.23	56.81	56.98	56.72	57.96	57.43	70.5	74.93	72.48	75.35	71.66	56.51	57.13	56.19	57.99	57.65	59.83	59.44	57.84	63.5	57.71	57.56	62.58	57.88	100	57.53	57.37	62.12	58.32	57.62	56.83	56.56	56.34	57.43	75.24	72.99	70.37	71.29	57.86	63.29	61.7
Mycolicibacterium smegmatis	58.41	57.15	55.54	55.96	68.72	68.86	68.35	57.1	56.35	56.44	56.95	56.68	68.99	68.94	56.9	57.55	56.76	57.34	57.48	56.07	56.67	55.37	57.64	57.11	55.56	56.07	72.41	58.53	78.57	57.19	58.52	73.29	57.53	100	72.04	57.19	56.25	72.87	55.33	55.34	55.15	63	57.18	58.06	57.03	57.19	63.6	58.56	57.13
Mycolicibacterium chlorophenolicum	58.45	56.74	55.27	55.72	68.44	67.95	68.1	56.91	56.08	55.94	56.36	56.47	68.46	68.17	56.98	57.19	56.44	57.07	57.21	55.91	56.6	55.17	57.18	56.97	55.66	56.03	71.73	58.46	71.94	57.38	58.24	73.88	57.37	72.04	100	57.37	55.89	78.74	54.97	55.06	55.07	62.72	57.27	57.85	56.84	56.79	63.09	58.36	56.92
Rhodococcus erythropolis	69.68	57.35	56.75	57.26	58.54	58.07	57.13	58.06	57.04	57.7	57.38	57.21	58.53	57.43	60.64	61.29	60.86	61.7	61.15	57.29	57.5	57	58.11	58.42	58.41	62.14	57.51	69.9	57.65	58.45	66.37	57.76	62.12	57.19	57.37	100	58.35	57.24	56.75	56.74	56.52	57.96	61.94	61.53	60.48	60.71	58.59	71.77	96.77
Millisia brevis	58.93	56.91	55.57	55.4	56	56.23	55.26	56.72	55.97	55.95	56.4	56.62	56.07	55.55	57.08	57.27	57	57.35	56.97	56.03	56.45	55.33	57.18	56.12	56.18	56.42	56.36	59.22	55.65	56.34	59.16	55.65	58.32	56.25	55.89	58.35	100	56.26	55.51	55.4	55.15	55.73	57.3	57.8	57.21	56.96	55.73	59.14	58.14
Mycolicibacterium vaccae	58.47	57.06	55.67	55.79	68.18	68.61	68.25	57.1	56.17	56.26	56.79	56.55	68.35	68.63	57	57.63	56.96	57.07	57.43	56.18	56.75	55.43	57.37	56.88	55.56	56.2	72.31	58.48	72.37	56.93	58.53	74.1	57.62	72.87	78.74	57.24	56.26	100	55.34	55.38	55.17	62.64	57.33	58.11	56.91	57.04	63.22	58.56	57.14
Tsukamurella tyrosinosolvens	57.81	57.46	80.14	58.21	55.17	55.71	54.5	57.36	57.54	57.81	57.18	57.21	55.29	54.76	55.88	55.42	55.55	55.75	55.9	58.29	57.4	58	57.63	58.75	54.81	55.83	55.73	57.3	55.48	57.46	57.03	55.42	56.83	55.33	54.97	56.75	55.51	55.34	100	85.79	57.38	55.69	55.93	56.51	55.74	55.75	56.1	57.46	56.6
Tsukamurella pseudospumae	57.51	57.04	79.08	58.37	55.44	55.7	54.7	57.36	57.43	57.8	57.08	57.33	55.46	55.06	55.84	55.61	55.63	55.78	55.84	58.1	57.17	58.01	57.75	58.56	54.82	55.95	55.8	57.26	55.44	57.32	57.14	55.43	56.56	55.34	55.06	56.74	55.4	55.38	85.79	100	57.62	55.57	56.04	56.63	55.99	55.77	55.88	57.42	56.58
Gordonia hydrophobica	57.63	63.26	57.1	79.24	55.62	55.82	54.74	63.26	63.45	63.9	62.66	62.88	55.61	55.53	55.97	55.56	55.62	55.87	55.86	79.02	63.63	71.1	63.63	60.36	54.26	57.1	55.56	57.38	55.32	60.32	57.25	55.33	56.34	55.15	55.07	56.52	55.15	55.17	57.38	57.62	100	55.14	55.8	56.14	56.22	55.58	55.32	57.31	56.49
Mycobacteroides immunogenum	58.79	56.06	55.81	55.83	64.05	63.41	62.98	56.19	55.77	56.06	55.75	56.13	63.97	63.16	57	56.7	56.72	57.16	56.56	55.58	56.05	55.4	56.76	57.46	55.65	56.84	62.96	58.95	63.81	57.05	57.91	63.31	57.43	63	62.72	57.96	55.73	62.64	55.69	55.57	55.14	100	57.32	57.34	56.85	56.6	87.63	58.24	57.68
Nocardia beijingensis	63.54	56.71	56.22	56.33	58.23	58.04	57.52	56.92	56.57	56.68	56.61	56.44	58.38	57.71	71.11	88.4	72.71	85.58	71.63	56.64	56.59	55.7	57.3	57.55	59.68	58.77	57.57	63.64	57.38	57.46	62.12	57.81	75.24	57.18	57.27	61.94	57.3	57.33	55.93	56.04	55.8	57.32	100	72.89	70.9	71.25	57.81	62.89	61.61
Nocardia harenae	63.37	56.9	56.7	56.4	58.11	58.18	57.7	57.2	56.77	56.59	56.89	56.45	58.14	57.9	68.65	72.99	70.45	72.77	70.73	56.74	57.1	55.91	57.74	57.55	59.27	59.04	58.35	63.51	57.94	57.65	62.41	58.16	72.99	58.06	57.85	61.53	57.8	58.11	56.51	56.63	56.14	57.34	72.89	100	68.87	70.57	57.73	62.89	61.34
Nocardia nova	62.34	56.39	56.22	56.01	57.65	57.83	57.31	56.65	56.3	56.2	56.37	56.07	57.74	57.76	93.16	70.5	68.82	70.82	68.6	56.2	56.61	55.79	57.33	57.47	58.92	58.79	57.17	62.68	57.07	57.09	61.47	57.24	70.37	57.03	56.84	60.48	57.21	56.91	55.74	55.99	56.22	56.85	70.9	68.87	100	68.29	57.3	61.65	60.29
Nocardia grenadensis	62.46	56.34	55.91	55.95	57.41	57.56	56.99	56.84	56.31	56.31	56.4	56.02	57.5	56.93	68.32	71.02	75.29	71.12	91.31	56.25	56.52	55.64	57.2	57.48	58.61	58.6	57.26	62.75	57.09	56.81	61.68	57.15	71.29	57.19	56.79	60.71	56.96	57.04	55.75	55.77	55.58	56.6	71.25	70.57	68.29	100	57.22	62.15	60.59
Mycobacteroides chelonae	59.26	56.51	56.17	55.84	64.51	63.75	63.64	56.46	56.08	56.78	56.13	56.36	64.48	63.61	57.4	57.44	57.51	57.72	57.17	55.71	56.71	55.51	57.02	57.82	56.02	57.16	63.51	59.41	64.37	57.36	58.53	63.85	57.86	63.6	63.09	58.59	55.73	63.22	56.1	55.88	55.32	87.63	57.81	57.73	57.3	57.22	100	58.96	58.53
Rhodococcus opacus	70.54	58.88	57.26	57.9	59.02	58.61	57.77	58.71	57.61	58.05	57.98	57.91	59.13	58.14	61.54	62.64	62.01	63.29	61.98	57.78	58.66	57.44	59.28	58.7	58.88	61.74	58.65	70.52	58.36	59.13	67.26	58.83	63.29	58.56	58.36	71.77	59.14	58.56	57.46	57.42	57.31	58.24	62.89	62.89	61.65	62.15	58.96	100	71.24
Rhodococcus qingshengii	69.6	57.49	56.8	57.25	58.16	57.87	56.91	57.91	56.91	57.48	57.2	57.14	58.29	57.33	60.35	60.9	60.49	61.47	60.91	57.29	57.42	57.06	57.98	58.33	58.51	62.08	57.45	69.58	57.46	58.22	66.02	57.62	61.7	57.13	56.92	96.77	58.14	57.14	56.6	56.58	56.49	57.68	61.61	61.34	60.29	60.59	58.53	71.24	100
Rhodococcus ruber	70.07	59.18	57.72	57.96	59.9	59.26	58.51	59.54	58.5	58.61	58.1	58.2	59.98	58.72	62.26	62.69	62.77	63.42	62.68	58.49	58.42	57.93	59.73	59.02	59.03	62.22	58.99	70.2	59	59.36	74.19	59.01	63.86	58.99	58.95	68.01	59.87	59.19	57.87	57.96	57.99	58.69	63.32	63.52	62.23	62.69	58.97	70.49	67.65
Aldersonia kunmingensis	65.37	58.57	57.02	57.49	59.51	60.34	59.64	58.51	57.08	57.74	58.55	58.06	59.57	59.69	64.42	65.05	63.89	64.95	64.4	57.77	58.28	56.89	58.72	58.33	60.28	59.87	59.48	65.29	60.03	58.67	63.96	60.24	65.09	60.19	59.77	63.92	58.96	60.39	57.06	56.86	57.01	58.55	65.34	64.79	64.29	63.84	58.82	65.69	63.63
Rhodococcoides fascians	65.23	57.62	56.31	56.42	57.81	57.36	56.95	57.96	56.69	57.03	57.18	57.27	57.89	57.2	59.87	60.33	59.82	60.78	60.32	56.75	57.6	56.06	58.15	57.5	57.97	59.88	57.73	65.42	57.3	59.39	63.14	57.33	61.34	57.6	57.35	65.12	59.09	57.52	56.44	56.31	56.04	57.36	60.65	61.05	59.89	60.42	57.84	65.41	64.76
Rhodococcus globerulus	69.72	57.4	56.44	57.19	58.47	58.33	57.15	58.06	57	57.64	57.41	56.81	58.51	57.77	61.37	61.95	61.05	61.8	61.67	57.24	57.36	56.76	58.16	58.43	58.31	63.13	57.89	70.38	57.51	58.09	66.89	57.92	61.9	57.49	57.29	84.47	58.31	57.65	56.16	56.29	57.07	57.73	61.93	61.85	61.39	60.56	58.5	70.95	84.31
Rhodococcus maanshanensis	72.23	58.47	57.66	58.04	59.89	59.15	58.52	58.88	58.09	58.49	58.21	58.13	59.88	58.77	62.87	64.07	63.15	64.23	63.26	58.28	58.55	57.79	59.17	59.56	59.39	62.38	59.02	72.02	59.02	59.06	66.66	59.1	64.53	58.91	58.44	69.19	59.06	58.92	57.48	57.44	57.55	59.22	64.31	63.69	62.9	62.74	59.83	70.72	68.91
Rhodococcus marinonascens	70.41	58.26	57.43	57.41	59.34	58.8	58.21	58.18	57.6	58.17	58.08	57.47	59.27	58.66	61.86	62.77	62.19	63.57	62.3	57.47	58.26	57.12	58.71	59.03	59.11	61.44	58.51	70.53	58.45	59	67.09	58.75	62.87	58.8	58.46	71.22	59.24	58.83	57.33	57.25	57.45	58.37	63.14	62.99	61.8	62.12	59	82.76	70.73
Rhodococcoides yunnanensis	65.98	57.99	56.84	56.62	58.29	57.42	56.87	57.99	56.76	57.51	57.5	57.29	58.34	57.01	60.13	60.89	60.74	61.27	60.75	56.83	58.23	56.56	58.31	57.9	58.06	59.98	57.52	65.65	57.42	58.88	63.69	57.55	61.96	57.54	57.75	66.01	59.13	57.85	56.42	56.4	56.14	57.66	61.2	61.38	60.1	60.69	58.19	66.69	65.69
Rhodococcus coprophilus	68.24	58.57	57.53	57.46	59.03	59.36	58.64	59.07	58.04	58.17	58.49	57.89	59.13	58.72	62.27	63.07	61.99	62.91	62.71	57.97	58.35	57.63	59.46	58.75	58.84	61.88	59.21	68.45	58.95	59.16	79.71	59.31	63.15	59.3	58.81	66.78	59.39	59.48	57.33	57.27	57.38	58.66	62.64	63.34	62.3	62.32	58.74	68.08	66.54
Mycobacteroides abscessus	58.99	56.37	55.88	55.75	64.2	63.45	63.26	56.44	55.84	56.43	56.16	56.35	64.28	63.45	57.2	57.41	57.09	57.5	57.05	55.81	56.54	55.48	57.16	57.65	55.89	56.86	63.35	59.1	64.1	57.26	58.29	63.79	57.88	63.5	63.22	58.12	55.75	63	55.91	55.66	55.1	90.48	57.53	57.66	57.08	56.83	88.19	58.69	57.87
Mycobacterium intermedium	58.17	56.1	55.1	54.99	77.82	69.61	76.72	55.81	55.59	55.56	55.73	55.67	77.75	76.67	56.81	57.02	56.55	56.82	56.92	55.3	55.64	54.6	56.31	56.29	55.05	55.74	66.86	57.99	68.6	56.32	58.07	69.8	56.72	68.24	67.42	56.99	55.25	67.67	54.6	54.6	54.29	62.27	57.16	57.1	56.83	56.3	62.85	57.72	56.84
Mycolicibacter arupensis	58.97	56.41	55.96	56.29	70.49	82.95	69.92	56.51	56.5	56.51	56.39	56.2	70.49	70.12	57.63	57.37	57.48	57.79	57.54	56.25	56.66	55.86	57.11	57.62	55.68	57.17	67.93	58.97	68.17	57.24	58.62	68.25	57.88	67.84	67.94	58.04	56.28	67.67	55.75	55.59	55.71	63.44	57.92	57.9	57.58	57.41	63.4	58.39	57.72
Rhodococcus equi	85.59	58.53	57.48	58.33	59.56	58.84	58.13	58.83	58.1	57.94	57.94	57.65	59.5	58.47	62.48	63.15	62.59	63.25	62.53	58.29	58	57.77	59.17	59.38	59.07	62.65	58.52	85	58.61	58.95	68.27	58.56	63.35	58.62	58.33	69.53	59.22	58.46	57.49	57.22	57.61	58.69	63.22	63.35	62.46	62.4	59.04	70.41	69.49
Mycolicibacterium canariasense	58.25	56.54	55.45	55.48	67.86	67.85	67.21	56.79	55.96	56.06	55.95	56.27	68.23	67.83	56.3	56.47	56.11	57.13	56.38	55.65	56.09	55.07	57.09	56.95	55.58	56.19	75.95	58.44	72.78	56.75	57.92	71.25	56.92	72.16	72.08	57.36	56.11	71.19	55.21	55.14	54.7	62.56	57.16	57.27	56.44	56.51	63.28	58.13	57.09
Mycolicibacter nonchromogenicus	59.15	56.7	56.07	56.34	70.73	83.74	70.73	56.7	56.64	56.58	57.04	56.55	70.76	71.01	57.96	58.49	57.67	57.83	58.44	56.59	56.75	55.99	57.37	57.71	55.81	57.19	68.03	58.88	69.69	57.33	59.19	69.52	58.19	68.96	68.12	58.29	56.39	68.57	55.95	55.65	56.01	63.5	58.34	58.19	57.98	57.7	63.9	58.7	57.92
Mycobacterium europaeum	58.45	56.27	55.32	55.46	77.95	70.93	83.77	56.23	55.9	55.84	56.09	55.68	78.09	83.72	57.34	57.9	57.1	57.33	57.67	55.73	56	55.11	56.75	56.89	55.5	56.63	67.47	58.45	69.06	56.76	58.26	69.95	57.35	68.73	68.18	57.48	55.54	68.37	55.09	54.92	55.38	63.09	57.45	57.68	57.6	57.02	63.61	57.98	57.17
Mycolicibacillus trivialis	60.15	57.54	56.74	56.94	70.87	72.1	70.49	57.25	57.34	57.55	56.79	57.27	70.94	70.65	58.78	58.94	58.92	58.97	58.79	57.18	57.6	56.29	57.93	57.96	56.69	58.12	68.37	60.22	69.06	57.75	59.8	69.38	59.47	68.83	68.15	59.02	57.28	68.34	56.48	56.51	56.69	64.27	59.13	58.93	58.56	58.7	64.37	59.71	58.9
Nocardia tenerifensis	62.08	55.76	55.57	55.33	57.34	56.74	56.38	55.8	55.83	55.73	55.59	55.53	57.35	56.51	69.33	76.99	70.27	77.6	69.47	55.7	55.83	55.23	56.59	57.08	58.52	57.97	56.36	62.5	56.22	56.76	60.61	56.72	73.26	56.09	55.98	60.49	56.18	55.97	55.36	55.21	55.13	56.48	77.55	71.33	69.15	68.96	57.13	61.56	60.05
Nocardia mexicana	61.82	55.81	55.69	55.73	57.4	57.76	57.01	55.93	55.96	55.69	55.85	55.56	57.49	57.42	74.22	71.21	68.4	71.43	68.17	55.75	55.66	55.19	56.41	56.89	58.57	57.86	56.97	61.9	57.15	56.61	60.68	57.66	70.39	56.89	56.87	60.13	56.42	56.97	55.35	55.4	55.1	56.47	71.37	68.91	74.24	67.97	57.34	61.12	59.54
Mycobacterium marinum	58.28	55.81	54.95	55.22	79.58	70.26	76.98	55.91	55.8	56.04	55.95	55.56	79.59	77.15	56.84	57.15	56.68	57.02	56.91	55.17	55.85	54.93	56.63	56.5	55.31	56.31	66.81	58.25	68.25	56.35	58.03	69	57.18	67.9	67.6	57.55	55.58	67.53	54.7	54.65	54.74	63.05	57.03	57.18	56.84	56.4	63.56	58.03	57.18
Williamsia muralis	59.43	63.84	57.56	61.01	57.09	56.97	56.61	64.12	61.5	62.7	61.83	63.1	57.08	57.15	56.96	57.28	57.03	57.38	57.56	61.14	64.09	60.9	64.27	63.4	55.24	58.13	57.49	59.67	57.36	66.23	59.29	57.48	58.31	57.45	57.13	59.1	56.42	57.29	57.28	57.25	60.85	56.92	57.65	57.8	57.7	57.68	57.38	60.18	58.95
Rhodococcus subtropica	81.66	58.57	57.6	58.71	59.62	59.42	58.76	58.87	57.92	58.31	58.17	57.77	59.75	59.03	63.28	63.83	63.06	63.88	63.06	58.6	58.67	58.2	59.27	59.74	59.64	62.98	59.09	80.87	58.88	59.33	68.1	59.16	63.8	58.99	58.35	69.04	59.39	58.95	57.73	57.84	58.12	59.01	63.91	63.77	63.05	63.28	59.43	69.64	68.7
Nocardia cyriacigeorgica	64.28	56.79	56.89	56.74	58.33	58.02	57.49	57.15	57.06	56.78	56.79	56.62	58.29	58.01	70.39	75.15	74.56	75.59	73.27	57.08	56.91	56.21	57.62	57.91	60.03	59.42	57.74	63.98	57.8	57.38	62.53	57.88	74.83	57.67	57.27	62.47	58.04	57.6	56.55	56.36	56.19	57.48	75.37	72.33	70.34	73.07	57.92	63.35	62.02
Tomitella fengzijianii	61.33	56.28	56.06	57.03	56.97	57.23	56.39	56.6	56.6	56.41	56.14	56.37	57.06	56.49	57.99	57.79	57.93	58.1	58.12	57.1	56.42	56.43	57.19	57.47	55.79	67.22	56.29	61.6	56.44	57.03	60.86	56.38	58.52	56.19	56.05	59.95	56.29	56.37	55.97	55.92	56.9	56.34	58.04	58.29	58.03	57.98	56.52	60.18	59.89
Tsukamurella sputi	57.53	57.18	79.62	58.18	55.42	55.69	55.03	57.28	57.93	57.98	57.18	57.22	55.49	55.31	56.13	55.84	55.68	56.04	56.06	57.97	57.61	58.15	58.04	58.86	54.95	56.17	55.85	57.57	55.49	57.66	57.19	55.45	56.44	55.32	55.21	56.83	55.82	55.17	88.59	85.48	57.53	55.79	56.27	56.6	55.92	55.93	55.84	57.08	56.6
Tsukamurella conjunctivitidis	57.6	57.1	79.96	58.16	55.52	55.68	54.86	57.32	57.78	57.97	57.11	57.12	55.52	55.18	55.6	55.54	55.43	55.84	55.66	57.8	57.36	57.8	57.61	58.67	54.71	55.81	55.65	57.28	55.37	57.3	57.15	55.41	56.38	55.48	55.18	56.48	55.59	55.23	90.51	85.43	57.28	55.46	55.98	56.3	55.51	55.62	55.73	57.12	56.39
Nocardia seriolae	61.36	55.26	55.33	55.16	57.05	56.27	55.65	55.53	55.43	55.45	55.34	55.16	56.98	55.98	69.98	68.71	66.51	69.45	66.06	55.49	55.1	54.85	56.12	56.78	58.54	57.95	56.04	61.69	56	55.88	60.07	56.01	68.88	55.68	55.44	59.95	56.12	55.56	55.23	55.29	54.78	56.23	69.51	67.46	70.05	66.13	56.9	60.77	59.78
Rhodococcus rhodnii	66.52	58.32	56.93	57.76	58.43	58.09	57.83	58.2	57.7	57.62	58.25	58.29	58.46	57.87	60.91	61.34	61.07	61.58	61.32	57.51	58.32	57.1	59.01	58.52	58.29	60.4	58.03	66.56	58.03	58.47	65.67	57.96	61.79	57.95	57.63	65.88	59.08	57.73	56.7	56.77	57.17	57.39	61.44	61.8	60.91	61.31	57.97	67.51	65.55
Mycobacterium avium	58.87	56.41	55.46	56.05	78.08	71.38	87.64	56.23	56.24	56.2	56.46	55.94	78.22	88.43	57.89	58.54	57.54	57.97	58.03	56.11	56.32	55.31	56.87	57.4	55.78	56.86	68.09	58.69	70.18	56.84	58.65	70.76	58.14	69.27	68.7	57.57	55.92	68.83	55.08	55.2	55.27	63.61	58.15	58.3	57.8	57.35	64.29	58.34	57.42
Mycobacterium xenopi	59.27	56.52	55.63	55.82	75.41	71.32	75.39	56.53	56.16	56.38	56.41	56.52	75.52	76.08	58.5	58.67	57.91	58.4	58.32	56.24	56.57	55.22	57.17	57.27	55.79	57.3	67.98	59.75	69.93	57.05	59.07	70.9	58.23	69.69	68.88	58.23	55.76	68.91	55.35	55.3	55.7	64.02	58.52	58.18	58.5	57.55	64.21	58.8	57.85
Mycolicibacterium fallax	59.08	56.81	56.55	56.89	66.89	68.21	67.42	56.98	56.65	56.85	56.93	56.58	67.02	67.6	57.64	58.06	57.16	57.71	58.08	56.9	57.09	56.31	57.48	57.25	55.99	57.43	68.88	59	69.41	57.59	59.17	68.62	58.31	69.15	68.4	58.34	56.61	69.09	56.23	56.11	56.15	63.25	57.84	58.42	57.63	57.74	63.57	58.54	58.26
Mycolicibacter terrae	58.91	56.68	55.91	56.58	71.01	87.58	70.66	56.62	56.34	56.38	56.78	56.42	71.16	71.19	57.9	58.26	57.47	57.98	58.2	56.59	56.7	56.08	57.15	57.49	55.79	57.22	67.98	59.16	68.9	57.39	58.87	69.02	58.17	68.78	68.06	58.04	56.38	68.53	56.09	55.99	55.93	63.53	57.99	58.18	57.86	57.62	63.53	58.62	57.76
Mycobacterium simiae	58.19	56.26	55.05	55.31	76.77	70.22	80.13	56.07	55.61	55.9	56.12	55.86	76.98	80.13	57.19	57.36	56.69	57.33	57.15	55.31	55.78	54.67	56.4	56.61	55.28	55.98	67.27	58.21	68.81	56.49	57.95	69.83	57.22	68.29	67.55	57.01	55.41	67.56	54.8	54.64	54.62	62.8	57.18	57.62	57.23	56.48	63.43	57.79	56.85
Mycobacterium lacus	59.35	56.47	55.56	55.59	82.53	70.73	78.5	56.45	56.15	56.08	56.14	55.95	82.41	79.1	57.88	58.01	57.47	58.17	57.82	55.93	56.63	55.09	56.72	57.15	55.81	56.69	67.62	59.21	69.4	56.87	58.63	70.13	57.93	68.95	68.44	58.2	55.8	68.27	55.23	54.87	55.14	63.61	58.23	58.18	57.83	57.39	64.25	58.99	57.84
Rhodococcus aetherivorans	69.26	58.06	56.87	57.13	58.9	58.24	57.42	58.62	57.39	57.23	57.06	57.39	59.03	57.76	61.3	61.4	61.49	61.91	61.26	57.27	57.64	56.7	58.65	57.97	58.06	61.48	58.2	69.25	58.04	58.14	73.53	58.15	62.72	58.23	58.09	66.99	58.84	58.48	56.64	56.56	57.15	57.45	61.88	62.11	60.89	61.46	57.86	69.59	66.35
Gordonia amicalis	58.35	74.28	57.17	64.1	56.31	56.21	55.81	90.32	64.02	66	67.78	69.93	56.25	56.08	56.47	56.43	56.46	56.69	56.57	64.42	70.53	63.65	83.25	61.57	54.76	56.38	56.79	58.08	56.82	63.71	58.99	56.68	57.43	56.95	56.7	57.63	56.57	56.72	57.21	57.13	63.42	55.98	56.67	57.04	56.51	56.66	56.27	58.88	57.57
Tsukamurella spumae	57.14	56.72	78.56	57.26	54.92	55.27	54.48	57.42	57.08	57.38	56.84	56.96	55.07	54.66	55.24	55.19	54.98	55.12	55.16	57.68	57.36	57.26	57.06	58.45	54.41	55.26	55.31	56.67	55.02	57.27	56.68	55.01	56.01	55.16	54.93	56.46	55.38	54.98	85.38	91.02	56.9	55.27	55.56	55.79	55.36	55.07	55.34	56.99	56.16
Nocardia gamkensis	62.56	55.94	55.64	55.65	57.4	58.22	57.6	56.19	55.89	55.95	56.33	55.78	57.49	57.8	70.56	89.12	72.03	85.5	71.43	55.75	56.22	55.26	56.74	56.78	58.92	58.3	57.47	62.83	57.62	56.83	61.69	58.14	74.78	57.42	56.97	61.17	56.64	57.39	55.27	55.4	55.15	56.74	89.22	72.63	70.44	70.84	57.3	62.44	60.73
Gordonia rubripertincta	58.47	74.05	57.16	63.8	56.13	56.24	55.68	93.56	64.39	66.25	67.52	69.8	56.36	56.11	56.4	56.15	55.88	56.59	56.31	64.27	70.32	63.51	83.49	61.12	54.74	56.94	56.54	58.35	56.52	63.08	58.95	56.52	57.56	56.62	56.54	57.61	56.52	56.57	57.38	57.33	63.91	56.12	56.6	57.05	57.09	56.31	56.33	58.81	57.63
Gordonia sputi	57.55	70.74	56.97	63.52	55.87	55.9	55.18	69.48	63.42	65.68	66.86	86.49	55.95	55.66	55.85	55.9	55.56	55.97	55.7	63.94	69.16	63.02	69.7	61.34	54.15	55.89	56.11	57.36	55.91	63	57.21	56.12	56.42	56.66	56.12	56.97	56.33	56.22	57.02	56.68	62.62	55.71	56.18	55.9	55.99	55.71	56.03	58.02	56.92
Gordonia polyisoprenivorans	57.46	71.1	56.66	63.49	56.01	55.89	55.14	69.87	63.58	65.33	66.74	71.72	55.88	55.39	55.58	55.51	55.02	55.75	55.52	63.95	68.66	62.69	70.27	61.19	53.93	55.65	55.97	57.17	55.81	62.99	56.97	55.86	56.52	56.56	56.3	56.97	56.37	56.25	56.82	56.82	62.43	55.41	55.89	56.46	55.95	55.38	56.06	57.96	56.67
Antrihabitans stalactiti	64.18	56.41	55.88	55.58	58.13	57.3	56.99	56.4	56	56.36	55.99	56.19	58.28	57.11	62.74	63.65	62.6	64.5	62.61	55.71	56.73	55.4	57.05	57.54	61.21	58.78	57.39	63.96	57.42	57.83	62.02	57.66	64.19	57.3	57.4	62.99	57.46	57.31	55.7	55.48	55.02	57.54	64.4	63.41	62.83	62.49	58.03	64.67	62.98
Nocardia terpenica	61.04	54.84	54.97	54.66	56.68	55.89	55.74	54.71	54.84	55	54.53	54.78	56.55	55.88	72.97	68.67	66.85	69.74	66.46	54.73	54.6	54.24	55.6	56.13	57.68	56.76	55.37	61.04	55.62	55.8	59.52	55.99	68.41	55.48	55.05	59.13	55.79	55.11	54.48	54.44	54.36	55.55	69.57	67.41	73.14	66.27	56.31	60.2	58.78
Tomitella gaofuii	61.12	56.04	55.71	56.97	56.85	56.96	56.18	56.31	56.26	56.27	55.72	56.06	56.8	56.47	57.84	57.57	57.63	57.71	57.66	56.92	55.9	56.24	56.73	57.28	55.36	66.73	56.07	61.32	56.04	56.67	60.32	56.08	57.97	55.77	55.82	59.49	55.87	56.12	55.83	55.55	56.82	55.74	57.79	58.18	57.79	57.35	56.13	59.51	59.31
Hoyosella altamirensis	58.52	54.77	54.61	53.83	55.01	54.96	54.31	54.85	54.35	54.16	54.43	54.51	54.91	54.33	56.44	56.77	56.46	57.01	56.66	53.88	54.46	53.58	54.82	54.95	55.59	56.7	54.71	58.72	54.5	55.17	58.56	54.73	57.46	54.94	54.41	58.27	55.06	54.54	54.36	53.92	53.64	54.63	57.15	57.31	56.3	57.04	54.92	59.31	58.06
Rhodococcus triatomae	69.31	58.87	57.72	58.16	59.35	59.22	58.75	58.86	58.1	58.56	58.54	58.75	59.47	59.02	62.29	62.68	62.67	63.18	62.64	58.15	58.61	57.65	59.48	59.14	59.26	61.97	58.87	69.24	58.87	59.22	67.6	59.25	63.34	58.7	58.51	69.31	59.88	58.97	57.58	57.56	57.48	58.81	63.08	63.28	62.19	62.66	59.16	72.49	68.96
Hoyosella rhizosphaerae	59.78	55.65	55.41	55.26	56.23	56.24	55.58	56.05	55.76	55.77	55.76	55.82	56.38	55.82	57.64	58.05	57.49	58.28	57.48	55.49	55.87	55.23	56.58	56.56	56.69	57.71	56.11	59.71	55.77	56.23	59.33	56.11	58.47	55.81	55.7	59.05	56.45	56.01	55.3	55.29	54.87	56.28	58.31	58.31	57.63	57.47	56.15	60.1	58.89
Hoyosella lacisalsi	59.41	55.16	54.88	54.91	55.57	55.54	54.99	55.4	55.05	55.1	55.19	55.16	55.51	55.15	57.31	57.66	57.04	57.77	57.43	55.07	55.45	54.49	55.94	55.85	56.33	57.41	55.59	59.29	55.27	55.49	58.92	55.37	58.03	55.61	55.38	58.57	55.88	55.35	54.97	54.69	54.61	55.36	58	57.76	57.33	57.44	55.49	59.05	58.46
Antrihabitans stalagmiti	64.12	56.77	55.84	55.91	57.73	57.17	56.93	56.78	56.17	56.77	56.51	56.68	57.66	56.92	62.51	63.77	62.74	64.18	62.63	55.76	56.94	55.49	57.14	57.56	59.98	59.14	57.61	64.84	57.52	57.62	62.12	57.8	63.8	57.42	57.69	63.96	57.39	57.59	56.02	55.96	55.01	57.38	64.14	63.58	62.45	62.69	57.99	65.74	63.59
Tomitella cavernea	60.74	56	55.49	56.43	56.27	56.55	55.79	55.79	55.99	55.9	55.52	56	56.3	56.04	57.51	57.43	57.44	57.5	57.47	56.37	55.81	55.57	56.3	56.97	55.16	66.32	55.67	60.61	55.88	56.37	60.13	55.73	58.21	55.71	55.56	59.41	55.66	55.93	55.49	55.31	55.97	55.67	57.76	57.78	57.55	57.37	55.98	59.55	59.3
Skermania piniformis	63.62	57.95	57.53	57.2	58.98	59.62	59.37	57.96	57.62	57.88	58.1	57.49	59.19	59.56	64.42	65.21	64.21	64.97	64.64	57.49	58.06	56.95	58.26	58.69	60.59	59.39	59.35	63.69	59.61	58.36	63	59.54	65.06	59.48	59.35	62.23	59.55	59.43	57.56	57.36	56.56	58.51	65.33	65.23	64.49	63.96	59.05	63.35	61.84
Rhodococcus zopfii	69.83	58.68	57.53	58.04	59.05	59.09	58.18	59.12	57.78	58.03	58.41	57.7	58.99	58.66	62.28	62.34	61.96	62.64	61.98	57.86	58.07	57.23	59.41	58.82	58.74	61.98	58.74	69.62	58.75	58.77	75.99	58.77	62.58	58.75	58.41	66.97	59.42	58.67	57.19	57.24	57.49	57.91	62.58	62.84	62.01	61.88	58.26	68.57	66.68
Mycolicibacterium fortuitum	58.92	56.63	55.65	55.98	68.87	69.49	69.14	56.73	56.42	56.36	56.47	56.29	68.98	69.56	57.39	57.82	56.89	57.42	57.74	56.21	56.76	55.58	57.32	57.31	55.93	56.48	72.74	58.7	88.59	57	58.37	73.33	57.96	78.23	71.82	57.51	55.9	72.36	55.55	55.63	55.34	63.92	57.22	58	57.25	57.06	64.24	58.42	57.27
Mycolicibacillus parakoreensis	59.49	57.08	56.26	56.46	70.29	72.4	70.22	56.9	56.87	56.78	56.95	56.56	70.36	70.46	58.55	58.74	58.09	58.14	58.62	56.47	57.14	55.97	57.51	57.46	56.07	57.75	67.8	59.61	68.76	57.43	59.27	69.02	58.56	68.66	68.19	58.58	56.65	68.15	56.17	56.16	56.28	64.09	58.25	58.64	58.46	57.78	63.59	58.82	58.5
Williamsia deligens	58.63	63.94	57.66	61.12	57.38	57.17	56.46	63.55	61.61	62.74	62.65	63.34	57.39	56.83	57.29	57.4	57.26	57.51	57.36	61.66	64.46	60.86	64.16	63.23	55.25	56.93	57.52	58.88	56.87	74.05	58.78	57.24	58.08	57.02	57.36	58.31	56.88	57.26	57.92	57.8	60.32	57.03	57.75	58.06	57.29	57.38	57.44	59.11	58.16
Williamsia maris	58.44	64.2	57.37	60.78	57.1	56.78	56.48	63.6	61.31	62.63	62.66	63.37	57.15	56.67	56.73	57.03	56.65	57.16	56.79	61.44	64.61	60.41	63.85	63.25	54.83	56.9	57.07	58.65	56.87	77.6	58.42	56.99	57.66	57.12	57.32	58.67	56.29	57.33	57.54	57.14	60.15	56.84	57.31	57.77	56.73	56.65	57.08	59.42	58.41
Mycobacterium interjectum	57.89	55.8	54.69	54.83	77.81	70.37	81.66	55.56	55.3	55.22	55.81	55.26	77.82	81.73	57.09	57.1	56.45	56.96	56.6	55.39	55.74	54.52	55.79	56.73	54.85	55.79	66.77	58.13	68.67	56.02	57.7	69.98	56.38	67.93	67.44	56.72	54.56	67.65	54.44	54.59	54.47	62.31	56.94	57.17	57.03	56.39	63.01	57.34	56.36
Rhodococcus pyridinivorans	67.92	58.82	57.3	57.81	58.66	58.85	57.75	59.09	57.66	57.78	57.71	57.44	58.69	58.31	61.72	61.6	61.82	61.96	61.64	57.95	57.95	57.37	59.35	58.64	58.52	62.01	58.16	68.18	58.24	58.32	95.04	58.67	62.48	58.37	58.06	66.03	58.91	58.34	57.3	57.15	57.5	57.73	62.1	62.52	61.2	61.82	58.27	67.71	66.01
Rhodococcus jostii	70.43	58.51	57.17	57.84	58.88	58.11	57.39	58.64	57.35	57.9	57.62	57.64	59.05	57.8	61.6	62.41	61.7	62.86	61.86	57.57	58.49	57.17	58.95	58.83	58.68	61.57	58.28	70.45	58.27	58.94	67.18	58.29	63.43	58.23	57.84	71.38	58.61	58.06	57.03	57.1	57.44	57.97	62.93	62.65	61.58	61.86	58.65	91.3	70.86
Rhodococcus koreensis	70.35	58.44	57.45	57.76	59	58.22	57.42	58.5	57.4	58.04	57.6	57.83	59.18	57.66	61.79	62.04	61.95	62.86	62.12	57.72	58.67	57.23	59.1	58.78	58.68	61.6	58.43	70.58	58.17	58.97	67.18	58.37	63.28	58.39	57.9	71.19	58.66	58.13	57.36	57.38	57.46	58.18	62.91	62.65	61.32	61.81	58.74	91.29	70.58
Rhodococcoides kroppenstedtii	65.04	58.63	57.93	57.86	58.96	58.61	58.63	58.52	57.32	58.02	57.9	57.81	59.16	58.5	61.09	61.43	60.9	61.59	61.05	57.92	58.62	57.46	58.92	58.88	59.05	60.04	58.91	65.33	58.67	59.91	64.08	58.83	62.25	58.9	58.99	64.55	61.44	58.82	58.07	57.96	57.3	58.52	61.86	62.02	61.22	61.08	59.12	65.17	64.43
Rhodococcoides kyotonensis	65.81	57.93	56.57	56.3	58.21	57.5	56.95	58.04	56.87	57.39	57.8	57.37	58.28	57.21	60.61	61.38	60.93	61.8	60.86	56.7	58.57	56.35	58.84	57.73	58.15	59.88	57.87	66.12	57.63	58.94	64.01	57.75	62.4	57.9	57.86	66	59.3	58.13	56.36	56.29	56.2	57.72	61.43	61.84	60.85	61.04	58.26	67.1	65.71
Nocardia brasiliensis	62.31	56.03	55.63	55.64	57.33	56.85	56.28	55.86	55.92	56.11	55.68	55.94	57.54	56.44	69.23	77.06	70.74	77.84	69.66	55.91	55.9	55.32	56.61	57.17	58.5	58.05	56.62	62.57	56.55	56.83	60.49	56.8	73.56	56.11	56.32	60.63	56.61	56.28	55.47	55.52	55	56.61	77.37	71.6	69.47	69.46	57.18	61.8	60.28
Nocardia otitidiscaviarum	62.49	56.09	55.83	55.75	57.82	57.31	56.75	56.2	56.2	56.05	56.15	55.72	57.71	57.11	70.94	70.65	68.82	71.47	67.94	56	55.89	55.56	56.89	57.23	59.02	58.49	57.07	62.68	56.64	56.43	61.56	56.97	70.43	56.59	56.59	61.1	57.01	56.72	55.78	55.83	55.63	56.82	71.14	69.15	71.01	67.97	57.48	61.73	60.43
Rhodococcus gordoniae	68.56	58.5	57.41	57.9	58.75	59.03	58.04	59.25	57.68	57.9	57.69	57.54	58.73	58.49	61.62	61.95	62.07	62.3	62.11	58.08	57.81	57.4	59.45	58.62	58.53	61.97	58.64	68.74	58.44	58.81	92.17	58.85	62.77	58.68	58.15	66.46	59.24	58.56	57.53	57.31	57.71	58.31	62.26	62.5	61.48	62.03	58.51	67.79	66.43
Rhodococcus wratislaviensis	70.74	58.99	57.56	58.17	59.21	58.71	57.78	58.91	57.97	58.67	58.19	58.1	59.31	58.05	62.05	62.75	62.61	63.36	62.52	58.25	58.35	57.64	59.56	59.06	59.08	62.06	58.77	70.62	58.6	59.24	67.78	58.83	63.39	58.92	58.45	71.87	59.22	58.57	57.59	57.63	57.63	58.69	63.05	63.02	62.31	62.56	59.26	94.97	71.51
Tsukamurella pulmonis	57.69	57.14	79.87	58.08	55.6	55.94	55.11	57.42	57.63	57.77	57.08	57.28	55.62	55.27	55.75	55.89	55.77	56.04	56	58.21	57.29	57.81	57.73	58.79	55.01	56.19	55.82	57.75	55.63	57.26	57.35	55.39	56.81	55.69	55.33	56.58	55.38	55.53	88.57	84.89	57.26	55.85	56.26	56.79	55.98	55.9	55.92	57.06	56.51
Nocardia asteroides	63.15	56.67	56.48	56.78	57.8	57.55	56.88	56.95	56.44	56.72	56.41	56.33	57.89	57.14	68.76	72.15	69.78	72.34	69.63	56.77	56.46	56.31	57.47	57.83	59.37	58.87	57.37	63.2	57.19	57.42	61.58	57.43	72.43	57.04	56.89	61.82	57.45	57.21	56.37	56.25	56.16	57.47	72.67	70.71	68.66	69.35	57.69	62.48	61.5
Gordonia terrae	58.02	74.15	57.01	64.08	56.25	56.24	55.54	82.25	64.67	66.21	67.51	69.79	56.23	55.64	56.78	56.27	56.67	56.47	56.91	64.69	71.16	63.56	80.16	61.47	54.66	56.49	56.88	58.08	56.68	63.59	58.58	56.52	57.62	56.57	56.44	57.22	56.75	56.82	57.45	57.14	63.39	55.79	56.51	57.26	56.45	57.01	56.16	58.65	57.16
[truncated: 68 more columns]

## Sheet: Nocardiaceae_MLdist
	Aldersonia kunmingensis	Antrihabitans stalactiti	Antrihabitans stalagmiti	Millisia brevis	Nocardia abscessus	Nocardia aobensis	Nocardia asteroides	Nocardia beijingensis	Nocardia brasiliensis	Nocardia brevicatena	Nocardia cyriacigeorgica	Nocardia farcinica	Nocardia gamkensis	Nocardia grenadensis	Nocardia harenae	Nocardia mexicana	Nocardia nova	Nocardia otitidiscaviarum	Nocardia pneumoniae	Nocardia seriolae	Nocardia tenerifensis	Nocardia terpenica	Nocardia testacea	Rhodococcus aetherivorans	Rhodococcus (Prescottella) agglutinans	Antrihabitans (Spelaeibacter) cavernicola	Rhodococcus cerastii	Rhodococcus coprophilus	Rhodococcoides corynebacterioides	Rhodococcus (Prescottella) defluvii	Rhodococcus (Prescottella) equi	Rhodococcus erythropolis	Rhodococcoides fascians	Rhodococcus globerulus	Rhodococcus gordoniae	Rhodococcus jostii	Rhodococcus koreensis	Rhodococcoides kroppenstedtii	Rhodococcoides kyotonensis	Rhodococcus maanshanensis	Rhodococcus marinonascens	Rhodococcus opacus	Rhodococcus oryzae	Rhodococcus oxybenzonivorans	Rhodococcus phenolicus	Rhodococcus pseudokoreensis	Rhodococcus pyridinivorans	Rhodococcus qingshengii	Rhodococcus rhodnii
Aldersonia kunmingensis	0	0.390937	0.394798	0.762369	0.424081	0.460682	0.45968	0.41822	0.430204	0.465216	0.424557	0.429611	0.421727	0.469282	0.462683	0.451283	0.456423	0.459462	0.418468	0.496684	0.457983	0.459519	0.46629	0.466486	0.451352	0.372125	0.479583	0.513314	0.540504	0.4654	0.45676	0.476977	0.501119	0.491315	0.52145	0.501764	0.444732	0.541407	0.487214	0.435745	0.502363	0.441798	0.439756	0.451966	0.495995	0.445784	0.519357	0.479559	0.574354
Antrihabitans stalactiti	0.390937	0	0.251034	0.745679	0.393351	0.43575	0.447339	0.390427	0.400374	0.445515	0.407556	0.416075	0.394526	0.45423	0.444375	0.422752	0.434049	0.434863	0.386394	0.467227	0.424374	0.42945	0.449572	0.456017	0.42937	0.293074	0.44692	0.498009	0.539782	0.43648	0.43614	0.44625	0.461462	0.459051	0.504659	0.465893	0.412754	0.541272	0.453999	0.402627	0.469532	0.409421	0.403911	0.416221	0.478356	0.412456	0.503753	0.445496	0.565686
Antrihabitans stalagmiti	0.394798	0.251034	0	0.736721	0.398019	0.436697	0.443387	0.391684	0.403665	0.452802	0.413969	0.412518	0.396265	0.460102	0.448659	0.424851	0.436161	0.431846	0.390917	0.470006	0.433318	0.427405	0.459111	0.44512	0.42328	0.284836	0.434606	0.490951	0.518934	0.42674	0.429549	0.433306	0.449679	0.44723	0.506686	0.447623	0.394777	0.521902	0.444722	0.399344	0.45228	0.393173	0.397621	0.404476	0.471724	0.396827	0.503121	0.433257	0.567463
Millisia brevis	0.762369	0.745679	0.736721	0	0.762444	0.78752	0.781043	0.753131	0.770215	0.798137	0.765115	0.756272	0.758965	0.795701	0.777691	0.795489	0.787191	0.779989	0.749822	0.83141	0.81266	0.784236	0.792243	0.718753	0.712388	0.737264	0.731934	0.736351	0.685893	0.728737	0.723988	0.730083	0.705972	0.734294	0.759028	0.779666	0.69737	0.68721	0.689334	0.724477	0.75134	0.694373	0.724602	0.701335	0.744704	0.698628	0.752552	0.7286	0.784718
Nocardia abscessus	0.424081	0.393351	0.398019	0.762444	0	0.261004	0.235011	0.0541248	0.14077	0.230213	0.176814	0.179957	0.0522159	0.255528	0.231209	0.244165	0.259845	0.263219	0.0682039	0.291479	0.160401	0.256024	0.249362	0.481545	0.469985	0.401095	0.503649	0.5274	0.566873	0.481964	0.4706	0.503077	0.53011	0.514683	0.531569	0.525545	0.466019	0.5677	0.511943	0.455721	0.518718	0.465865	0.454883	0.469299	0.504884	0.465222	0.529617	0.50376	0.584398
Nocardia aobensis	0.460682	0.43575	0.436697	0.78752	0.261004	0	0.30429	0.255768	0.266012	0.315427	0.273977	0.269712	0.261653	0.32986	0.307511	0.178529	0.0243169	0.2569	0.256582	0.285408	0.295281	0.197149	0.323735	0.509868	0.502432	0.438199	0.533146	0.553067	0.588676	0.518546	0.504205	0.530276	0.552971	0.542718	0.55887	0.558473	0.494056	0.589437	0.536841	0.489296	0.550851	0.495675	0.490295	0.498209	0.531596	0.494584	0.555544	0.53132	0.601218
Nocardia asteroides	0.45968	0.447339	0.443387	0.781043	0.235011	0.30429	0	0.230377	0.238433	0.297467	0.241847	0.239163	0.236317	0.306023	0.285616	0.302343	0.305018	0.305433	0.231611	0.328463	0.259832	0.307671	0.303959	0.510748	0.494531	0.448599	0.536934	0.555958	0.586828	0.50721	0.498006	0.535822	0.552692	0.544018	0.556916	0.560112	0.502374	0.589424	0.538787	0.480874	0.561013	0.500736	0.481714	0.501703	0.525372	0.501699	0.557536	0.536085	0.605317
Nocardia beijingensis	0.41822	0.390427	0.391684	0.753131	0.0541248	0.255768	0.230377	0	0.141918	0.223794	0.172642	0.176444	0.0482844	0.25096	0.228017	0.240238	0.25442	0.259022	0.0693562	0.286333	0.160861	0.249331	0.245708	0.468883	0.461776	0.39212	0.49937	0.516764	0.560098	0.472493	0.466284	0.498256	0.521093	0.511397	0.521204	0.516422	0.458307	0.558604	0.501129	0.449783	0.51588	0.458619	0.448102	0.464404	0.495444	0.45823	0.518904	0.49858	0.576805
Nocardia brasiliensis	0.430204	0.400374	0.403665	0.770215	0.14077	0.266012	0.238433	0.141918	0	0.244792	0.187767	0.193133	0.142796	0.263491	0.242193	0.244545	0.266656	0.268666	0.137975	0.298737	0.104626	0.259901	0.260967	0.48471	0.469645	0.403317	0.509703	0.525231	0.567216	0.483142	0.474157	0.508158	0.536361	0.516587	0.532197	0.527016	0.46999	0.569856	0.513824	0.454847	0.526443	0.470442	0.455251	0.47507	0.505973	0.469369	0.530901	0.508841	0.591436
Nocardia brevicatena	0.465216	0.445515	0.452802	0.798137	0.230213	0.315427	0.297467	0.223794	0.244792	0	0.211518	0.252126	0.230036	0.217283	0.293186	0.299706	0.314776	0.315748	0.225962	0.351035	0.263491	0.313643	0.215197	0.518507	0.510234	0.445873	0.549501	0.556107	0.597132	0.520223	0.512499	0.548325	0.568154	0.561818	0.559221	0.572019	0.510941	0.601147	0.557672	0.494598	0.562684	0.509839	0.493151	0.508924	0.53496	0.510535	0.554107	0.54871	0.610065
Nocardia cyriacigeorgica	0.424557	0.407556	0.413969	0.765115	0.176814	0.273977	0.241847	0.172642	0.187767	0.211518	0	0.198557	0.176002	0.230688	0.250479	0.257994	0.2728	0.269493	0.173045	0.303754	0.208466	0.270403	0.229913	0.47718	0.470252	0.405994	0.505555	0.526652	0.56786	0.483683	0.476592	0.503624	0.520537	0.515147	0.529223	0.527338	0.466257	0.56968	0.511541	0.461708	0.521324	0.465336	0.461417	0.473386	0.501316	0.465947	0.527593	0.503129	0.58955
Nocardia farcinica	0.429611	0.416075	0.412518	0.756272	0.179957	0.269712	0.239163	0.176444	0.193133	0.252126	0.198557	0	0.181877	0.271473	0.240662	0.261775	0.269152	0.268643	0.174567	0.298324	0.211452	0.263127	0.26889	0.4726	0.469679	0.408876	0.522365	0.526533	0.5711	0.482297	0.473884	0.519954	0.52873	0.52802	0.531159	0.527208	0.462734	0.570903	0.513588	0.455136	0.515782	0.464794	0.456103	0.469926	0.511559	0.463406	0.528439	0.519439	0.583282
Nocardia gamkensis	0.421727	0.394526	0.396265	0.758965	0.0522159	0.261653	0.236317	0.0482844	0.142796	0.230036	0.176002	0.181877	0	0.255986	0.233789	0.244789	0.260165	0.263774	0.0699582	0.291348	0.16545	0.25176	0.251599	0.47708	0.466452	0.398764	0.503733	0.523568	0.561857	0.480047	0.470348	0.501852	0.526454	0.510899	0.525985	0.52257	0.462004	0.562614	0.50761	0.453844	0.519585	0.462471	0.45314	0.466241	0.502869	0.463319	0.526229	0.502346	0.580766
Nocardia grenadensis	0.469282	0.45423	0.460102	0.795701	0.255528	0.32986	0.306023	0.25096	0.263491	0.217283	0.230688	0.271473	0.255986	0	0.297811	0.32115	0.330249	0.332216	0.250853	0.369478	0.292473	0.334209	0.0346393	0.525937	0.519592	0.461135	0.56146	0.566319	0.613534	0.532802	0.523966	0.560416	0.564211	0.573224	0.574385	0.576441	0.515715	0.613389	0.557586	0.505985	0.569843	0.511766	0.506105	0.513961	0.546584	0.513421	0.566689	0.560315	0.624118
Nocardia harenae	0.462683	0.444375	0.448659	0.777691	0.231209	0.307511	0.285616	0.228017	0.242193	0.293186	0.250479	0.240662	0.233789	0.297811	0	0.303322	0.309414	0.31848	0.22936	0.35853	0.266175	0.312287	0.295955	0.519275	0.510178	0.443829	0.548446	0.555746	0.589062	0.515893	0.510009	0.547357	0.553272	0.555966	0.561556	0.569777	0.506606	0.591573	0.53947	0.490601	0.557904	0.50797	0.493472	0.513682	0.541406	0.507537	0.562393	0.548296	0.609457
Nocardia mexicana	0.451283	0.422752	0.424851	0.795489	0.244165	0.178529	0.302343	0.240238	0.244545	0.299706	0.257994	0.261775	0.244789	0.32115	0.303322	0	0.180274	0.246161	0.238427	0.271578	0.272645	0.170892	0.316902	0.504494	0.491496	0.420357	0.522205	0.54891	0.590542	0.505688	0.49106	0.520146	0.545358	0.532372	0.558688	0.546066	0.485995	0.591919	0.528723	0.483741	0.543243	0.485531	0.482126	0.489303	0.534933	0.486679	0.556907	0.518735	0.602665
Nocardia nova	0.456423	0.434049	0.436161	0.787191	0.259845	0.0243169	0.305018	0.25442	0.266656	0.314776	0.2728	0.269152	0.260165	0.330249	0.309414	0.180274	0	0.256007	0.256442	0.28526	0.293604	0.199915	0.32358	0.509776	0.500383	0.43334	0.535212	0.554538	0.58461	0.517297	0.502934	0.532219	0.553441	0.541609	0.561782	0.55706	0.492445	0.588132	0.538105	0.488297	0.548333	0.494171	0.48978	0.495728	0.534051	0.494071	0.557742	0.533022	0.604458
Nocardia otitidiscaviarum	0.459462	0.434863	0.431846	0.779989	0.263219	0.2569	0.305433	0.259022	0.268666	0.315748	0.269493	0.268643	0.263774	0.332216	0.31848	0.246161	0.256007	0	0.25804	0.195911	0.296818	0.253727	0.32723	0.507593	0.498324	0.429531	0.528245	0.547337	0.578385	0.513242	0.499941	0.525362	0.552416	0.537906	0.553817	0.557786	0.491611	0.57801	0.535327	0.486283	0.550286	0.49413	0.484787	0.497975	0.529115	0.492859	0.550455	0.525128	0.614199
Nocardia pneumoniae	0.418468	0.386394	0.390917	0.749822	0.0682039	0.256582	0.231611	0.0693562	0.137975	0.225962	0.173045	0.174567	0.0699582	0.250853	0.22936	0.238427	0.256442	0.25804	0	0.285052	0.158607	0.248432	0.245728	0.470469	0.458559	0.396015	0.496524	0.514433	0.558205	0.47535	0.468989	0.494641	0.524852	0.508015	0.523687	0.517478	0.457751	0.560106	0.503858	0.450905	0.515955	0.460004	0.448954	0.465558	0.495013	0.459087	0.524515	0.495437	0.579572
Nocardia seriolae	0.496684	0.467227	0.470006	0.83141	0.291479	0.285408	0.328463	0.286333	0.298737	0.351035	0.303754	0.298324	0.291348	0.369478	0.35853	0.271578	0.28526	0.195911	0.285052	0	0.327148	0.271374	0.365344	0.54656	0.528008	0.467333	0.563248	0.58221	0.627745	0.541732	0.531228	0.560883	0.581885	0.57215	0.596111	0.592527	0.527397	0.625437	0.562101	0.51572	0.587991	0.532038	0.513167	0.538152	0.571391	0.528065	0.588613	0.560879	0.643288
Nocardia tenerifensis	0.457983	0.424374	0.433318	0.81266	0.160401	0.295281	0.259832	0.160861	0.104626	0.263491	0.208466	0.211452	0.16545	0.292473	0.266175	0.272645	0.293604	0.296818	0.158607	0.327148	0	0.289776	0.289856	0.514983	0.506207	0.427595	0.540324	0.56032	0.601325	0.518601	0.506853	0.538731	0.561548	0.549052	0.567725	0.559017	0.499394	0.603188	0.543138	0.489399	0.554971	0.499067	0.489432	0.506028	0.545571	0.500291	0.564463	0.539127	0.618741
Nocardia terpenica	0.459519	0.42945	0.427405	0.784236	0.256024	0.197149	0.307671	0.249331	0.259901	0.313643	0.270403	0.263127	0.25176	0.334209	0.312287	0.170892	0.199915	0.253727	0.248432	0.271374	0.289776	0	0.329239	0.509892	0.498806	0.429504	0.533234	0.551213	0.592293	0.513369	0.500691	0.530383	0.561559	0.542669	0.557068	0.55926	0.494721	0.591876	0.532938	0.484869	0.551477	0.493558	0.485129	0.497059	0.530423	0.495815	0.55854	0.530021	0.607727
Nocardia testacea	0.46629	0.449572	0.459111	0.792243	0.249362	0.323735	0.303959	0.245708	0.260967	0.215197	0.229913	0.26889	0.251599	0.0346393	0.295955	0.316902	0.32358	0.32723	0.245728	0.365344	0.289856	0.329239	0	0.520184	0.514654	0.461268	0.558531	0.561856	0.608809	0.530431	0.521357	0.556969	0.561492	0.566001	0.571817	0.571216	0.511673	0.609085	0.553726	0.504543	0.566304	0.507288	0.507001	0.510287	0.542307	0.508433	0.563963	0.557277	0.621779
Rhodococcus aetherivorans	0.466486	0.456017	0.44512	0.718753	0.481545	0.509868	0.510748	0.468883	0.48471	0.518507	0.47718	0.4726	0.47708	0.525937	0.519275	0.504494	0.509776	0.507593	0.470469	0.54656	0.514983	0.509892	0.520184	0	0.318619	0.432276	0.383648	0.23732	0.506779	0.326939	0.324587	0.380951	0.442009	0.387909	0.238274	0.381119	0.3326	0.508524	0.443331	0.365241	0.384745	0.333675	0.367319	0.335875	0.19793	0.331935	0.238461	0.38024	0.473605
Rhodococcus (Prescottella) agglutinans	0.451352	0.42937	0.42328	0.712388	0.469985	0.502432	0.494531	0.461776	0.469645	0.510234	0.470252	0.469679	0.466452	0.519592	0.510178	0.491496	0.500383	0.498324	0.458559	0.528008	0.506207	0.498806	0.514654	0.318619	0	0.398356	0.341185	0.371156	0.483399	0.102279	0.0951646	0.33809	0.411942	0.352749	0.379792	0.345677	0.297528	0.483038	0.404816	0.31173	0.356301	0.29601	0.313022	0.307758	0.34207	0.297046	0.378057	0.338419	0.453587
Antrihabitans (Spelaeibacter) cavernicola	0.372125	0.293074	0.284836	0.737264	0.401095	0.438199	0.448599	0.39212	0.403317	0.445873	0.405994	0.408876	0.398764	0.461135	0.443829	0.420357	0.43334	0.429531	0.396015	0.467333	0.427595	0.429504	0.461268	0.432276	0.398356	0	0.419919	0.486057	0.505113	0.406968	0.409083	0.41831	0.431461	0.432784	0.495061	0.430466	0.378005	0.506816	0.426817	0.371478	0.436723	0.375657	0.371507	0.384981	0.460662	0.378671	0.494295	0.41833	0.547354
Rhodococcus cerastii	0.479583	0.44692	0.434606	0.731934	0.503649	0.533146	0.536934	0.49937	0.509703	0.549501	0.505555	0.522365	0.503733	0.56146	0.548446	0.522205	0.535212	0.528245	0.496524	0.563248	0.540324	0.533234	0.558531	0.383648	0.341185	0.419919	0	0.413527	0.497315	0.3412	0.345678	0.0032943	0.416305	0.0898188	0.430147	0.301918	0.256531	0.500271	0.414251	0.334993	0.316632	0.256479	0.335596	0.271785	0.394906	0.256587	0.42473	0.009889	0.458705
Rhodococcus coprophilus	0.513314	0.498009	0.490951	0.736351	0.5274	0.553067	0.555958	0.516764	0.525231	0.556107	0.526652	0.526533	0.523568	0.566319	0.555746	0.54891	0.554538	0.547337	0.514433	0.58221	0.56032	0.551213	0.561856	0.23732	0.371156	0.486057	0.413527	0	0.530603	0.371876	0.375209	0.412687	0.481245	0.424502	0.181184	0.437621	0.389289	0.533708	0.476174	0.415485	0.438147	0.386744	0.413792	0.395634	0.222779	0.386492	0.181529	0.412635	0.497969
Rhodococcoides corynebacterioides	0.540504	0.539782	0.518934	0.685893	0.566873	0.588676	0.586828	0.560098	0.567216	0.597132	0.56786	0.5711	0.561857	0.613534	0.589062	0.590542	0.58461	0.578385	0.558205	0.627745	0.601325	0.592293	0.608809	0.506779	0.483399	0.505113	0.497315	0.530603	0	0.477507	0.487173	0.496037	0.441715	0.506027	0.548929	0.540719	0.479785	0.0306746	0.438084	0.471952	0.532628	0.478051	0.472932	0.47948	0.514801	0.477551	0.538656	0.495121	0.578095
Rhodococcus (Prescottella) defluvii	0.4654	0.43648	0.42674	0.728737	0.481964	0.518546	0.50721	0.472493	0.483142	0.520223	0.483683	0.482297	0.480047	0.532802	0.515893	0.505688	0.517297	0.513242	0.47535	0.541732	0.518601	0.513369	0.530431	0.326939	0.102279	0.406968	0.3412	0.371876	0.477507	0	0.104038	0.338546	0.417465	0.354229	0.38783	0.34701	0.295654	0.479156	0.405538	0.314918	0.3535	0.295551	0.314574	0.311508	0.344694	0.294586	0.38599	0.337892	0.461085
Rhodococcus (Prescottella) equi	0.45676	0.43614	0.429549	0.723988	0.4706	0.504205	0.498006	0.466284	0.474157	0.512499	0.476592	0.473884	0.470348	0.523966	0.510009	0.49106	0.502934	0.499941	0.468989	0.531228	0.506853	0.500691	0.521357	0.324587	0.0951646	0.409083	0.345678	0.375209	0.487173	0.104038	0	0.343823	0.413959	0.356774	0.386262	0.347493	0.298359	0.488418	0.411267	0.323271	0.359766	0.298287	0.322105	0.311004	0.34341	0.297411	0.386409	0.34329	0.462364
Rhodococcus erythropolis	0.476977	0.44625	0.433306	0.730083	0.503077	0.530276	0.535822	0.498256	0.508158	0.548325	0.503624	0.519954	0.501852	0.560416	0.547357	0.520146	0.532219	0.525362	0.494641	0.560883	0.538731	0.530383	0.556969	0.380951	0.33809	0.41831	0.0032943	0.412687	0.496037	0.338546	0.343823	0	0.414005	0.0889274	0.427218	0.301263	0.255736	0.499235	0.412561	0.332657	0.315287	0.255918	0.333162	0.271358	0.392935	0.255221	0.423314	0.0093369	0.458344
Rhodococcoides fascians	0.501119	0.461462	0.449679	0.705972	0.53011	0.552971	0.552692	0.521093	0.536361	0.568154	0.520537	0.52873	0.526454	0.564211	0.553272	0.545358	0.553441	0.552416	0.524852	0.581885	0.561548	0.561559	0.561492	0.442009	0.411942	0.431461	0.416305	0.481245	0.441715	0.417465	0.413959	0.414005	0	0.420678	0.490384	0.438659	0.384465	0.443831	0.226569	0.397192	0.436632	0.380989	0.397374	0.385036	0.454505	0.384291	0.488273	0.415481	0.533689
Rhodococcus globerulus	0.491315	0.459051	0.44723	0.734294	0.514683	0.542718	0.544018	0.511397	0.516587	0.561818	0.515147	0.52802	0.510899	0.573224	0.555966	0.532372	0.541609	0.537906	0.508015	0.57215	0.549052	0.542669	0.566001	0.387909	0.352749	0.432784	0.0898188	0.424502	0.506027	0.354229	0.356774	0.0889274	0.420678	0	0.43456	0.314766	0.267757	0.507869	0.419583	0.345706	0.323748	0.26643	0.345433	0.281751	0.399317	0.267181	0.434228	0.0913544	0.469454
Rhodococcus gordoniae	0.52145	0.504659	0.506686	0.759028	0.531569	0.55887	0.556916	0.521204	0.532197	0.559221	0.529223	0.531159	0.525985	0.574385	0.561556	0.558688	0.561782	0.553817	0.523687	0.596111	0.567725	0.557068	0.571817	0.238274	0.379792	0.495061	0.430147	0.181184	0.548929	0.38783	0.386262	0.427218	0.490384	0.43456	0	0.458275	0.404348	0.551863	0.489042	0.427352	0.457239	0.404649	0.42738	0.406037	0.235652	0.404283	0.0458743	0.428134	0.501297
Rhodococcus jostii	0.501764	0.465893	0.447623	0.779666	0.525545	0.558473	0.560112	0.516422	0.527016	0.572019	0.527338	0.527208	0.52257	0.576441	0.569777	0.546066	0.55706	0.557786	0.517478	0.592527	0.559017	0.55926	0.571216	0.381119	0.345677	0.430466	0.301918	0.437621	0.540719	0.34701	0.347493	0.301263	0.438659	0.314766	0.458275	0	0.0606032	0.538766	0.431832	0.351686	0.161508	0.0547656	0.352905	0.127274	0.406179	0.0611156	0.456947	0.300917	0.465991
Rhodococcus koreensis	0.444732	0.412754	0.394777	0.69737	0.466019	0.494056	0.502374	0.458307	0.46999	0.510941	0.466257	0.462734	0.462004	0.515715	0.506606	0.485995	0.492445	0.491611	0.457751	0.527397	0.499394	0.494721	0.511673	0.3326	0.297528	0.378005	0.256531	0.389289	0.479785	0.295654	0.298359	0.255736	0.384465	0.267757	0.404348	0.0606032	0	0.480668	0.379778	0.299122	0.128473	0.0290033	0.300193	0.0957407	0.356053	0.0124634	0.401969	0.254813	0.408351
Rhodococcoides kroppenstedtii	0.541407	0.541272	0.521902	0.68721	0.5677	0.589437	0.589424	0.558604	0.569856	0.601147	0.56968	0.570903	0.562614	0.613389	0.591573	0.591919	0.588132	0.57801	0.560106	0.625437	0.603188	0.591876	0.609085	0.508524	0.483038	0.506816	0.500271	0.533708	0.0306746	0.479156	0.488418	0.499235	0.443831	0.507869	0.551863	0.538766	0.480668	0	0.438876	0.474199	0.533027	0.477627	0.475668	0.479177	0.518195	0.47821	0.540213	0.498017	0.577657
Rhodococcoides kyotonensis	0.487214	0.453999	0.444722	0.689334	0.511943	0.536841	0.538787	0.501129	0.513824	0.557672	0.511541	0.513588	0.50761	0.557586	0.53947	0.528723	0.538105	0.535327	0.503858	0.562101	0.543138	0.532938	0.553726	0.443331	0.404816	0.426817	0.414251	0.476174	0.438084	0.405538	0.411267	0.412561	0.226569	0.419583	0.489042	0.431832	0.379778	0.438876	0	0.384836	0.423386	0.375331	0.38773	0.377308	0.456773	0.37901	0.481676	0.413114	0.522691
Rhodococcus maanshanensis	0.435745	0.402627	0.399344	0.724477	0.455721	0.489296	0.480874	0.449783	0.454847	0.494598	0.461708	0.455136	0.453844	0.505985	0.490601	0.483741	0.488297	0.486283	0.450905	0.51572	0.489399	0.484869	0.504543	0.365241	0.31173	0.371478	0.334993	0.415485	0.471952	0.314918	0.323271	0.332657	0.397192	0.345706	0.427352	0.351686	0.299122	0.474199	0.384836	0	0.357199	0.298905	0.0297755	0.313377	0.386854	0.299666	0.422448	0.332593	0.484897
Rhodococcus marinonascens	0.502363	0.469532	0.45228	0.75134	0.518718	0.550851	0.561013	0.51588	0.526443	0.562684	0.521324	0.515782	0.519585	0.569843	0.557904	0.543243	0.548333	0.550286	0.515955	0.587991	0.554971	0.551477	0.566304	0.384745	0.356301	0.436723	0.316632	0.438147	0.532628	0.3535	0.359766	0.315287	0.436632	0.323748	0.457239	0.161508	0.128473	0.533027	0.423386	0.357199	0	0.125771	0.359096	0.160276	0.416077	0.129278	0.45498	0.314691	0.468192
Rhodococcus opacus	0.441798	0.409421	0.393173	0.694373	0.465865	0.495675	0.500736	0.458619	0.470442	0.509839	0.465336	0.464794	0.462471	0.511766	0.50797	0.485531	0.494171	0.49413	0.460004	0.532038	0.499067	0.493558	0.507288	0.333675	0.29601	0.375657	0.256479	0.386744	0.478051	0.295551	0.298287	0.255918	0.380989	0.26643	0.404649	0.0547656	0.0290033	0.477627	0.375331	0.298905	0.125771	0	0.300333	0.0936695	0.355869	0.03123	0.400734	0.255511	0.407911
Rhodococcus oryzae	0.439756	0.403911	0.397621	0.724602	0.454883	0.490295	0.481714	0.448102	0.455251	0.493151	0.461417	0.456103	0.45314	0.506105	0.493472	0.482126	0.48978	0.484787	0.448954	0.513167	0.489432	0.485129	0.507001	0.367319	0.313022	0.371507	0.335596	0.413792	0.472932	0.314574	0.322105	0.333162	0.397374	0.345433	0.42738	0.352905	0.300193	0.475668	0.38773	0.0297755	0.359096	0.300333	0	0.315098	0.385156	0.300208	0.42241	0.333098	0.48354
Rhodococcus oxybenzonivorans	0.451966	0.416221	0.404476	0.701335	0.469299	0.498209	0.501703	0.464404	0.47507	0.508924	0.473386	0.469926	0.466241	0.513961	0.513682	0.489303	0.495728	0.497975	0.465558	0.538152	0.506028	0.497059	0.510287	0.335875	0.307758	0.384981	0.271785	0.395634	0.47948	0.311508	0.311004	0.271358	0.385036	0.281751	0.406037	0.127274	0.0957407	0.479177	0.377308	0.313377	0.160276	0.0936695	0.315098	0	0.368009	0.0965108	0.403294	0.270509	0.40915
Rhodococcus phenolicus	0.495995	0.478356	0.471724	0.744704	0.504884	0.531596	0.525372	0.495444	0.505973	0.53496	0.501316	0.511559	0.502869	0.546584	0.541406	0.534933	0.534051	0.529115	0.495013	0.571391	0.545571	0.530423	0.542307	0.19793	0.34207	0.460662	0.394906	0.222779	0.514801	0.344694	0.34341	0.392935	0.454505	0.399317	0.235652	0.406179	0.356053	0.518195	0.456773	0.386854	0.416077	0.355869	0.385156	0.368009	0	0.356068	0.234323	0.39384	0.485779
Rhodococcus pseudokoreensis	0.445784	0.412456	0.396827	0.698628	0.465222	0.494584	0.501699	0.45823	0.469369	0.510535	0.465947	0.463406	0.463319	0.513421	0.507537	0.486679	0.494071	0.492859	0.459087	0.528065	0.500291	0.495815	0.508433	0.331935	0.297046	0.378671	0.256587	0.386492	0.477551	0.294586	0.297411	0.255221	0.384291	0.267181	0.404283	0.0611156	0.0124634	0.47821	0.37901	0.299666	0.129278	0.03123	0.300208	0.0965108	0.356068	0	0.400062	0.254344	0.409325
Rhodococcus pyridinivorans	0.519357	0.503753	0.503121	0.752552	0.529617	0.555544	0.557536	0.518904	0.530901	0.554107	0.527593	0.528439	0.526229	0.566689	0.562393	0.556907	0.557742	0.550455	0.524515	0.588613	0.564463	0.55854	0.563963	0.238461	0.378057	0.494295	0.42473	0.181529	0.538656	0.38599	0.386409	0.423314	0.488273	0.434228	0.0458743	0.456947	0.401969	0.540213	0.481676	0.422448	0.45498	0.400734	0.42241	0.403294	0.234323	0.400062	0	0.422961	0.500708
Rhodococcus qingshengii	0.479559	0.445496	0.433257	0.7286	0.50376	0.53132	0.536085	0.49858	0.508841	0.54871	0.503129	0.519439	0.502346	0.560315	0.548296	0.518735	0.533022	0.525128	0.495437	0.560879	0.539127	0.530021	0.557277	0.38024	0.338419	0.41833	0.009889	0.412635	0.495121	0.337892	0.34329	0.0093369	0.415481	0.0913544	0.428134	0.300917	0.254813	0.498017	0.413114	0.332593	0.314691	0.255511	0.333098	0.270509	0.39384	0.254344	0.422961	0	0.456727
Rhodococcus rhodnii	0.574354	0.565686	0.567463	0.784718	0.584398	0.601218	0.605317	0.576805	0.591436	0.610065	0.58955	0.583282	0.580766	0.624118	0.609457	0.602665	0.604458	0.614199	0.579572	0.643288	0.618741	0.607727	0.621779	0.473605	0.453587	0.547354	0.458705	0.497969	0.578095	0.461085	0.462364	0.458344	0.533689	0.469454	0.501297	0.465991	0.408351	0.577657	0.522691	0.484897	0.468192	0.407911	0.48354	0.40915	0.485779	0.409325	0.500708	0.456727	0
Rhodococcus rhodochrous	0.515165	0.500856	0.498606	0.747032	0.527111	0.552955	0.555716	0.517455	0.526917	0.551548	0.526332	0.524979	0.523236	0.564396	0.558881	0.553717	0.554123	0.551133	0.521377	0.587646	0.56176	0.555584	0.561318	0.235745	0.374133	0.490681	0.422288	0.177731	0.536157	0.381695	0.381823	0.420303	0.486357	0.429147	0.0439983	0.454259	0.400455	0.538299	0.478953	0.420349	0.451367	0.399332	0.42021	0.402365	0.232099	0.398902	0.0190809	0.420928	0.498654
Rhodococcus ruber	0.470744	0.461133	0.448231	0.721448	0.483597	0.512265	0.513116	0.472282	0.489399	0.515889	0.480854	0.477325	0.478135	0.530003	0.522824	0.505482	0.513772	0.50698	0.473272	0.547685	0.521266	0.512974	0.52353	0.0411274	0.322157	0.436103	0.385605	0.239777	0.508694	0.329169	0.328848	0.383429	0.446065	0.389582	0.240816	0.391717	0.342965	0.510903	0.445525	0.370908	0.394053	0.343883	0.372164	0.346368	0.20019	0.341821	0.240567	0.382813	0.475071
Rhodococcus spelaei	0.443103	0.417285	0.412943	0.701073	0.459385	0.498219	0.491323	0.455738	0.467238	0.502936	0.461461	0.464146	0.461929	0.515583	0.496246	0.491013	0.499461	0.490794	0.45964	0.523784	0.50188	0.487399	0.513386	0.37402	0.319004	0.385384	0.348063	0.420532	0.474888	0.324978	0.328514	0.345788	0.404239	0.358979	0.432395	0.360201	0.30768	0.47795	0.394095	0.166902	0.365812	0.30852	0.171002	0.320578	0.396285	0.308069	0.42639	0.346022	0.479664
Rhodococcus (Prescottella) spongiicola	0.487097	0.466555	0.45979	0.740836	0.503364	0.53262	0.530906	0.49664	0.50663	0.539139	0.508353	0.503535	0.500812	0.553947	0.541416	0.525762	0.528454	0.535398	0.495415	0.561771	0.53972	0.529895	0.552159	0.349357	0.129781	0.438725	0.378325	0.402269	0.519798	0.157941	0.158315	0.376681	0.453027	0.391099	0.409452	0.383515	0.332303	0.522516	0.444989	0.355029	0.387304	0.332041	0.3564	0.340225	0.372823	0.332432	0.407965	0.376317	0.480465
Rhodococcus (Prescottella) subtropicus	0.478305	0.456048	0.45259	0.73122	0.496426	0.518365	0.518142	0.493258	0.500581	0.531852	0.49751	0.492336	0.495005	0.547134	0.528851	0.515652	0.517905	0.51749	0.488789	0.553552	0.52908	0.522622	0.543393	0.341956	0.138867	0.426876	0.368162	0.392326	0.499281	0.156052	0.149376	0.366825	0.437716	0.378969	0.398608	0.378711	0.323781	0.500203	0.433888	0.343577	0.387529	0.327616	0.342042	0.337329	0.363085	0.323593	0.399499	0.366362	0.467842
Rhodococcus triatomae	0.484084	0.461379	0.451527	0.715255	0.504563	0.525765	0.537489	0.494046	0.505486	0.537204	0.504991	0.503363	0.492987	0.550403	0.536965	0.514046	0.524617	0.528538	0.497616	0.567318	0.532814	0.518289	0.541327	0.375507	0.343946	0.444563	0.337277	0.420721	0.492093	0.343307	0.34821	0.335666	0.442802	0.346694	0.430973	0.307738	0.261833	0.491175	0.435589	0.354585	0.321745	0.260937	0.356108	0.274681	0.397965	0.260289	0.429177	0.334616	0.373199
Rhodococcoides trifolii	0.510742	0.494468	0.473442	0.664538	0.548648	0.568794	0.562553	0.542429	0.54953	0.593912	0.546043	0.555848	0.549498	0.59173	0.572628	0.568497	0.564894	0.559333	0.535726	0.602997	0.573663	0.56716	0.588501	0.481193	0.443443	0.454682	0.459668	0.508107	0.335571	0.448269	0.45188	0.457712	0.393179	0.470001	0.516209	0.487783	0.426758	0.336186	0.396378	0.440885	0.479821	0.42352	0.442662	0.434353	0.48702	0.42859	0.5094	0.45845	0.57246
Rhodococcus tukisamuensis	0.452127	0.420584	0.407154	0.720499	0.462614	0.502205	0.497291	0.462634	0.470791	0.501663	0.470207	0.47114	0.466537	0.52038	0.504487	0.497584	0.501726	0.501283	0.457366	0.531437	0.509405	0.498376	0.516073	0.379495	0.319033	0.391519	0.350513	0.423804	0.479726	0.317788	0.32692	0.349093	0.409398	0.360564	0.439408	0.366126	0.315691	0.481534	0.400266	0.172365	0.378038	0.316538	0.173286	0.326059	0.400056	0.315728	0.43681	0.350052	0.480641
Rhodococcus wratislaviensis	0.438613	0.406504	0.389644	0.693448	0.461059	0.491571	0.494683	0.45329	0.465102	0.504825	0.46122	0.460487	0.458583	0.507279	0.503836	0.482403	0.491145	0.490492	0.454792	0.527193	0.495266	0.491173	0.503028	0.329478	0.293231	0.372801	0.254504	0.383072	0.475026	0.294123	0.294896	0.253415	0.37725	0.262956	0.401135	0.0526336	0.0266736	0.474872	0.372684	0.297284	0.125038	0.0132843	0.298105	0.0922897	0.351412	0.028031	0.397025	0.252713	0.406033
Rhodococcus (Prescottella) xishaensis	0.488705	0.467092	0.461297	0.743142	0.508563	0.539324	0.53255	0.504338	0.510292	0.541028	0.509261	0.507722	0.507923	0.555588	0.545946	0.528498	0.536287	0.538538	0.501599	0.572051	0.541655	0.535376	0.555443	0.351345	0.131541	0.441537	0.385124	0.405733	0.52045	0.161915	0.160575	0.383388	0.453199	0.394096	0.41558	0.384146	0.332682	0.521529	0.443414	0.354786	0.385734	0.331753	0.356311	0.339878	0.378763	0.333776	0.411809	0.382628	0.481112
Rhodococcus sp.FBM22-1	0.530892	0.517764	0.504615	0.751563	0.534458	0.562838	0.55733	0.524576	0.535434	0.563951	0.528915	0.527696	0.526519	0.574389	0.559151	0.560239	0.561993	0.552103	0.525292	0.595854	0.57159	0.566866	0.570859	0.251097	0.381583	0.502507	0.433783	0.225377	0.546735	0.383349	0.384137	0.431997	0.499045	0.441752	0.224308	0.46647	0.412562	0.551653	0.493411	0.428453	0.467663	0.409764	0.432382	0.415486	0.235916	0.409954	0.22642	0.431765	0.506692
Rhodococcoides yunnanensis	0.481724	0.447903	0.43429	0.703767	0.511785	0.544166	0.541722	0.504877	0.517198	0.553033	0.515074	0.517789	0.50915	0.559509	0.541967	0.534195	0.543724	0.53942	0.506993	0.575504	0.544952	0.541561	0.55143	0.446499	0.404788	0.420138	0.407325	0.477796	0.432692	0.405523	0.407498	0.406705	0.221031	0.415671	0.486157	0.436066	0.3829	0.432699	0.112264	0.380765	0.431094	0.379574	0.383151	0.383503	0.457009	0.382292	0.484026	0.409129	0.531164
Rhodococcus zopfii	0.493194	0.473624	0.466135	0.741179	0.503986	0.532366	0.528135	0.494686	0.504501	0.53391	0.504044	0.507527	0.500753	0.547798	0.538233	0.533425	0.533972	0.530961	0.494498	0.569146	0.545806	0.525666	0.542021	0.197093	0.343977	0.459067	0.396882	0.223776	0.517818	0.344046	0.34651	0.395079	0.458415	0.400844	0.236182	0.40604	0.354893	0.523325	0.459392	0.388217	0.41367	0.355463	0.388607	0.366092	0.0564528	0.35509	0.2344	0.395513	0.491359
Skermania piniformis	0.50057	0.495482	0.49278	0.794891	0.491148	0.528683	0.531009	0.487382	0.495043	0.519708	0.497718	0.485547	0.486456	0.533215	0.516982	0.534134	0.527589	0.525926	0.485153	0.562219	0.529361	0.526981	0.526208	0.573251	0.571818	0.485691	0.606859	0.611501	0.634795	0.580195	0.576974	0.605185	0.606669	0.616244	0.620257	0.637672	0.567762	0.629316	0.594173	0.546107	0.622015	0.564393	0.550533	0.568789	0.594554	0.56778	0.617991	0.604647	0.667639
Smaragdicoccus niigatensis	0.680804	0.6328	0.64137	0.961525	0.660129	0.688976	0.699321	0.651608	0.66605	0.702939	0.665294	0.671356	0.657625	0.718977	0.697968	0.684023	0.688871	0.6936	0.650913	0.730937	0.707484	0.689848	0.715156	0.695577	0.70049	0.633575	0.711183	0.741295	0.769886	0.708359	0.704555	0.709839	0.734252	0.710041	0.738177	0.759376	0.682724	0.769506	0.723768	0.682038	0.738254	0.683795	0.681104	0.685236	0.720769	0.683663	0.72862	0.70875	0.799749
Nocardia africana	0.45578	0.433226	0.433532	0.779672	0.258264	0.0211796	0.301622	0.25346	0.265972	0.314478	0.27334	0.265472	0.259827	0.328757	0.306682	0.179763	0.0190321	0.254919	0.253713	0.285332	0.29355	0.195571	0.322417	0.50818	0.49953	0.430528	0.52987	0.550239	0.581612	0.516365	0.501275	0.527176	0.55174	0.541388	0.556572	0.556316	0.492276	0.58504	0.536543	0.486196	0.548136	0.494513	0.486995	0.495194	0.53157	0.493112	0.553227	0.527276	0.602038
Nocardia alba	0.490347	0.462726	0.461447	0.7958	0.259081	0.328182	0.0966028	0.253862	0.259694	0.319478	0.260697	0.264912	0.258909	0.331245	0.305779	0.326919	0.327428	0.324151	0.256326	0.350422	0.281298	0.327744	0.325503	0.532774	0.522611	0.469219	0.550087	0.574164	0.600592	0.532613	0.527201	0.548987	0.568411	0.561718	0.570723	0.587243	0.527605	0.602445	0.551054	0.507776	0.579386	0.527097	0.511681	0.526303	0.544566	0.525764	0.574482	0.548308	0.631827
Nocardia altamirensis	0.423778	0.395687	0.403042	0.769379	0.140869	0.267775	0.237871	0.139017	0.0880982	0.240254	0.18678	0.191882	0.141833	0.269083	0.240089	0.242913	0.265644	0.272035	0.136199	0.298779	0.104213	0.257504	0.265709	0.48359	0.473784	0.401609	0.508625	0.53248	0.564656	0.487116	0.477524	0.508026	0.531175	0.519212	0.538331	0.52599	0.471415	0.564401	0.511043	0.462756	0.525352	0.47145	0.459771	0.478563	0.509541	0.471185	0.535526	0.508998	0.584103
Nocardia amamiensis	0.421729	0.389119	0.393876	0.756204	0.0728241	0.261158	0.233483	0.0733929	0.141622	0.231247	0.174697	0.181306	0.0760612	0.256565	0.233995	0.242693	0.260368	0.264854	0.0340068	0.292099	0.162097	0.253742	0.248563	0.47281	0.462287	0.397684	0.499111	0.521076	0.566854	0.474828	0.466589	0.498363	0.529765	0.509977	0.527614	0.525729	0.466566	0.568876	0.50314	0.450478	0.522583	0.465088	0.450477	0.470562	0.49948	0.466127	0.526022	0.499165	0.583868
Nocardia amikacinitolerans	0.431332	0.407004	0.410256	0.768183	0.162125	0.256953	0.224514	0.159902	0.163372	0.245163	0.185578	0.139088	0.162452	0.268024	0.238203	0.251209	0.258047	0.258132	0.155476	0.287101	0.184796	0.25485	0.266486	0.476651	0.460978	0.404926	0.507931	0.525831	0.574789	0.478266	0.467958	0.506433	0.526966	0.515868	0.52994	0.527891	0.467089	0.576248	0.511429	0.451315	0.52267	0.467937	0.452399	0.470699	0.509049	0.466929	0.527997	0.505698	0.593405
Nocardia arthritidis	0.421294	0.39666	0.395864	0.761105	0.0523691	0.259944	0.235149	0.0476711	0.143013	0.230149	0.175894	0.181716	0.0178194	0.255895	0.233713	0.242303	0.258345	0.259026	0.0701307	0.288726	0.164243	0.253052	0.250526	0.475868	0.465393	0.397576	0.500145	0.521917	0.561017	0.477267	0.470756	0.499516	0.526982	0.511283	0.524083	0.52387	0.462819	0.561195	0.507862	0.452612	0.520006	0.463158	0.451533	0.465119	0.501521	0.463339	0.524524	0.499926	0.57989
Nocardia caishijiensis	0.481028	0.452435	0.45612	0.786464	0.24326	0.313774	0.100528	0.239437	0.251128	0.306444	0.251559	0.250454	0.244139	0.315469	0.292242	0.311807	0.313998	0.306648	0.240452	0.338733	0.270561	0.31731	0.311534	0.522995	0.507073	0.456147	0.546124	0.566638	0.595316	0.521699	0.512846	0.54401	0.564575	0.555189	0.564984	0.580051	0.520097	0.597646	0.550109	0.494938	0.57733	0.519297	0.49599	0.518217	0.544321	0.517463	0.566088	0.543628	0.61622
Nocardia carnea	0.472836	0.456215	0.459596	0.792922	0.256149	0.333183	0.312719	0.25138	0.267352	0.215952	0.230262	0.275184	0.255721	0.1266	0.306558	0.321072	0.333297	0.333047	0.254663	0.369641	0.292783	0.331433	0.122928	0.521594	0.519551	0.463258	0.560842	0.561985	0.608745	0.531953	0.5243	0.560144	0.568824	0.567835	0.569116	0.579073	0.520436	0.608231	0.558331	0.504452	0.568608	0.517269	0.504544	0.518071	0.547851	0.517286	0.562059	0.560575	0.621479
Nocardia cerradoensis	0.459345	0.437941	0.437755	0.79039	0.25962	0.0125742	0.303205	0.255687	0.266022	0.316202	0.274275	0.269754	0.261334	0.331796	0.307106	0.179306	0.0224484	0.256176	0.255704	0.285863	0.295618	0.197735	0.325134	0.510305	0.502892	0.435481	0.534458	0.555656	0.59066	0.518329	0.505317	0.531576	0.555165	0.543957	0.561862	0.558005	0.493739	0.591961	0.53776	0.488375	0.550986	0.495726	0.489171	0.497424	0.533446	0.494623	0.558793	0.531646	0.607019
Nocardia coubleae	0.477595	0.449293	0.452598	0.782735	0.244306	0.312892	0.0981378	0.239021	0.249139	0.305591	0.249348	0.248667	0.242628	0.315152	0.292846	0.309099	0.312974	0.30637	0.23981	0.335242	0.26961	0.312953	0.312811	0.521396	0.501894	0.451673	0.543284	0.565079	0.591156	0.518061	0.504897	0.540897	0.561311	0.553034	0.559958	0.573076	0.514003	0.594528	0.541132	0.491699	0.571571	0.513071	0.492306	0.51156	0.537206	0.512984	0.564058	0.54055	0.612967
Nocardia elegans	0.456304	0.433379	0.435792	0.785233	0.259061	0.0228463	0.302361	0.253339	0.265053	0.312454	0.270949	0.266623	0.25893	0.329015	0.307124	0.178587	0.0073025	0.254532	0.254792	0.283343	0.292278	0.195567	0.322217	0.509128	0.501057	0.433575	0.532985	0.553252	0.585429	0.516939	0.502091	0.530028	0.552516	0.541453	0.561404	0.558583	0.493128	0.5885	0.537692	0.488716	0.548564	0.495045	0.489718	0.496425	0.533272	0.494601	0.557454	0.531256	0.603978
Nocardia flavorosea	0.474135	0.459505	0.46512	0.79701	0.257319	0.337289	0.315832	0.252089	0.270964	0.218475	0.232069	0.27852	0.256634	0.130137	0.309238	0.325423	0.337335	0.33432	0.254868	0.370863	0.294926	0.333163	0.125549	0.526722	0.524841	0.465688	0.565916	0.565694	0.610644	0.536443	0.530361	0.565497	0.571197	0.572031	0.576624	0.581384	0.523883	0.608732	0.563999	0.508918	0.573126	0.520721	0.508608	0.521781	0.55269	0.520877	0.569112	0.565643	0.623972
Nocardia gipuzkoensis	0.42326	0.391472	0.396277	0.762008	0.0136241	0.260867	0.235615	0.0544496	0.140839	0.230066	0.176141	0.179987	0.0507207	0.257176	0.231997	0.244606	0.259056	0.265793	0.06849	0.292266	0.162327	0.253447	0.252417	0.477563	0.467419	0.396738	0.50176	0.523001	0.563002	0.480752	0.469651	0.500405	0.527008	0.510186	0.527839	0.523445	0.463837	0.562952	0.507642	0.453748	0.517872	0.462431	0.453073	0.46603	0.503078	0.463567	0.524925	0.501989	0.580507
Nocardia jinanensis	0.474774	0.453992	0.464145	0.801019	0.253733	0.327259	0.312491	0.251366	0.2654	0.220129	0.23286	0.272821	0.253821	0.0629542	0.300567	0.32062	0.326594	0.332971	0.249647	0.372717	0.291153	0.337382	0.0593869	0.52791	0.526001	0.466366	0.564292	0.568361	0.614338	0.53505	0.531461	0.563797	0.569806	0.568638	0.576941	0.57932	0.519056	0.614086	0.5548	0.511325	0.571094	0.516437	0.512111	0.518546	0.552986	0.516947	0.569615	0.563531	0.625195
Nocardia pseudobrasiliensis	0.461984	0.428851	0.434491	0.789348	0.253324	0.190752	0.298704	0.245003	0.256829	0.309136	0.260729	0.259849	0.25113	0.328465	0.302643	0.167818	0.19121	0.246565	0.245238	0.267864	0.281317	0.169171	0.325838	0.520279	0.506787	0.430195	0.538108	0.555974	0.595308	0.517242	0.506407	0.536102	0.550929	0.548631	0.563389	0.555469	0.494166	0.593481	0.532007	0.48357	0.555222	0.492511	0.484691	0.500387	0.538823	0.493954	0.558989	0.536942	0.610122
Nocardia puris	0.433341	0.413363	0.413328	0.763152	0.174766	0.273914	0.230416	0.174514	0.186801	0.252168	0.194509	0.157016	0.176892	0.269272	0.246676	0.260952	0.271861	0.266457	0.170871	0.296373	0.20465	0.265736	0.267845	0.48421	0.474886	0.413262	0.513998	0.529026	0.571852	0.485599	0.47831	0.513129	0.527854	0.519741	0.537466	0.533521	0.473862	0.576014	0.516312	0.453194	0.525146	0.474387	0.454211	0.478937	0.512503	0.473242	0.535535	0.512713	0.597244
Nocardia rhamnosiphila	0.469164	0.451644	0.457952	0.798009	0.250306	0.326851	0.30691	0.246544	0.261925	0.215409	0.228947	0.268627	0.251383	0.0317046	0.295517	0.317342	0.32709	0.328757	0.245514	0.365733	0.289531	0.330929	0.0316342	0.524983	0.517408	0.464154	0.561398	0.563519	0.613798	0.532053	0.522625	0.560151	0.561846	0.571344	0.570535	0.572224	0.511867	0.615143	0.554424	0.503959	0.563776	0.509475	0.505169	0.510644	0.544603	0.510049	0.562605	0.559669	0.618741
Nocardia salmonicida	0.490483	0.458263	0.460449	0.798988	0.254458	0.324557	0.0899954	0.249631	0.255762	0.31652	0.258622	0.261642	0.255209	0.32618	0.30253	0.32529	0.324621	0.321129	0.254253	0.349689	0.276102	0.326844	0.322566	0.534586	0.519259	0.468272	0.551902	0.578621	0.601588	0.529565	0.523007	0.551125	0.566583	0.563243	0.579581	0.585687	0.526034	0.600985	0.552249	0.507239	0.581947	0.52622	0.509792	0.526715	0.54854	0.524398	0.582185	0.550366	0.630749
Nocardia transvalensis	0.455213	0.432022	0.437569	0.793402	0.251081	0.188317	0.307766	0.247871	0.255569	0.304404	0.265263	0.264853	0.250775	0.32667	0.310591	0.115157	0.189542	0.253671	0.246657	0.277529	0.278316	0.17819	0.321445	0.509333	0.49741	0.43247	0.530502	0.551693	0.592901	0.510303	0.500085	0.530435	0.549173	0.543344	0.557171	0.555017	0.492419	0.591499	0.531327	0.486434	0.548469	0.48966	0.487212	0.500237	0.533717	0.492593	0.556127	0.529375	0.610192
Nocardia vulneris	0.426121	0.399302	0.402483	0.767753	0.1404	0.264274	0.238271	0.141941	0.0085622	0.244284	0.187342	0.190662	0.142923	0.262121	0.241821	0.241789	0.265022	0.267629	0.138111	0.297267	0.10349	0.257771	0.258748	0.482454	0.46944	0.400768	0.507846	0.523714	0.566907	0.480297	0.47172	0.506605	0.533157	0.51461	0.530606	0.525963	0.468998	0.569461	0.509494	0.451447	0.52567	0.470062	0.451427	0.473443	0.504284	0.468735	0.52876	0.508005	0.590979
Rhodococcus sp.PMG 259	0.594056	0.550823	0.536843	0.890496	0.62069	0.655679	0.666258	0.611495	0.6238	0.670546	0.623664	0.626109	0.616445	0.679564	0.66878	0.639301	0.65488	0.656757	0.613369	0.695167	0.660767	0.657249	0.671684	0.466066	0.429264	0.516254	0.382717	0.529369	0.638608	0.435174	0.433374	0.381902	0.528283	0.396402	0.5528	0.0953724	0.12091	0.63628	0.521869	0.43576	0.237995	0.114298	0.437486	0.193612	0.497937	0.121725	0.550681	0.381937	0.564628
Rhodococcus sp.AS06rmzACSIP	0.488671	0.450512	0.430636	0.733401	0.498512	0.524543	0.524064	0.49408	0.506512	0.544783	0.503014	0.501309	0.496693	0.551024	0.548362	0.518672	0.52613	0.526905	0.492902	0.566612	0.53192	0.528673	0.544583	0.37602	0.336484	0.423368	0.304252	0.4175	0.503039	0.335233	0.337724	0.302677	0.418629	0.316495	0.424118	0.272532	0.227942	0.505807	0.408539	0.343599	0.283375	0.22776	0.34466	0.242867	0.396663	0.22893	0.423912	0.303426	0.436783
Rhodococcus sp.RD6.2	0.46992	0.444464	0.438999	0.727068	0.475443	0.50997	0.504326	0.469506	0.481746	0.517619	0.482156	0.478512	0.478865	0.534841	0.52019	0.499719	0.510401	0.508481	0.467381	0.545153	0.515006	0.508792	0.533271	0.376346	0.338193	0.417868	0.379709	0.427257	0.506603	0.34476	0.340553	0.377784	0.425737	0.392746	0.435854	0.398421	0.347987	0.506792	0.42117	0.242343	0.399352	0.348671	0.242696	0.356863	0.396427	0.348936	0.430818	0.377871	0.503851
Rhodococcoides sp.Leaf278	0.505289	0.454772	0.452611	0.714658	0.535463	0.560196	0.549761	0.524974	0.540247	0.56791	0.523964	0.533062	0.52936	0.568391	0.556421	0.548583	0.559473	0.555	0.528448	0.587778	0.568874	0.558251	0.565084	0.446248	0.421864	0.42774	0.422125	0.484678	0.444915	0.422951	0.423637	0.419667	0.064879	0.425781	0.494251	0.449551	0.394477	0.446442	0.230088	0.395694	0.445205	0.392312	0.395889	0.393432	0.465233	0.394402	0.492468	0.420826	0.54116
Rhodococcoides sp.Leaf247	0.525535	0.515366	0.495554	0.681674	0.552766	0.578537	0.572278	0.54393	0.554094	0.583803	0.552273	0.556092	0.547929	0.592988	0.583878	0.58075	0.575401	0.567616	0.54669	0.609509	0.582882	0.573468	0.590059	0.49426	0.461775	0.469252	0.476056	0.513614	0.232798	0.459521	0.468953	0.474403	0.411929	0.487327	0.538318	0.509517	0.447772	0.231286	0.41591	0.459457	0.499632	0.445544	0.460804	0.451955	0.503058	0.447933	0.529045	0.474148	0.56719
Rhodococcus sp.WMMA185	0.481932	0.45071	0.437051	0.724864	0.49743	0.531435	0.54045	0.493588	0.503383	0.535822	0.495003	0.495055	0.497718	0.542883	0.533041	0.517947	0.527884	0.526496	0.491933	0.560357	0.535341	0.528771	0.538473	0.369626	0.341774	0.419716	0.307723	0.421947	0.505452	0.341902	0.346091	0.306539	0.428592	0.312173	0.434971	0.170668	0.135424	0.506018	0.418487	0.345664	0.116036	0.133202	0.346923	0.167666	0.396152	0.135337	0.43272	0.30644	0.450304
Rhodococcus sp.OK302	0.491219	0.456803	0.440334	0.744876	0.514474	0.536277	0.540964	0.508316	0.514016	0.562495	0.511971	0.52705	0.512359	0.568146	0.557556	0.534702	0.537836	0.537145	0.505135	0.571966	0.548677	0.541777	0.560294	0.384618	0.354369	0.427361	0.0949506	0.418454	0.504508	0.344897	0.356558	0.0939878	0.422178	0.0750798	0.436083	0.313526	0.268268	0.506259	0.419197	0.343698	0.322437	0.265616	0.345681	0.281189	0.401588	0.267321	0.434976	0.0954511	0.468151
Rhodococcoides sp.06-412-2B	0.501332	0.454731	0.448904	0.713778	0.533207	0.55838	0.548632	0.523532	0.53659	0.567666	0.521433	0.529323	0.527138	0.567369	0.555589	0.546302	0.557864	0.550032	0.524889	0.58458	0.564288	0.556785	0.56439	0.441969	0.4175	0.423106	0.417465	0.482116	0.447236	0.419971	0.418837	0.415102	0.0617034	0.4211	0.493158	0.444981	0.389576	0.447989	0.229285	0.393357	0.440427	0.387188	0.393437	0.387533	0.462873	0.390161	0.490364	0.415833	0.537747
Rhodococcoides sp.05-2254-3	0.50099	0.45435	0.447428	0.71486	0.526354	0.55901	0.550484	0.516654	0.532619	0.562344	0.520162	0.52609	0.521759	0.566709	0.549534	0.547224	0.556993	0.550996	0.521282	0.585837	0.561442	0.558025	0.563794	0.442559	0.416564	0.429839	0.418038	0.481758	0.444958	0.41628	0.414907	0.415511	0.0646085	0.424041	0.493304	0.44408	0.389472	0.447497	0.228097	0.394576	0.439112	0.385885	0.393818	0.388644	0.463549	0.38962	0.490963	0.417154	0.541637
Rhodococcoides sp.15-649-1-2	0.489873	0.452053	0.448238	0.709885	0.516678	0.543479	0.543263	0.512049	0.523775	0.558093	0.517326	0.517744	0.512202	0.558224	0.544876	0.536439	0.543454	0.539249	0.513664	0.56868	0.552997	0.545421	0.554327	0.442382	0.411367	0.423559	0.414444	0.479777	0.437911	0.414107	0.410255	0.412263	0.220221	0.419835	0.487871	0.439505	0.383732	0.439102	0.152251	0.389641	0.434546	0.380085	0.393446	0.386383	0.460219	0.382473	0.486545	0.413108	0.533167
Rhodococcoides sp.05-340-1	0.50054	0.455223	0.446075	0.715276	0.527765	0.559305	0.553068	0.518736	0.533178	0.564771	0.52191	0.526095	0.524401	0.567113	0.549539	0.547179	0.558929	0.553177	0.523346	0.584784	0.562499	0.558311	0.565402	0.443836	0.415449	0.427125	0.417492	0.480096	0.444272	0.414422	0.413492	0.415058	0.0642797	0.422086	0.492281	0.443284	0.388569	0.446051	0.22584	0.391696	0.43825	0.385286	0.392038	0.386436	0.464025	0.388211	0.489644	0.41694	0.540184
Rhodococcoides sp.05-339-2	0.498171	0.454044	0.445515	0.714152	0.527564	0.555084	0.5481	0.517489	0.530587	0.562056	0.517491	0.523135	0.523995	0.564673	0.548539	0.545696	0.554218	0.552177	0.521313	0.579808	0.559085	0.557891	0.558511	0.439805	0.413521	0.425195	0.412195	0.477208	0.44373	0.41402	0.412238	0.410137	0.065833	0.416492	0.488433	0.440257	0.385069	0.445074	0.225353	0.386483	0.433959	0.383086	0.386298	0.386509	0.458086	0.385717	0.486748	0.411917	0.537784
Rhodococcoides sp.02-925g	0.497997	0.456143	0.444827	0.712615	0.528952	0.555965	0.550988	0.518627	0.531107	0.564397	0.520204	0.523204	0.525347	0.565574	0.549701	0.546165	0.553182	0.55169	0.521327	0.578946	0.559338	0.559136	0.55928	0.440869	0.414062	0.425241	0.414144	0.479499	0.444803	0.414819	0.41359	0.412112	0.0645927	0.418733	0.490639	0.441895	0.388516	0.445848	0.226586	0.388184	0.43746	0.386218	0.388914	0.386676	0.460523	0.388937	0.48773	0.41431	0.539301
Rhodococcoides sp.15-1189-1-1a	0.491393	0.454242	0.450949	0.707239	0.516359	0.546119	0.543427	0.512115	0.525073	0.557442	0.519436	0.520424	0.512985	0.559508	0.546719	0.538736	0.54598	0.543382	0.514521	0.574225	0.556363	0.548335	0.554957	0.444849	0.413083	0.426671	0.414696	0.482316	0.43902	0.416682	0.411516	0.412723	0.220175	0.419741	0.490732	0.438221	0.382781	0.441921	0.153027	0.38998	0.434338	0.379328	0.394344	0.386082	0.464281	0.381686	0.487651	0.413141	0.532096
Rhodococcus (Prescottella) sp.OK519	0.464298	0.437071	0.43098	0.729995	0.476154	0.506035	0.497829	0.472322	0.477625	0.513824	0.481627	0.473342	0.477673	0.52754	0.512327	0.495238	0.504594	0.505058	0.469262	0.534399	0.508506	0.505632	0.521559	0.332745	0.0981043	0.409374	0.343364	0.382651	0.48686	0.0980934	0.0651346	0.34105	0.415481	0.352856	0.393913	0.347482	0.297514	0.487547	0.406595	0.31874	0.356893	0.298413	0.317143	0.311169	0.349469	0.297934	0.391941	0.340482	0.463312
Rhodococcoides sp.P1Y	0.489189	0.457175	0.451613	0.705835	0.512843	0.554308	0.544526	0.511412	0.526197	0.561508	0.516776	0.524758	0.515758	0.55928	0.545716	0.539677	0.554207	0.541545	0.511197	0.575341	0.550705	0.548678	0.555934	0.449348	0.417414	0.42492	0.41466	0.484499	0.438982	0.417926	0.419004	0.413047	0.212932	0.420396	0.495948	0.441314	0.383983	0.44239	0.150976	0.393284	0.433463	0.381379	0.394819	0.385997	0.469505	0.383264	0.491844	0.412519	0.531339
Rhodococcoides sp.SBT000017	0.503943	0.459535	0.45105	0.71933	0.530819	0.563633	0.555075	0.520863	0.539424	0.570142	0.526134	0.531207	0.5275	0.570981	0.553898	0.552565	0.561872	0.555854	0.527349	0.586585	0.566701	0.562569	0.568621	0.447976	0.417251	0.431476	0.419352	0.484084	0.449707	0.41882	0.419075	0.41709	0.0653098	0.423801	0.497589	0.445945	0.392344	0.451644	0.229382	0.394917	0.440886	0.388834	0.3954	0.390614	0.46285	0.392509	0.49597	0.418223	0.541007
Rhodococcus (Prescottella) sp.ABRD24	0.452806	0.431272	0.424178	0.727865	0.469066	0.506438	0.502364	0.461875	0.473151	0.508366	0.476015	0.479299	0.46755	0.524515	0.511742	0.493951	0.504801	0.510192	0.465514	0.537796	0.504296	0.507047	0.518936	0.321307	0.131154	0.406737	0.334774	0.378789	0.477443	0.125564	0.143435	0.332498	0.410116	0.344126	0.386626	0.336047	0.287636	0.480507	0.402898	0.309335	0.345172	0.287678	0.31096	0.297864	0.347569	0.288771	0.383619	0.331771	0.457855
Rhodococcus sp.SMB37	0.524258	0.501794	0.498708	0.757766	0.532494	0.555554	0.557957	0.523243	0.5326	0.553808	0.529691	0.533836	0.529098	0.569591	0.565069	0.553381	0.555848	0.545592	0.522902	0.587104	0.565571	0.551879	0.567589	0.238446	0.380803	0.488388	0.424162	0.203651	0.54549	0.385232	0.381352	0.422379	0.488575	0.430863	0.202282	0.445362	0.393701	0.54517	0.47962	0.425102	0.444944	0.392159	0.423616	0.39712	0.227956	0.391761	0.200969	0.42319	0.496634
Rhodococcus sp.PAMC28705	0.500542	0.460585	0.452627	0.70139	0.528072	0.557203	0.547445	0.523468	0.523196	0.574523	0.527183	0.526827	0.524541	0.569406	0.552404	0.549216	0.556574	0.552162	0.518342	0.585921	0.556794	0.556707	0.565033	0.455263	0.41543	0.429482	0.42068	0.488611	0.457136	0.418789	0.422448	0.420045	0.222175	0.433022	0.503686	0.444702	0.392728	0.462477	0.169565	0.394364	0.435323	0.389103	0.396561	0.38964	0.470697	0.39201	0.500649	0.421664	0.539569
Rhodococcus (Prescottella) sp.SGAir0479	0.455113	0.4368	0.430814	0.718943	0.470348	0.496762	0.49958	0.462711	0.472715	0.502804	0.474071	0.469332	0.467084	0.51989	0.509536	0.489443	0.496875	0.503151	0.462091	0.529279	0.504664	0.495474	0.514694	0.323459	0.0910468	0.407918	0.347611	0.373254	0.480238	0.12341	0.107264	0.345037	0.416534	0.359559	0.384468	0.350724	0.299792	0.481997	0.415793	0.320337	0.360656	0.299741	0.318754	0.309771	0.34278	0.300763	0.380799	0.34365	0.45176
Rhodococcus sp.KBS0724	0.490571	0.457677	0.445019	0.734623	0.511919	0.539899	0.537989	0.508219	0.512864	0.556309	0.510674	0.525331	0.507039	0.566963	0.551273	0.529751	0.540649	0.53267	0.503283	0.568423	0.546292	0.539436	0.560718	0.385943	0.350425	0.429467	0.0906966	0.423453	0.502421	0.350449	0.354308	0.089479	0.418595	0.0195966	0.434198	0.314292	0.267683	0.504324	0.415025	0.342578	0.323087	0.266703	0.341877	0.28137	0.399264	0.26691	0.434126	0.0915167	0.46605
Rhodococcus sp.HNM0563	0.523031	0.503321	0.496921	0.755439	0.536177	0.556836	0.559652	0.52515	0.530405	0.559346	0.528425	0.529099	0.531246	0.571144	0.564137	0.554051	0.555609	0.544044	0.524342	0.587452	0.564982	0.549118	0.568763	0.239849	0.380003	0.486133	0.420789	0.205323	0.542334	0.380823	0.380578	0.419221	0.490577	0.428886	0.206389	0.443367	0.388792	0.544441	0.482408	0.421971	0.440283	0.387833	0.422959	0.393779	0.229388	0.387846	0.20413	0.419414	0.498612
Rhodococcus sp.HNM0569	0.520713	0.508347	0.495098	0.745425	0.545994	0.557927	0.570421	0.530785	0.545183	0.572184	0.547594	0.540006	0.537979	0.584265	0.574364	0.550451	0.562453	0.562548	0.536184	0.595676	0.572985	0.560774	0.581044	0.416169	0.399216	0.481334	0.391725	0.450351	0.525217	0.408183	0.406964	0.390176	0.474597	0.396505	0.454929	0.383941	0.33404	0.528594	0.460303	0.420491	0.394648	0.329463	0.425256	0.338002	0.426602	0.334793	0.455452	0.387906	0.34465
Rhodococcus sp.105337	0.517052	0.505438	0.497755	0.75025	0.532244	0.558344	0.553845	0.522817	0.529608	0.563089	0.528464	0.530245	0.5279	0.571514	0.562062	0.553808	0.558272	0.547055	0.520473	0.580165	0.563225	0.55268	0.566711	0.234261	0.373424	0.488854	0.42055	0.061448	0.535326	0.374791	0.376521	0.418812	0.485436	0.42782	0.18373	0.443264	0.391954	0.537784	0.483922	0.420201	0.444157	0.390834	0.419398	0.398327	0.223039	0.39261	0.181976	0.418447	0.495751
Rhodococcus sp.W8901	0.455902	0.430276	0.422549	0.720859	0.474469	0.508831	0.498253	0.465977	0.476789	0.5135	0.478447	0.47943	0.471347	0.528622	0.508857	0.496391	0.50773	0.508779	0.468966	0.533334	0.513043	0.506116	0.526023	0.319103	0.0972112	0.403401	0.336645	0.370372	0.477016	0.0524087	0.104495	0.334645	0.411929	0.346522	0.384645	0.336668	0.286372	0.479442	0.402308	0.308598	0.343088	0.287171	0.309598	0.301656	0.341679	0.287331	0.383818	0.333613	0.453836
Rhodococcus sp.B50	0.521041	0.504956	0.504761	0.757046	0.531205	0.555627	0.555557	0.519837	0.526474	0.558543	0.526346	0.525877	0.523014	0.570988	0.558487	0.553992	0.55685	0.547989	0.521962	0.591964	0.564667	0.548836	0.567528	0.236265	0.379785	0.495976	0.427966	0.180236	0.545208	0.384694	0.386447	0.424781	0.488843	0.43581	0.0268516	0.454706	0.400471	0.547666	0.488731	0.424931	0.453715	0.399861	0.424411	0.401289	0.233082	0.400262	0.044305	0.425587	0.500219
Rhodococcus sp.3A	0.450244	0.415994	0.401556	0.706966	0.46981	0.500996	0.507612	0.461343	0.471542	0.513335	0.475596	0.470062	0.465657	0.517473	0.511651	0.489954	0.500735	0.499637	0.461851	0.535619	0.503994	0.497748	0.511779	0.338941	0.29862	0.384347	0.263985	0.391958	0.479993	0.301287	0.301019	0.262961	0.389802	0.273895	0.409493	0.0595299	0.0429097	0.479341	0.384105	0.307724	0.134756	0.0428719	0.307814	0.104797	0.360647	0.0436394	0.405973	0.261841	0.414087
Rhodococcus sp.CX	0.523486	0.503678	0.499996	0.77742	0.54168	0.558152	0.559665	0.527514	0.533834	0.568163	0.530734	0.535211	0.533545	0.580439	0.56945	0.562943	0.559748	0.561878	0.526996	0.598866	0.569188	0.556258	0.575009	0.216326	0.370889	0.486414	0.423322	0.247071	0.544513	0.373076	0.373762	0.421805	0.484817	0.42777	0.258671	0.430961	0.377846	0.547147	0.483262	0.412499	0.441419	0.37838	0.414132	0.3892	0.082518	0.377821	0.254675	0.421856	0.518659
Rhodococcus sp.P-2	0.480984	0.44565	0.434412	0.72867	0.504907	0.533388	0.535748	0.499592	0.50887	0.548382	0.504264	0.520324	0.503775	0.560753	0.547904	0.521454	0.535901	0.525922	0.496916	0.56215	0.539954	0.531538	0.557122	0.381462	0.340881	0.421106	0.0115101	0.414438	0.49752	0.339894	0.345097	0.0106331	0.416282	0.090065	0.430133	0.301178	0.254966	0.500393	0.414271	0.333375	0.31545	0.254453	0.334094	0.26987	0.394118	0.254913	0.425102	0.0103401	0.457959
Rhodococcoides sp.KRD197	0.497652	0.463571	0.46322	0.720909	0.529192	0.558958	0.546919	0.522625	0.534325	0.574065	0.52771	0.53469	0.524172	0.571749	0.550523	0.551341	0.558893	0.554288	0.521784	0.584888	0.561724	0.557049	0.566592	0.450659	0.426598	0.433441	0.425102	0.494044	0.453605	0.42902	0.429701	0.424467	0.233784	0.433283	0.505116	0.446516	0.393101	0.453775	0.170962	0.398774	0.442188	0.389422	0.401927	0.389195	0.471299	0.393132	0.498968	0.424247	0.549554
Rhodococcoides sp.PvP016	0.539213	0.520436	0.497757	0.688649	0.558015	0.576593	0.580043	0.548171	0.560676	0.599502	0.56227	0.563703	0.551283	0.607159	0.588942	0.582676	0.575116	0.573484	0.551374	0.617468	0.585623	0.574556	0.606784	0.485775	0.462559	0.475946	0.47534	0.511239	0.230337	0.464005	0.468567	0.472456	0.417404	0.483419	0.533396	0.51432	0.452559	0.229062	0.411055	0.455165	0.505803	0.451682	0.455254	0.455183	0.497062	0.453016	0.526245	0.472428	0.567239
Rhodococcoides sp. BP-318	0.54845	0.510787	0.503519	0.77119	0.578868	0.605782	0.602823	0.568931	0.58033	0.622244	0.573328	0.56925	0.571217	0.621671	0.607144	0.593667	0.605152	0.605479	0.572626	0.639522	0.579303	0.598267	0.619013	0.494086	0.465372	0.484445	0.476161	0.538115	0.501453	0.465161	0.469684	0.474301	0.277503	0.482268	0.54343	0.497503	0.436481	0.500498	0.113357	0.441192	0.488727	0.432525	0.445546	0.433406	0.518717	0.437847	0.537636	0.475248	0.591106
Nocardia acididurans	0.469267	0.445175	0.447219	0.809565	0.278364	0.276288	0.316675	0.275564	0.285433	0.335606	0.287471	0.283982	0.274547	0.351567	0.339876	0.262716	0.276044	0.166431	0.2723	0.159019	0.314804	0.263765	0.347084	0.522227	0.501759	0.438948	0.535191	0.565732	0.608677	0.521458	0.505167	0.532991	0.565219	0.544948	0.573078	0.57091	0.508967	0.609061	0.544904	0.49358	0.56671	0.511317	0.493391	0.514144	0.54234	0.509446	0.578787	0.533497	0.633177
Nocardia anaemiae	0.431786	0.403955	0.407483	0.773629	0.162578	0.266335	0.232465	0.160646	0.15839	0.250366	0.187598	0.19147	0.164762	0.277442	0.254732	0.252506	0.265671	0.268004	0.156688	0.286955	0.178583	0.261526	0.272686	0.489812	0.46994	0.404951	0.513402	0.534809	0.577808	0.48328	0.475918	0.513046	0.534968	0.518031	0.541702	0.535449	0.476949	0.577429	0.518242	0.462204	0.537237	0.479407	0.461482	0.479802	0.511315	0.477197	0.535402	0.512452	0.599871
Nocardia asiatica	0.41677	0.392876	0.396783	0.755239	0.0356956	0.258022	0.23213	0.0544404	0.142518	0.230408	0.17712	0.1778	0.0529392	0.257696	0.232018	0.243052	0.256524	0.26136	0.0670659	0.290476	0.160597	0.255049	0.251088	0.475979	0.467747	0.396184	0.503839	0.521116	0.56225	0.482894	0.471844	0.502965	0.527732	0.514118	0.526096	0.525196	0.465209	0.563063	0.508442	0.453941	0.521798	0.464578	0.454109	0.468509	0.499951	0.464295	0.524943	0.503766	0.583015
Nocardia aurantiaca	0.486997	0.45874	0.463405	0.821486	0.288048	0.282469	0.329079	0.281613	0.292691	0.345928	0.298544	0.292396	0.284252	0.361653	0.349828	0.268518	0.281386	0.192258	0.27786	0.0812374	0.319614	0.265087	0.358384	0.534425	0.513502	0.453823	0.550301	0.571504	0.613053	0.531706	0.518417	0.548565	0.574406	0.55879	0.580832	0.585483	0.521942	0.610509	0.552209	0.507188	0.580361	0.521614	0.502283	0.52745	0.556314	0.520629	0.581303	0.547797	0.631511
Nocardia aurea	0.436651	0.414484	0.413243	0.781678	0.182497	0.288905	0.241735	0.179539	0.183257	0.264871	0.209041	0.192412	0.184383	0.285421	0.256879	0.269014	0.288166	0.279172	0.181946	0.308289	0.204928	0.277376	0.281595	0.49693	0.477818	0.415042	0.516845	0.54338	0.584198	0.48751	0.483485	0.515113	0.533178	0.523725	0.543857	0.539813	0.481351	0.585729	0.527597	0.46603	0.539314	0.482073	0.468813	0.482963	0.517458	0.481409	0.544725	0.515662	0.597456
Nocardia barduliensis	0.417539	0.392093	0.395005	0.758038	0.0341662	0.260741	0.233576	0.0551514	0.142538	0.231139	0.175505	0.177194	0.051577	0.256732	0.231368	0.243632	0.258715	0.26324	0.0674054	0.292598	0.161328	0.254682	0.252068	0.478724	0.468352	0.397724	0.502988	0.522017	0.56267	0.483663	0.470987	0.501486	0.525909	0.512206	0.527598	0.522758	0.463032	0.563136	0.509889	0.452803	0.520225	0.462625	0.45348	0.467225	0.502275	0.462274	0.526479	0.502574	0.580007
Nocardia bhagyanarayanae	0.430832	0.40472	0.406702	0.761472	0.159048	0.254869	0.222101	0.156188	0.160551	0.241524	0.184246	0.137462	0.159468	0.265244	0.237835	0.247384	0.254779	0.258076	0.153951	0.283824	0.18279	0.253531	0.265122	0.474837	0.461948	0.4054	0.506463	0.52429	0.576407	0.476894	0.468716	0.505419	0.525	0.513921	0.528946	0.52564	0.464872	0.576582	0.511842	0.452672	0.520434	0.466317	0.453834	0.471136	0.508161	0.465602	0.526792	0.504685	0.593481
Nocardia blacklockiae	0.455383	0.429941	0.429462	0.794323	0.246496	0.185281	0.299527	0.24098	0.248807	0.296615	0.258797	0.258653	0.241997	0.322014	0.299753	0.11779	0.186249	0.244929	0.240695	0.275421	0.273708	0.173331	0.317951	0.501634	0.487191	0.423007	0.524378	0.544403	0.581468	0.503519	0.492556	0.524068	0.553701	0.535685	0.552309	0.550817	0.490986	0.580358	0.525791	0.480309	0.545623	0.485809	0.480392	0.491749	0.527591	0.490077	0.553233	0.523394	0.600249
Nocardia coffeae	0.478895	0.447105	0.450428	0.809802	0.277555	0.224817	0.316204	0.273216	0.27822	0.325143	0.291684	0.289206	0.272677	0.342472	0.323916	0.199795	0.221705	0.276462	0.268778	0.284605	0.306237	0.20962	0.337007	0.524978	0.505555	0.448256	0.547678	0.572294	0.604482	0.528183	0.511985	0.54635	0.569715	0.567163	0.572638	0.569506	0.509781	0.604045	0.548554	0.501895	0.57169	0.508118	0.502182	0.515518	0.550991	0.510515	0.571659	0.546366	0.626969
Nocardia colli	0.424527	0.391964	0.399749	0.764632	0.142305	0.27115	0.23942	0.141754	0.0828916	0.249306	0.191999	0.193765	0.146706	0.272154	0.245794	0.250558	0.268871	0.269482	0.139024	0.301345	0.0739651	0.263931	0.268605	0.484661	0.472688	0.397119	0.506272	0.526305	0.569704	0.483893	0.47416	0.505526	0.531964	0.517301	0.530757	0.524193	0.468233	0.571722	0.511745	0.455742	0.520905	0.467349	0.456713	0.47264	0.510414	0.468598	0.527529	0.505894	0.586981
Nocardia concava	0.488185	0.453143	0.458023	0.822391	0.282329	0.279104	0.322484	0.279979	0.290242	0.3412	0.297409	0.287839	0.282496	0.361983	0.351822	0.266347	0.278984	0.189161	0.277804	0.0636872	0.315246	0.263138	0.357335	0.537289	0.517883	0.455233	0.547933	0.573115	0.616246	0.529097	0.518787	0.5461	0.571691	0.560034	0.58734	0.579342	0.514319	0.613493	0.550794	0.50197	0.574957	0.518685	0.501406	0.525192	0.558224	0.515364	0.582295	0.545716	0.63656
Nocardia crassostreae	0.467217	0.451274	0.44577	0.802701	0.271021	0.267309	0.308835	0.265885	0.274528	0.332236	0.284619	0.278922	0.269666	0.34832	0.336892	0.257591	0.268329	0.166269	0.265371	0.158704	0.301855	0.261011	0.34323	0.517295	0.503992	0.444311	0.537661	0.565461	0.608569	0.517701	0.509217	0.536226	0.558688	0.547398	0.572351	0.568131	0.502131	0.60696	0.539442	0.48963	0.559176	0.504509	0.486586	0.507338	0.54616	0.500959	0.570997	0.53497	0.626881
Nocardia exalbida	0.420467	0.392973	0.39356	0.757089	0.0515421	0.259736	0.234623	0.0473856	0.141954	0.229926	0.175988	0.180541	0.0092317	0.254543	0.232252	0.243331	0.258837	0.261429	0.0699553	0.290825	0.16426	0.253237	0.250573	0.475064	0.464779	0.397065	0.499555	0.52135	0.561879	0.476864	0.469025	0.498816	0.52375	0.51058	0.522596	0.522264	0.460833	0.561199	0.506128	0.452802	0.515946	0.461219	0.451583	0.464724	0.500268	0.461244	0.523224	0.498976	0.579079
Nocardia fluminea	0.483457	0.455547	0.456387	0.787222	0.250611	0.323908	0.0893455	0.245413	0.253331	0.3157	0.254243	0.257841	0.250545	0.326659	0.298624	0.321567	0.323255	0.319692	0.249613	0.346837	0.271729	0.323553	0.324244	0.532085	0.5187	0.464287	0.551843	0.57744	0.596551	0.531654	0.524	0.550249	0.565179	0.558597	0.576057	0.583767	0.524865	0.597006	0.548061	0.504184	0.582548	0.524957	0.506063	0.525855	0.544237	0.524519	0.579643	0.550261	0.627463
Nocardia fusca	0.467041	0.448252	0.456028	0.7928	0.249786	0.324686	0.305677	0.247039	0.259832	0.213902	0.227317	0.266334	0.251717	0.0308749	0.294843	0.315153	0.325452	0.326198	0.244731	0.363137	0.28724	0.329232	0.0310071	0.521349	0.517943	0.459882	0.55912	0.560561	0.61142	0.531159	0.522783	0.557877	0.560528	0.56652	0.568378	0.570421	0.51059	0.612479	0.55122	0.501632	0.564091	0.508139	0.503151	0.511136	0.543448	0.508968	0.561008	0.557901	0.61976
Nocardia goodfellowii	0.457528	0.436316	0.433031	0.790247	0.203716	0.298164	0.252186	0.202944	0.196207	0.281653	0.226426	0.203461	0.206157	0.298417	0.278088	0.28179	0.296658	0.287932	0.202531	0.316018	0.225671	0.285973	0.294631	0.519462	0.493965	0.433918	0.537928	0.561719	0.60273	0.507711	0.495743	0.537338	0.561722	0.544684	0.570495	0.565534	0.500655	0.604255	0.54588	0.48559	0.558144	0.502595	0.485991	0.504526	0.541877	0.501103	0.568972	0.537511	0.621246
Nocardia higoensis	0.458435	0.43558	0.432316	0.787321	0.219922	0.299579	0.263074	0.211976	0.22523	0.282041	0.230113	0.12629	0.215709	0.296248	0.276093	0.293204	0.299596	0.300502	0.214558	0.334725	0.251335	0.29614	0.293168	0.504585	0.501627	0.43388	0.544529	0.542566	0.594897	0.507781	0.506445	0.543149	0.554259	0.550961	0.555265	0.557559	0.49687	0.592631	0.533477	0.479154	0.544406	0.497244	0.481696	0.499188	0.53013	0.496153	0.549986	0.541989	0.60373
Nocardia huaxiensis	0.464306	0.439692	0.442126	0.802602	0.277143	0.266906	0.312832	0.272679	0.279817	0.333934	0.287439	0.283293	0.274618	0.345475	0.335551	0.257557	0.267524	0.162953	0.271115	0.154197	0.313947	0.258066	0.340679	0.521127	0.499758	0.437369	0.532988	0.558533	0.604207	0.51708	0.504956	0.531117	0.556261	0.541404	0.57262	0.565022	0.503842	0.602446	0.544715	0.48922	0.564975	0.507798	0.486654	0.509446	0.539112	0.503994	0.570125	0.530273	0.632328
Nocardia ignorata	0.478513	0.450204	0.455534	0.787477	0.245588	0.312674	0.0980851	0.240766	0.25017	0.306616	0.249918	0.2495	0.245745	0.316095	0.293551	0.310175	0.312537	0.306926	0.241047	0.336717	0.269837	0.315609	0.312488	0.521659	0.505456	0.454938	0.546349	0.567323	0.594311	0.518509	0.508781	0.544389	0.563515	0.556514	0.563482	0.576656	0.517667	0.5974	0.544478	0.493948	0.573981	0.516938	0.494308	0.51525	0.541603	0.515687	0.566684	0.543768	0.618203
Nocardia inohanensis	0.486485	0.464571	0.466548	0.827678	0.290224	0.281491	0.324132	0.286845	0.294068	0.348733	0.298488	0.296685	0.291516	0.36292	0.352211	0.273166	0.280603	0.179341	0.286878	0.142651	0.323705	0.274344	0.356602	0.540707	0.521603	0.457533	0.557719	0.572106	0.622265	0.535801	0.5243	0.556057	0.568689	0.56729	0.587299	0.574668	0.519809	0.618338	0.55466	0.508463	0.585395	0.521101	0.506906	0.526354	0.564573	0.519767	0.583401	0.555486	0.642711
Nocardia iowensis	0.429935	0.395271	0.403722	0.766039	0.136213	0.265223	0.238377	0.136547	0.0823378	0.240744	0.185557	0.187693	0.138784	0.266813	0.239994	0.243163	0.264533	0.263723	0.130614	0.297612	0.0894117	0.261333	0.263248	0.479998	0.47324	0.400143	0.509037	0.529452	0.569027	0.488372	0.475919	0.508081	0.532399	0.516492	0.533614	0.52035	0.465743	0.570808	0.511595	0.461382	0.52292	0.467104	0.46031	0.472262	0.511846	0.465851	0.532761	0.509093	0.589535
Nocardia jejuensis	0.481966	0.456435	0.453739	0.811368	0.286545	0.277114	0.321595	0.283618	0.283606	0.351086	0.296271	0.295446	0.286326	0.364346	0.345366	0.264165	0.277356	0.182688	0.282498	0.164381	0.31201	0.26782	0.359938	0.538477	0.524701	0.447498	0.550041	0.579359	0.613966	0.54044	0.527952	0.547843	0.568615	0.555177	0.584639	0.583634	0.52137	0.611811	0.551234	0.506339	0.577345	0.524374	0.506423	0.527835	0.566485	0.521845	0.585692	0.549423	0.642544
Nocardia jiangxiensis	0.476547	0.447803	0.452502	0.807917	0.274645	0.222171	0.313935	0.271591	0.275972	0.324716	0.290529	0.287433	0.273498	0.341558	0.323418	0.197928	0.218941	0.274939	0.266487	0.282281	0.304566	0.209117	0.335297	0.522882	0.508019	0.449452	0.548296	0.572297	0.609184	0.530727	0.515741	0.546956	0.568805	0.564475	0.575242	0.568101	0.508728	0.609015	0.551173	0.50061	0.571263	0.508282	0.500994	0.514631	0.552777	0.510339	0.570604	0.546624	0.627304
Nocardia kruczakiae	0.459375	0.434373	0.435052	0.783257	0.259122	0.0100577	0.304124	0.254391	0.265209	0.312985	0.272767	0.268635	0.260787	0.328738	0.306357	0.178899	0.02352	0.256703	0.254903	0.284489	0.295274	0.196552	0.32252	0.508929	0.501532	0.434818	0.531164	0.552415	0.587129	0.516854	0.503474	0.528331	0.552085	0.543159	0.557662	0.558154	0.493841	0.588528	0.536998	0.488174	0.551189	0.494062	0.48864	0.497254	0.532828	0.494781	0.554935	0.529224	0.602029
Nocardia lijiangensis	0.434402	0.413357	0.414923	0.773572	0.162355	0.261508	0.225125	0.160444	0.16218	0.246753	0.190993	0.144336	0.16273	0.270421	0.242664	0.251925	0.262748	0.261705	0.157705	0.286936	0.186767	0.257974	0.267767	0.484448	0.472572	0.411183	0.517729	0.534288	0.586017	0.487138	0.476298	0.516632	0.53468	0.523087	0.537368	0.533647	0.471436	0.589193	0.518577	0.457476	0.527735	0.472751	0.460307	0.475978	0.511174	0.472448	0.534145	0.515989	0.599833
Nocardia macrotermitis	0.472449	0.443945	0.443837	0.813199	0.277458	0.224567	0.318711	0.272082	0.277394	0.325583	0.292327	0.287103	0.270723	0.342328	0.326349	0.199756	0.223653	0.276722	0.266097	0.283879	0.303142	0.210581	0.338348	0.527983	0.502808	0.446758	0.549283	0.571147	0.610068	0.526636	0.512814	0.547263	0.574086	0.568092	0.571693	0.567778	0.507889	0.608487	0.547902	0.498738	0.568912	0.508843	0.498934	0.514438	0.551901	0.509794	0.567955	0.547131	0.618783
Nocardia mangyaensis	0.481454	0.459222	0.460365	0.789799	0.24677	0.315991	0.0881573	0.242424	0.250208	0.306656	0.251239	0.254107	0.247233	0.322354	0.291422	0.315817	0.315466	0.318168	0.24477	0.341596	0.271903	0.319922	0.317364	0.53541	0.51093	0.462097	0.553833	0.576769	0.599597	0.521765	0.513738	0.552428	0.567852	0.565514	0.578839	0.582175	0.524664	0.599542	0.554656	0.496764	0.578653	0.523729	0.498843	0.522301	0.551518	0.522409	0.581531	0.553337	0.627309
Nocardia mikamii	0.460394	0.4375	0.437269	0.787164	0.260869	0.0133261	0.305029	0.255515	0.266644	0.314906	0.274568	0.267972	0.261234	0.331076	0.307649	0.178433	0.0229141	0.257555	0.256952	0.286542	0.295619	0.19654	0.324004	0.510465	0.501895	0.43601	0.532714	0.554386	0.587806	0.519204	0.504914	0.529875	0.553686	0.542417	0.560162	0.558905	0.494727	0.588581	0.538534	0.488258	0.551037	0.496867	0.489155	0.49877	0.532302	0.495963	0.557291	0.530108	0.605139
Nocardia miyunensis	0.475887	0.446276	0.455164	0.812535	0.274626	0.22042	0.316228	0.270554	0.275897	0.323935	0.289742	0.286698	0.271902	0.340605	0.323108	0.197115	0.219031	0.274073	0.267542	0.283405	0.3007	0.204777	0.337688	0.524568	0.510707	0.45	0.552451	0.573348	0.613595	0.534606	0.520254	0.550274	0.574742	0.568339	0.580885	0.569751	0.509701	0.613152	0.550245	0.504281	0.569789	0.508378	0.504896	0.51396	0.556193	0.510542	0.574182	0.550022	0.62531
Nocardia neocaledoniensis	0.463493	0.44744	0.447057	0.777487	0.239443	0.30831	0.0652038	0.232798	0.243505	0.297567	0.243083	0.242947	0.238499	0.306961	0.28813	0.302698	0.307978	0.30583	0.235836	0.329798	0.264175	0.308266	0.305072	0.515464	0.494219	0.445705	0.540976	0.557738	0.585595	0.50487	0.496969	0.539869	0.550389	0.548284	0.555376	0.567048	0.50554	0.584768	0.536839	0.482117	0.56246	0.505565	0.483173	0.501205	0.525459	0.504866	0.556038	0.539692	0.60633
Nocardia niigatensis	0.491358	0.466705	0.472208	0.833041	0.293266	0.285246	0.332219	0.289484	0.299351	0.351142	0.302804	0.30111	0.291756	0.37145	0.359004	0.272689	0.285754	0.195496	0.287053	0.0824528	0.324589	0.27409	0.368704	0.550131	0.528304	0.464365	0.563734	0.579121	0.624689	0.545277	0.534432	0.561511	0.584265	0.574978	0.592252	0.594597	0.530012	0.620678	0.561617	0.516291	0.589711	0.532158	0.514576	0.540389	0.573553	0.529178	0.587078	0.561478	0.638454
Nocardia ninae	0.42803	0.395475	0.399845	0.761446	0.142414	0.270585	0.237151	0.140503	0.0829137	0.245419	0.184811	0.190809	0.144346	0.266287	0.239757	0.247149	0.268775	0.26767	0.13825	0.299144	0.0832535	0.265272	0.261705	0.480082	0.470679	0.397685	0.506857	0.52733	0.56593	0.483358	0.470916	0.506198	0.529038	0.513779	0.531254	0.522192	0.465918	0.566152	0.509428	0.454775	0.523089	0.466542	0.454982	0.47447	0.513537	0.46535	0.528896	0.507078	0.587762
Nocardia niwae	0.420645	0.391893	0.392146	0.755084	0.0531528	0.25758	0.232264	0.0443536	0.140626	0.227287	0.176702	0.178871	0.0447967	0.254731	0.23051	0.240852	0.256625	0.260359	0.0709215	0.287851	0.161086	0.250971	0.248488	0.469748	0.460763	0.394836	0.501051	0.518167	0.564904	0.474108	0.466485	0.500669	0.519965	0.512985	0.521855	0.519238	0.459275	0.563916	0.503049	0.448634	0.515846	0.459192	0.447964	0.464113	0.499072	0.459108	0.520975	0.500274	0.58147
Nocardia panacis	0.462308	0.441968	0.455423	0.799208	0.218733	0.309638	0.273585	0.212189	0.217758	0.288945	0.237732	0.237792	0.21835	0.312827	0.291377	0.290968	0.30745	0.315139	0.215618	0.334014	0.24347	0.294028	0.309548	0.513417	0.508584	0.450019	0.548234	0.56452	0.60122	0.519809	0.511249	0.54713	0.561498	0.557237	0.564989	0.576342	0.513106	0.602992	0.54237	0.500811	0.569914	0.515172	0.500851	0.518392	0.544928	0.51601	0.56673	0.548187	0.625055
Nocardia paucivorans	0.463746	0.44382	0.449304	0.786566	0.234118	0.318062	0.299028	0.229229	0.251573	0.0705829	0.218578	0.253349	0.235259	0.223425	0.292698	0.302338	0.314882	0.312988	0.229045	0.351297	0.270794	0.312906	0.21976	0.5154	0.505953	0.446092	0.550033	0.554833	0.590066	0.516343	0.507423	0.549478	0.563624	0.559263	0.559872	0.568392	0.508048	0.592461	0.550297	0.488733	0.559997	0.507786	0.489717	0.506874	0.534867	0.507522	0.552524	0.549268	0.605106
Nocardia rhizosphaerihabitans	0.462338	0.449565	0.447185	0.784049	0.23541	0.309101	0.0537232	0.230512	0.242421	0.295252	0.240615	0.245469	0.237258	0.308967	0.290463	0.304584	0.308152	0.306487	0.234243	0.335893	0.261416	0.312457	0.304075	0.517267	0.500501	0.450902	0.53871	0.562239	0.593128	0.509407	0.499132	0.537744	0.556936	0.553248	0.560677	0.571119	0.511252	0.593746	0.540265	0.486466	0.565848	0.510539	0.48807	0.510677	0.532198	0.510715	0.562314	0.537457	0.615887
Nocardia shimofusensis	0.462167	0.440585	0.438104	0.787211	0.218346	0.299797	0.265429	0.212155	0.230213	0.280126	0.232136	0.126009	0.21701	0.298315	0.277804	0.296777	0.301431	0.302552	0.214704	0.334537	0.253475	0.300681	0.293025	0.508104	0.505226	0.438554	0.549927	0.545697	0.597211	0.509931	0.506883	0.548898	0.557909	0.556921	0.552204	0.569344	0.502691	0.593799	0.538917	0.483264	0.549717	0.505222	0.485619	0.507765	0.533528	0.50145	0.548923	0.549176	0.606058
Nocardia sienata	0.468817	0.448183	0.457062	0.795166	0.249433	0.326621	0.304523	0.247722	0.259192	0.215197	0.227194	0.267401	0.251922	0.034692	0.294698	0.318024	0.326976	0.329416	0.246521	0.366849	0.288045	0.331143	0.0329721	0.522711	0.517934	0.462178	0.559111	0.562104	0.611386	0.53112	0.521854	0.558291	0.5614	0.567545	0.568906	0.57058	0.511656	0.611231	0.55505	0.505661	0.566857	0.507731	0.50696	0.511134	0.541371	0.510168	0.561512	0.558099	0.624012
Nocardia takedensis	0.475379	0.452984	0.457551	0.810233	0.215184	0.318471	0.273933	0.209128	0.218797	0.295777	0.237401	0.213787	0.215606	0.309805	0.278514	0.297784	0.319461	0.311931	0.21657	0.346204	0.237714	0.312983	0.306567	0.529223	0.514774	0.457656	0.559567	0.569704	0.61657	0.521957	0.513711	0.557707	0.568318	0.565231	0.569812	0.577396	0.514549	0.621803	0.558113	0.500911	0.570781	0.515334	0.500674	0.516358	0.554494	0.512842	0.571719	0.558515	0.631575
Nocardia tengchongensis	0.529933	0.50217	0.508148	0.880254	0.322651	0.314642	0.360048	0.318115	0.32476	0.384628	0.335218	0.327567	0.32043	0.401579	0.387765	0.301583	0.314679	0.220712	0.318692	0.107855	0.327426	0.301342	0.39766	0.584899	0.562829	0.499117	0.600315	0.620319	0.662853	0.579153	0.570292	0.597444	0.616643	0.605053	0.637281	0.629094	0.560391	0.660464	0.604173	0.55124	0.626591	0.564438	0.547489	0.571966	0.604375	0.561026	0.629046	0.596861	0.682319
Nocardia thailandica	0.476008	0.455916	0.460523	0.806444	0.25575	0.3208	0.176071	0.249736	0.264002	0.317327	0.258881	0.259901	0.254581	0.327013	0.296796	0.324952	0.320402	0.324868	0.253856	0.350375	0.288785	0.322128	0.321637	0.524155	0.507992	0.458635	0.554685	0.567649	0.598392	0.518678	0.514776	0.55406	0.56406	0.559377	0.56301	0.583847	0.52247	0.597664	0.548312	0.497929	0.578781	0.521859	0.50119	0.525407	0.540932	0.521788	0.564964	0.554284	0.621958
Nocardia uniformis	0.475834	0.448741	0.441841	0.806599	0.276963	0.273309	0.310669	0.273485	0.277774	0.336648	0.284626	0.284173	0.278032	0.347679	0.337824	0.26024	0.273031	0.126544	0.273554	0.20023	0.308971	0.27264	0.342637	0.52175	0.506013	0.444832	0.537183	0.561535	0.600067	0.521476	0.50916	0.535497	0.55796	0.541715	0.571289	0.568022	0.504667	0.601072	0.547956	0.49598	0.560018	0.505773	0.497843	0.508587	0.551832	0.505873	0.567846	0.534637	0.630057
Nocardia vermiculata	0.485101	0.459805	0.456964	0.805421	0.289334	0.117067	0.32751	0.284514	0.296249	0.335948	0.301495	0.292515	0.287853	0.355924	0.338754	0.213549	0.116588	0.288346	0.284921	0.31432	0.326486	0.229754	0.352308	0.530706	0.524524	0.46015	0.54996	0.571728	0.613519	0.539247	0.527313	0.547382	0.573126	0.55984	0.57922	0.575272	0.513656	0.615091	0.565124	0.506473	0.571375	0.511846	0.507467	0.515879	0.551586	0.513596	0.576766	0.547662	0.624127
Nocardia veterana	0.462563	0.436007	0.438112	0.783031	0.261905	0.0659338	0.306583	0.25565	0.265002	0.313451	0.273786	0.263531	0.259796	0.329509	0.313386	0.183952	0.0673276	0.257796	0.255183	0.285974	0.295323	0.193366	0.324896	0.508432	0.501299	0.438949	0.531179	0.551522	0.587155	0.519957	0.505851	0.528472	0.556763	0.54054	0.553967	0.556041	0.494319	0.586476	0.540786	0.491291	0.552008	0.491528	0.492777	0.495507	0.532469	0.494952	0.553627	0.528536	0.609191
Nocardia vinacea	0.426296	0.402357	0.406466	0.777042	0.161668	0.264798	0.230652	0.159451	0.154105	0.251227	0.186193	0.188879	0.162363	0.274532	0.253413	0.249626	0.265338	0.265334	0.156329	0.284228	0.175101	0.260793	0.270402	0.488086	0.471076	0.404095	0.513276	0.533601	0.579143	0.484612	0.47505	0.513227	0.531642	0.517377	0.539563	0.534343	0.476291	0.579372	0.519181	0.462537	0.534874	0.47961	0.462243	0.480403	0.509447	0.477314	0.534617	0.513085	0.596986
Nocardia violaceofusca	0.460449	0.43549	0.437348	0.785599	0.261101	0.0013912	0.304263	0.256195	0.266331	0.315233	0.274226	0.270328	0.261778	0.330094	0.308136	0.178763	0.0242622	0.257522	0.256633	0.286123	0.295602	0.197558	0.323832	0.508841	0.501657	0.437776	0.532794	0.552906	0.588278	0.517913	0.503544	0.529912	0.551893	0.542854	0.558481	0.557871	0.493425	0.589039	0.535794	0.488819	0.550943	0.494995	0.490116	0.497854	0.531014	0.49433	0.554947	0.531003	0.600896
Nocardia wallacei	0.458301	0.440788	0.437094	0.803144	0.246216	0.185638	0.305368	0.242545	0.25062	0.299196	0.259668	0.259881	0.244481	0.324328	0.305035	0.117258	0.18718	0.248194	0.242514	0.277018	0.277944	0.178311	0.320532	0.510418	0.500885	0.429733	0.536753	0.553642	0.591808	0.512444	0.50057	0.53457	0.555211	0.546605	0.562899	0.558419	0.495795	0.591952	0.537634	0.488406	0.553455	0.493738	0.489794	0.49774	0.539836	0.495797	0.558328	0.533086	0.610694
Nocardia xishanensis	0.430759	0.409187	0.411901	0.752347	0.159126	0.260447	0.223466	0.15823	0.165487	0.245434	0.186351	0.140055	0.159817	0.267836	0.236497	0.250491	0.260846	0.258503	0.153232	0.284246	0.185713	0.25305	0.264335	0.479189	0.466565	0.408513	0.513875	0.530404	0.575689	0.481618	0.472886	0.511841	0.525272	0.518219	0.533349	0.532982	0.470289	0.577743	0.509186	0.456472	0.523953	0.472262	0.458058	0.475235	0.507156	0.471594	0.532633	0.511393	0.59274
Nocardia yamanashiensis	0.481702	0.456602	0.460633	0.81695	0.283955	0.276873	0.320474	0.279124	0.291143	0.341693	0.292768	0.292524	0.282283	0.355379	0.344994	0.268008	0.277581	0.175168	0.279054	0.139829	0.319599	0.268966	0.349635	0.531315	0.513979	0.455026	0.548846	0.56131	0.611448	0.526381	0.515124	0.547076	0.55656	0.556519	0.577438	0.573304	0.509783	0.60892	0.546534	0.497488	0.575936	0.51193	0.498088	0.517493	0.553439	0.510108	0.572786	0.546474	0.630024
Nocardia yunnanensis	0.489502	0.457987	0.464156	0.816993	0.286325	0.278033	0.327196	0.283462	0.294237	0.346699	0.301508	0.297102	0.287821	0.365121	0.348946	0.270926	0.279882	0.191588	0.283871	0.0777778	0.321545	0.268007	0.362102	0.539726	0.52316	0.460982	0.559147	0.569983	0.613235	0.537071	0.525254	0.556561	0.575407	0.564931	0.591656	0.585891	0.5203	0.612323	0.556368	0.511061	0.580214	0.523468	0.507375	0.52586	0.560213	0.521262	0.587027	0.55689	0.640452
[truncated: 118 more columns]

## Sheet: Nocardiacaeae_gANImedia
	Rhodococcus sp. PMG_259	Rhodococcus sp. AS06rmzACSIP_394	Rhodococccus cerastii	Nocardia aobensis	Nocardia asiatica	Nocardia abscessus	Nocardia brevicatena	Nocardia carnea	Nocardia cerradoensis	Nocardia exalbida	Nocardia higoensis	Nocardia jiangxiensis	Nocardia niigatensis	Nocardia paucivorans	Nocardia takedensis	Nocardia pneumoniae	Nocardia testacea	Nocardia thailandica	Nocardia concava	Nocardia vinacea	Nocardia transvalensis	Smaragdicoccus niigatensis	Rhodococcus defluvii	Rhodococcus sp. RD6.2	Rhodococcus rhodochrous	Nocardia farcinica	Rhodococcoides sp. Leaf278	Rhodococcoides sp. Leaf247	Rhodococcus erythropolis	Millisia brevis	Nocardia africana	Nocardia altamirensis	Nocardia anaemiae	Nocardia amamiensis	Nocardia arthritidis	Nocardia beijingensis	Nocardia elegans	Nocardia harenae	Nocardia inohanensis	Nocardia kruczakiae	Nocardia nova	Nocardia lijiangensis	Nocardia miyunensis	Nocardia salmonicida	Nocardia shimofusensis	Nocardia jejuensis	Nocardia sienata	Nocardia vermiculata	Nocardia yamanashiensis
Rhodococcus sp. PMG_259	100	77.2	75.52	73.88	74.63	74.58	73.62	73.63	74.01	74.53	74.42	73.8	73.97	73.28	74.35	74.52	73.85	75.15	73.6	73.58	74.31	72.57	77.08	76.11	75.54	74.93	74.23	74.36	75.49	73.78	73.8	74.3	73.37	74.52	74.43	74.25	73.82	74.7	73.45	73.89	73.75	74.88	73.5	74.17	74.63	73.81	73.54	73.41	73.77
Rhodococcus sp. AS06rmzACSIP_394	77.2	100	75.9	74.43	74.28	74	73.83	73.8	74.51	74.51	74.97	74.01	73.36	73.71	74.75	74.52	73.81	74.86	74.32	73.84	73.93	73.78	76.61	76.09	78.09	75.05	75.08	74.75	75.45	73.93	73.94	74.53	73.56	74.6	74.27	74.97	73.8	75.15	74.14	73.95	74.22	74.77	73.85	74.17	74.6	73.74	74.27	73.84	74.08
Rhodococccus cerastii	75.52	75.9	100	73.5	73.88	73.66	73.27	73.08	73.61	73.9	74.06	73.09	73.21	73.11	73.87	73.88	73.17	74.06	73.3	73.38	73.48	72.88	75.99	75.16	74.82	74.07	74.23	74.32	98.61	73.19	73.29	73.58	73.44	73.9	73.85	73.89	73.24	73.99	73.1	73.39	73.53	74	73.05	73.61	74.02	73.2	73.23	73.16	73.25
Nocardia aobensis	73.88	74.43	73.5	100	78.11	78.05	77.37	76.73	95.61	78.08	77.91	79.57	78.28	76.94	77.9	78	77.02	77.9	78.14	77.43	80.28	73.57	75.46	74.98	75.16	78.76	73.64	74.12	73.45	74.62	93.04	77.48	77.6	77.96	77.86	78.04	92.7	77.66	77.9	96.24	92.59	78.4	79.68	76.81	77.93	77.87	76.99	82.82	78.01
Nocardia asiatica	74.63	74.28	73.88	78.11	100	91.63	79.01	77.68	78.08	89.43	80.02	78.02	78.02	78.34	80.1	87.22	78.32	79.61	77.93	80.32	78.8	73.85	76.14	75.65	75.52	81.05	74.04	74.67	73.89	74.86	78.05	81.54	80.42	86.58	89.4	88.53	77.95	79.97	77.64	78.02	78.05	81.72	78.09	78.35	79.98	77.89	78.2	77.19	77.82
Nocardia abscessus	74.58	74	73.66	78.05	91.63	100	78.94	77.66	78.02	89.92	79.75	77.86	78	78.28	80.04	87.31	78.23	79.54	77.75	80.33	78.8	73.95	76.26	75.34	75.45	80.96	74.05	74.63	73.76	74.66	77.99	81.48	80.38	86.99	90	88.88	78.02	79.95	77.48	77.99	77.91	81.67	78.04	78.39	79.81	77.71	78.15	77.2	77.73
Nocardia brevicatena	73.62	73.83	73.27	77.37	79.01	78.94	100	79.53	77.35	79.13	78.74	77.22	77.1	88.75	78.28	79.11	80.09	78.18	76.67	78.23	77.61	73.1	75.4	74.7	74.93	79.33	73.26	73.9	73.24	74.4	77.3	78.04	78.21	78.95	78.86	79.06	77.32	78.52	76.64	77.4	77.36	79.12	77.26	76.95	78.74	76.63	80.02	76.66	76.82
Nocardia carnea	73.63	73.8	73.08	76.73	77.68	77.66	79.53	100	76.75	77.73	77.63	76.37	76.18	79.32	77.38	77.77	82.97	77.37	76.08	76.94	76.91	73.02	74.65	74.37	74.3	78.26	73.37	73.75	72.98	73.95	76.75	76.98	77.2	77.51	77.49	77.66	76.65	77.54	76	76.76	76.73	77.68	76.38	76.37	77.69	75.89	82.91	76.49	76.08
Nocardia cerradoensis	74.01	74.51	73.61	95.61	78.08	78.02	77.35	76.75	100	78.06	77.93	79.61	78.26	77.08	77.94	78.19	77.09	77.93	78.21	77.58	80.35	73.85	75.62	75.1	75.19	78.74	73.66	74.15	73.49	74.65	92.99	77.49	77.66	78.15	77.98	78.1	92.63	77.74	77.89	95.45	92.64	78.34	79.69	76.9	77.94	77.8	77.03	82.83	77.95
Nocardia exalbida	74.53	74.51	73.9	78.08	89.43	89.92	79.13	77.73	78.06	100	80.05	78.08	78.15	78.37	80.18	87.14	78.31	79.7	77.88	80.34	78.98	73.98	76.35	75.53	75.46	81.14	74	74.61	73.73	74.93	78.21	81.55	80.6	86.9	95.9	89.74	78.09	79.99	77.68	78.04	78.09	81.68	78.19	78.49	79.98	77.85	78.24	77.17	77.84
Nocardia higoensis	74.42	74.97	74.06	77.91	80.02	79.75	78.74	77.63	77.93	80.05	100	77.56	77.89	78.06	80.08	80.05	78.28	79.75	77.91	78.58	78.5	73.99	76.26	75.83	75.84	84.03	74.2	74.75	73.93	75.24	77.92	79.1	78.87	79.75	79.93	80.07	77.93	79.81	77.47	78.09	77.94	81.21	77.64	78.17	89.92	77.64	78.16	77.23	77.69
Nocardia jiangxiensis	73.8	74.01	73.09	79.57	78.02	77.86	77.22	76.37	79.61	78.08	77.56	100	78.19	76.85	77.63	78	76.7	77.48	77.85	77.56	80.34	73.39	75.21	74.61	74.74	78.42	73.42	73.92	73.08	74.3	79.58	77.38	77.56	77.9	77.97	78.03	79.76	77.56	77.76	79.55	79.74	78.2	90.76	76.64	77.7	77.95	76.64	78.38	77.71
Nocardia niigatensis	73.97	73.36	73.21	78.28	78.02	78	77.1	76.18	78.26	78.15	77.89	78.19	100	76.76	77.71	78.21	76.76	78.12	86.54	77.43	79.07	73.62	75.47	74.99	75.22	78.74	73.79	74.19	73.3	74.66	78.29	77.45	77.47	78.09	77.99	77.95	78.34	77.97	81.81	78.19	78.27	78.49	78.25	76.83	77.95	81.52	76.59	77.35	81.83
Nocardia paucivorans	73.28	73.71	73.11	76.94	78.34	78.28	88.75	79.32	77.08	78.37	78.06	76.85	76.76	100	77.89	78.39	79.59	77.58	76.43	77.86	77.22	73.14	74.88	74.38	74.64	78.77	73.16	73.73	73.3	74.08	77.03	77.52	77.78	78.29	78.19	78.3	76.98	77.94	76.33	76.96	77.09	78.42	76.87	76.59	78.01	76.44	79.38	76.51	76.45
Nocardia takedensis	74.35	74.75	73.87	77.9	80.1	80.04	78.28	77.38	77.94	80.18	80.08	77.63	77.71	77.89	100	80.15	77.99	79.64	77.7	78.91	78.38	73.74	76.17	75.53	75.5	81.2	74.01	74.66	73.73	75.03	77.85	79.32	79.13	79.83	80.01	80.2	77.79	79.56	77.33	77.86	77.86	80.85	77.71	78.01	80.03	77.43	77.83	77.06	77.35
Nocardia pneumoniae	74.52	74.52	73.88	78	87.22	87.31	79.11	77.77	78.19	87.14	80.05	78	78.21	78.39	80.15	100	78.3	79.73	78.01	80.85	78.94	73.96	76.15	75.65	75.63	81.13	74.03	74.75	73.77	74.98	78.13	81.91	80.81	92.69	87	86.88	77.98	80.12	77.7	78.14	78.07	81.94	78.11	78.53	79.9	77.97	78.09	77.24	77.85
Nocardia testacea	73.85	73.81	73.17	77.02	78.32	78.23	80.09	82.97	77.09	78.31	78.28	76.7	76.76	79.59	77.99	78.3	100	77.98	76.51	77.25	77.33	73.17	75.22	74.75	74.86	78.87	73.41	74	73.24	74.37	77.27	77.35	77.38	78.24	78.23	78.34	77.09	78.34	76.32	77.09	77.06	78.39	76.84	76.77	78.35	76.34	91.64	76.78	76.36
Nocardia thailandica	75.15	74.86	74.06	77.9	79.61	79.54	78.18	77.37	77.93	79.7	79.75	77.48	78.12	77.58	79.64	79.73	77.98	100	78.12	78.14	78.55	74.46	76.95	76.07	76.3	80.59	74.39	75.37	74.13	75.61	77.99	78.84	78.29	79.51	79.53	79.8	77.99	80.03	77.59	77.91	77.87	80.1	77.79	80.75	79.64	77.67	77.84	77.15	77.98
Nocardia concava	73.6	74.32	73.3	78.14	77.93	77.75	76.67	76.08	78.21	77.88	77.91	77.85	86.54	76.43	77.7	78.01	76.51	78.12	100	77.32	78.77	73.56	75.57	74.95	75.08	78.33	73.48	74.06	73.44	74.37	78.09	77.24	77.45	77.86	77.73	77.87	78.14	77.86	81.55	78.24	78.05	78.09	78.11	76.75	77.89	81.18	76.35	77.08	81.78
Nocardia vinacea	73.58	73.84	73.38	77.43	80.32	80.33	78.23	76.94	77.58	80.34	78.58	77.56	77.43	77.86	78.91	80.85	77.25	78.14	77.32	100	77.93	73.33	75.18	74.52	74.6	79.63	73.49	73.74	73.3	73.87	77.49	80.51	91.89	80.78	80.25	80.26	77.37	78.36	77.22	77.47	77.33	80.93	77.63	77.75	78.65	77.23	77.33	76.73	77.17
Nocardia transvalensis	74.31	73.93	73.48	80.28	78.8	78.8	77.61	76.91	80.35	78.98	78.5	80.34	79.07	77.22	78.38	78.94	77.33	78.55	78.77	77.93	100	73.88	75.97	75.29	75.38	79.34	73.84	74.39	73.34	74.89	80.35	78.09	78.05	78.58	78.71	78.77	80.21	78.69	78.42	80.32	80.31	79.12	80.36	77.32	78.48	78.53	77.29	78.98	78.53
Smaragdicoccus niigatensis	72.57	73.78	72.88	73.57	73.85	73.95	73.1	73.02	73.85	73.98	73.99	73.39	73.62	73.14	73.74	73.96	73.17	74.46	73.56	73.33	73.88	100	74.54	74.02	74.03	74.08	72.71	73.33	72.82	73.02	73.82	73.67	73.18	73.93	73.91	74.16	73.54	74.13	73.55	73.48	73.7	74.15	73.37	73.66	74.03	73.58	73.18	73.2	73.63
Rhodococcus defluvii	77.08	76.61	75.99	75.46	76.14	76.26	75.4	74.65	75.62	76.35	76.26	75.21	75.47	74.88	76.17	76.15	75.22	76.95	75.57	75.18	75.97	74.54	100	78.39	77.37	76.86	75.46	75.92	75.94	75.12	75.57	75.94	75.14	76.26	76.18	76.14	75.57	76.59	75.17	75.49	75.59	76.44	75.29	75.56	76.22	75.31	75.06	75.22	75.27
Rhodococcus sp. RD6.2	76.11	76.09	75.16	74.98	75.65	75.34	74.7	74.37	75.1	75.53	75.83	74.61	74.99	74.38	75.53	75.65	74.75	76.07	74.95	74.52	75.29	74.02	78.39	100	76.67	76.24	74.87	75.36	75.17	74.81	74.99	75.19	74.52	75.5	75.45	75.65	74.9	75.92	74.62	75.03	74.91	75.6	74.55	75	75.77	74.61	74.78	74.5	74.82
Rhodococcus rhodochrous	75.54	78.09	74.82	75.16	75.52	75.45	74.93	74.3	75.19	75.46	75.84	74.74	75.22	74.64	75.5	75.63	74.86	76.3	75.08	74.6	75.38	74.03	77.37	76.67	100	76.08	74.37	75.26	74.84	75.3	75.05	75.14	74.57	75.42	75.33	75.57	75.11	76.14	74.7	75	75	75.88	74.68	75	75.75	74.99	74.67	74.51	74.88
Nocardia farcinica	74.93	75.05	74.07	78.76	81.05	80.96	79.33	78.26	78.74	81.14	84.03	78.42	78.74	78.77	81.2	81.13	78.87	80.59	78.33	79.63	79.34	74.08	76.86	76.24	76.08	100	74.45	75.17	74.13	75.77	78.69	79.97	79.83	80.84	80.95	81.13	78.66	80.92	78.05	78.7	78.65	82.63	78.47	79.04	84.07	78.15	78.81	77.69	78.34
Rhodococcoides sp. Leaf278	74.23	75.08	74.23	73.64	74.04	74.05	73.26	73.37	73.66	74	74.2	73.42	73.79	73.16	74.01	74.03	73.41	74.39	73.48	73.49	73.84	72.71	75.46	74.87	74.37	74.45	100	75.26	74.22	73.47	73.83	73.82	73.43	73.85	73.93	73.96	73.78	74.15	73.47	73.52	73.7	74.13	73.26	73.66	74.12	73.42	73.52	73.29	73.43
Rhodococcoides sp. Leaf247	74.36	74.75	74.32	74.12	74.67	74.63	73.9	73.75	74.15	74.61	74.75	73.92	74.19	73.73	74.66	74.75	74	75.37	74.06	73.74	74.39	73.33	75.92	75.36	75.26	75.17	75.26	100	74.3	74.51	74.23	74.29	73.93	74.67	74.53	74.68	74.26	75.06	73.93	74.05	74.19	74.83	73.99	74.2	74.96	73.91	73.9	73.82	73.91
Rhodococcus erythropolis	75.49	75.45	98.61	73.45	73.89	73.76	73.24	72.98	73.49	73.73	73.93	73.08	73.3	73.3	73.73	73.77	73.24	74.13	73.44	73.3	73.34	72.82	75.94	75.17	74.84	74.13	74.22	74.3	100	73.05	73.47	73.74	73.32	73.72	73.83	73.73	73.44	73.89	73.21	73.43	73.31	74.02	73.24	73.8	73.9	73.25	73.17	73.06	73.16
Millisia brevis	73.78	73.93	73.19	74.62	74.86	74.66	74.4	73.95	74.65	74.93	75.24	74.3	74.66	74.08	75.03	74.98	74.37	75.61	74.37	73.87	74.89	73.02	75.12	74.81	75.3	75.77	73.47	74.51	73.05	100	74.67	74.44	73.93	74.82	74.81	75.04	74.57	75.48	74.09	74.53	74.6	75.18	74.32	74.47	75.25	74.04	74.29	73.96	74.14
Nocardia africana	73.8	73.94	73.29	93.04	78.05	77.99	77.3	76.75	92.99	78.21	77.92	79.58	78.29	77.03	77.85	78.13	77.27	77.99	78.09	77.49	80.35	73.82	75.57	74.99	75.05	78.69	73.83	74.23	73.47	74.67	100	77.5	77.71	78.03	77.95	78.17	93.89	77.8	77.83	92.78	93.75	78.44	79.68	76.97	77.93	77.92	77.08	82.79	77.96
Nocardia altamirensis	74.3	74.53	73.58	77.48	81.54	81.48	78.04	76.98	77.49	81.55	79.1	77.38	77.45	77.52	79.32	81.91	77.35	78.84	77.24	80.51	78.09	73.67	75.94	75.19	75.14	79.97	73.82	74.29	73.74	74.44	77.5	100	80.49	81.37	81.43	81.57	77.54	79.07	77.02	77.5	77.49	80.98	77.58	78.06	79.23	77.29	77.37	76.76	77.12
Nocardia anaemiae	73.37	73.56	73.44	77.6	80.42	80.38	78.21	77.2	77.66	80.6	78.87	77.56	77.47	77.78	79.13	80.81	77.38	78.29	77.45	91.89	78.05	73.18	75.14	74.52	74.57	79.83	73.43	73.93	73.32	73.93	77.71	80.49	100	80.66	80.48	80.42	77.56	78.41	77.31	77.63	77.51	80.92	77.78	77.84	78.93	77.41	77.44	76.65	77.3
Nocardia amamiensis	74.52	74.6	73.9	77.96	86.58	86.99	78.95	77.51	78.15	86.9	79.75	77.9	78.09	78.29	79.83	92.69	78.24	79.51	77.86	80.78	78.58	73.93	76.26	75.5	75.42	80.84	73.85	74.67	73.72	74.82	78.03	81.37	80.66	100	86.78	86.53	78.04	79.76	77.43	78.01	77.9	81.88	78.04	78.26	79.66	77.69	78	77.1	77.52
Nocardia arthritidis	74.43	74.27	73.85	77.86	89.4	90	78.86	77.49	77.98	95.9	79.93	77.97	77.99	78.19	80.01	87	78.23	79.53	77.73	80.25	78.71	73.91	76.18	75.45	75.33	80.95	73.93	74.53	73.83	74.81	77.95	81.43	80.48	86.78	100	89.56	77.92	79.89	77.49	77.96	77.97	81.47	78.03	78.38	79.81	77.66	78.11	77.05	77.71
Nocardia beijingensis	74.25	74.97	73.89	78.04	88.53	88.88	79.06	77.66	78.1	89.74	80.07	78.03	77.95	78.3	80.2	86.88	78.34	79.8	77.87	80.26	78.77	74.16	76.14	75.65	75.57	81.13	73.96	74.68	73.73	75.04	78.17	81.57	80.42	86.53	89.56	100	78.08	80.15	77.65	78.06	78.13	81.72	78.02	78.37	80.03	77.83	78.24	77.16	77.83
Nocardia elegans	73.82	73.8	73.24	92.7	77.95	78.02	77.32	76.65	92.63	78.09	77.93	79.76	78.34	76.98	77.79	77.98	77.09	77.99	78.14	77.37	80.21	73.54	75.57	74.9	75.11	78.66	73.78	74.26	73.44	74.57	93.89	77.54	77.56	78.04	77.92	78.08	100	77.67	77.94	92.56	97.34	78.35	79.8	76.79	77.9	77.91	76.95	82.77	77.98
Nocardia harenae	74.7	75.15	73.99	77.66	79.97	79.95	78.52	77.54	77.74	79.99	79.81	77.56	77.97	77.94	79.56	80.12	78.34	80.03	77.86	78.36	78.69	74.13	76.59	75.92	76.14	80.92	74.15	75.06	73.89	75.48	77.8	79.07	78.41	79.76	79.89	80.15	77.67	100	77.38	77.88	77.75	80.27	77.54	78.04	79.82	77.53	78.15	76.86	77.63
Nocardia inohanensis	73.45	74.14	73.1	77.9	77.64	77.48	76.64	76	77.89	77.68	77.47	77.76	81.81	76.33	77.33	77.7	76.32	77.59	81.55	77.22	78.42	73.55	75.17	74.62	74.7	78.05	73.47	73.93	73.21	74.09	77.83	77.02	77.31	77.43	77.49	77.65	77.94	77.38	100	77.81	77.86	78.03	77.67	76.52	77.51	81.14	76.23	76.94	88.44
Nocardia kruczakiae	73.89	73.95	73.39	96.24	78.02	77.99	77.4	76.76	95.45	78.04	78.09	79.55	78.19	76.96	77.86	78.14	77.09	77.91	78.24	77.47	80.32	73.48	75.49	75.03	75	78.7	73.52	74.05	73.43	74.53	92.78	77.5	77.63	78.01	77.96	78.06	92.56	77.88	77.81	100	92.61	78.32	79.51	76.89	78.05	77.84	76.97	82.78	78
Nocardia nova	73.75	74.22	73.53	92.59	78.05	77.91	77.36	76.73	92.64	78.09	77.94	79.74	78.27	77.09	77.86	78.07	77.06	77.87	78.05	77.33	80.31	73.7	75.59	74.91	75	78.65	73.7	74.19	73.31	74.6	93.75	77.49	77.51	77.9	77.97	78.13	97.34	77.75	77.86	92.61	100	78.34	79.82	76.8	77.89	77.91	76.98	82.84	77.98
Nocardia lijiangensis	74.88	74.77	74	78.4	81.72	81.67	79.12	77.68	78.34	81.68	81.21	78.2	78.49	78.42	80.85	81.94	78.39	80.1	78.09	80.93	79.12	74.15	76.44	75.6	75.88	82.63	74.13	74.83	74.02	75.18	78.44	80.98	80.92	81.88	81.47	81.72	78.35	80.27	78.03	78.32	78.34	100	78.35	78.77	81.23	78.14	78.34	77.38	78.15
Nocardia miyunensis	73.5	73.85	73.05	79.68	78.09	78.04	77.26	76.38	79.69	78.19	77.64	90.76	78.25	76.87	77.71	78.11	76.84	77.79	78.11	77.63	80.36	73.37	75.29	74.55	74.68	78.47	73.26	73.99	73.24	74.32	79.68	77.58	77.78	78.04	78.03	78.02	79.8	77.54	77.67	79.51	79.82	78.35	100	76.68	77.64	77.93	76.73	78.45	77.76
Nocardia salmonicida	74.17	74.17	73.61	76.81	78.35	78.39	76.95	76.37	76.9	78.49	78.17	76.64	76.83	76.59	78.01	78.53	76.77	80.75	76.75	77.75	77.32	73.66	75.56	75	75	79.04	73.66	74.2	73.8	74.47	76.97	78.06	77.84	78.26	78.38	78.37	76.79	78.04	76.52	76.89	76.8	78.77	76.68	100	78.19	76.78	76.78	76.18	76.63
Nocardia shimofusensis	74.63	74.6	74.02	77.93	79.98	79.81	78.74	77.69	77.94	79.98	89.92	77.7	77.95	78.01	80.03	79.9	78.35	79.64	77.89	78.65	78.48	74.03	76.22	75.77	75.75	84.07	74.12	74.96	73.9	75.25	77.93	79.23	78.93	79.66	79.81	80.03	77.9	79.82	77.51	78.05	77.89	81.23	77.64	78.19	100	77.6	78.1	77.18	77.73
Nocardia jejuensis	73.81	73.74	73.2	77.87	77.89	77.71	76.63	75.89	77.8	77.85	77.64	77.95	81.52	76.44	77.43	77.97	76.34	77.67	81.18	77.23	78.53	73.58	75.31	74.61	74.99	78.15	73.42	73.91	73.25	74.04	77.92	77.29	77.41	77.69	77.66	77.83	77.91	77.53	81.14	77.84	77.91	78.14	77.93	76.78	77.6	100	76.31	76.94	81.1
Nocardia sienata	73.54	74.27	73.23	76.99	78.2	78.15	80.02	82.91	77.03	78.24	78.16	76.64	76.59	79.38	77.83	78.09	91.64	77.84	76.35	77.33	77.29	73.18	75.06	74.78	74.67	78.81	73.52	73.9	73.17	74.29	77.08	77.37	77.44	78	78.11	78.24	76.95	78.15	76.23	76.97	76.98	78.34	76.73	76.78	78.1	76.31	100	76.56	76.34
Nocardia vermiculata	73.41	73.84	73.16	82.82	77.19	77.2	76.66	76.49	82.83	77.17	77.23	78.38	77.35	76.51	77.06	77.24	76.78	77.15	77.08	76.73	78.98	73.2	75.22	74.5	74.51	77.69	73.29	73.82	73.06	73.96	82.79	76.76	76.65	77.1	77.05	77.16	82.77	76.86	76.94	82.78	82.84	77.38	78.45	76.18	77.18	76.94	76.56	100	77.16
Nocardia yamanashiensis	73.77	74.08	73.25	78.01	77.82	77.73	76.82	76.08	77.95	77.84	77.69	77.71	81.83	76.45	77.35	77.85	76.36	77.98	81.78	77.17	78.53	73.63	75.27	74.82	74.88	78.34	73.43	73.91	73.16	74.14	77.96	77.12	77.3	77.52	77.71	77.83	77.98	77.63	88.44	78	77.98	78.15	77.76	76.63	77.73	81.1	76.34	77.16	100
Nocardia uniformis	73.16	73.14	73.14	77.62	77.17	77.29	76.63	75.81	77.62	77.42	77.11	77.46	79.82	76.32	76.77	77.53	76.06	77.05	79.47	77.32	78.15	73.16	74.75	74.34	74.35	77.62	73.13	73.55	73.1	73.64	77.63	76.79	77.27	77.34	77.25	77.41	77.56	77.01	79.48	77.69	77.6	77.73	77.44	76.26	77.09	79.43	76.03	76.82	79.51
Nocardia xishanensis	74.79	73.91	74.07	78.23	81.49	81.49	78.88	77.68	78.02	81.48	81.04	78.07	78.28	78.21	80.64	81.78	78.27	79.82	77.98	80.71	78.83	74.19	76.27	75.52	75.63	82.32	74.13	74.72	74.02	75.02	78.12	80.67	80.74	81.5	81.4	81.62	78.15	80.2	77.72	78.17	78.19	91.12	78.24	78.63	81	77.9	78.22	77.3	77.9
Nocardia flavorosea	73.14	73.96	72.99	76.58	77.58	77.53	79.38	93.37	76.71	77.66	77.6	76.25	76.13	79.02	77.35	77.67	82.81	77.26	75.98	76.84	76.8	72.9	74.63	74.32	74.36	78.14	73.22	73.66	72.96	73.88	76.52	76.97	76.99	77.55	77.48	77.6	76.59	77.46	75.82	76.63	76.53	77.83	76.28	76.3	77.46	75.88	82.72	76.52	75.86
Nocardia crassostreae	73.25	74.38	73.21	78.22	77.8	77.74	76.87	76.21	78.21	77.92	77.79	78.01	81.73	76.56	77.63	78.1	76.6	77.78	81.52	77.45	78.8	73.5	75.1	74.6	74.8	78.29	73.33	73.84	73.3	74.09	78.27	77.2	77.65	77.84	77.73	77.83	78.21	77.63	81.58	78.26	78.11	78.13	78.15	76.83	77.68	81.36	76.39	77.23	81.61
Nocardia vulneris	74.34	73.72	73.73	77.94	81.82	81.89	78.53	77.48	77.91	82.05	79.61	77.89	77.91	77.99	79.79	82.25	77.84	79.33	77.58	80.64	78.64	73.95	75.93	75.52	75.51	80.45	74.05	74.35	73.63	74.61	77.94	83.8	80.77	81.94	81.7	81.94	77.87	79.49	77.45	77.91	77.9	81.27	78.06	78.33	79.44	77.74	77.73	77.15	77.5
Nocardia grenadensis	73.55	74.13	73.2	77.07	78.23	78.11	80.05	82.88	77.03	78.33	78.18	76.65	76.55	79.37	77.99	78.23	91.58	77.79	76.42	77.19	77.39	73.15	75.19	74.42	74.78	78.74	73.48	73.81	73.05	74.17	77.08	77.36	77.35	77.95	78.08	78.18	76.92	78.19	76.3	77.09	77.03	78.26	76.75	76.68	78.1	76.29	92.18	76.61	76.4
Nocardia niwae	74.66	74.41	73.9	77.98	88.94	89.25	78.93	77.76	78.02	90.55	79.92	77.95	78.01	78.24	80.11	86.85	78.26	79.61	77.78	80.38	78.64	74.04	76.28	75.59	75.45	80.96	74.01	74.67	73.85	74.98	78.03	81.4	80.42	86.45	90.39	89.61	77.97	79.92	77.52	78	78.06	81.55	78.09	78.41	79.85	77.71	78.16	77.19	77.62
Nocardia rhamnosiphila	74.01	74.24	73.19	76.76	78.11	77.98	80.05	82.91	76.9	78.18	78.13	76.66	76.58	79.44	77.75	78.25	92.03	77.9	76.38	77.24	77.17	73.21	75.04	74.78	74.75	78.69	73.33	73.98	73.1	74.23	77	77.27	77.35	77.94	78.05	78.13	76.92	78.12	76.14	76.91	76.94	78.32	76.8	76.7	77.95	76.3	92.94	76.52	76.23
Nocardia mikamii	73.54	73.76	73.52	95.03	77.94	77.95	77.31	76.6	94.93	77.9	77.84	79.49	78.1	76.86	77.71	78.05	77.06	77.92	78.04	77.39	80.1	73.51	75.48	74.9	75.04	78.52	73.74	74.13	73.42	74.73	92.64	77.42	77.5	77.97	77.92	77.98	92.48	77.63	77.74	95.19	92.6	78.29	79.54	76.73	77.85	77.73	76.86	82.73	77.96
Nocardia violaceofusca	73.95	74.02	73.4	99.31	78.1	77.92	77.29	76.66	95.66	78.03	77.87	79.36	78.19	76.9	77.83	77.96	77.02	77.91	78.19	77.68	80.3	73.59	75.49	74.89	74.98	78.71	73.72	74.15	73.4	74.46	93	77.38	77.63	78.08	77.8	78.01	92.63	77.73	77.83	96.02	92.51	78.39	79.51	76.73	77.88	77.78	76.93	82.71	78.12
Nocardia fusca	73.96	74.46	73.02	76.98	78.14	78.16	79.99	83.18	77.03	78.18	78.04	76.59	76.6	79.47	78.01	78.17	91.89	77.79	76.41	77.33	77.19	73.03	75.27	74.79	74.77	78.72	73.39	74.04	73.07	74.27	77.11	77.22	77.43	77.89	78.07	78.14	77.01	78.09	76.21	76.85	76.96	78.37	76.75	76.68	77.97	76.21	92.75	76.61	76.13
Rhodococcus opacus	89.86	77.76	76.73	74.95	75.58	75.42	74.76	74.39	74.77	75.61	75.6	74.54	74.72	74.32	75.46	75.66	74.67	76.13	74.54	74.39	75.18	73.75	78.13	76.98	76.75	76.14	75.15	75.5	76.58	74.63	74.72	75.07	74.37	75.35	75.41	75.41	74.83	75.81	74.5	74.72	74.93	75.8	74.41	74.98	75.34	74.71	74.67	74.41	74.69
Rhodococcus qingshengii	75.54	75.99	95.51	73.54	73.71	73.69	73.31	73.03	73.46	73.76	73.95	73.08	73.16	73.04	73.85	73.78	73.14	74.13	73.43	73.19	73.5	72.98	76.01	75.22	74.91	74.26	74.26	74.29	95.43	73.01	73.52	73.73	73.38	73.73	73.71	73.66	73.47	73.94	73.24	73.43	73.52	73.97	73.17	73.61	73.94	73.31	73.21	73.09	73.24
Rhodococcus phenolicus	75.77	76.89	75.1	75.1	75.8	75.66	75.01	74.62	75.19	75.65	75.99	74.69	75.06	74.75	75.54	75.64	74.81	76.34	75.03	74.56	75.44	73.98	77.91	77.12	80.14	76.28	74.85	75.3	74.86	75.14	75.27	75.25	74.72	75.62	75.68	75.7	75.1	76.08	74.86	75.12	75.1	75.98	74.71	75.05	75.74	74.91	74.89	74.78	75
Rhodococcus ruber	77.13	76.85	75.34	75.48	76.34	76.22	75.44	74.95	75.6	76.21	76.68	75.29	75.7	75.1	76.21	76.36	75.48	76.97	75.55	75.06	76.14	73.99	78.39	77.46	79.79	77.2	74.88	75.59	75.36	75.52	75.71	75.7	75.05	76.07	76.11	76.29	75.49	76.86	75.24	75.57	75.6	76.63	75.34	75.41	76.56	75.43	75.32	75.19	75.45
Aldersonia kunmingensis	74.49	74.7	74.06	75.19	75.9	75.84	75.04	74.6	75.33	75.92	75.89	74.92	75.17	74.78	75.58	76.04	74.96	76.15	75.06	75.22	75.49	73.65	76.08	75.7	75.29	76.4	73.99	74.58	73.94	74.33	75.28	75.66	75.11	76.01	75.89	75.95	75.07	76.16	74.7	75.13	75.19	76.2	75.04	75.1	75.77	74.98	74.94	74.56	74.97
Rhodococcus sp. WMMA185	81.1	75.75	75.36	73.89	74.18	74.16	73.76	73.52	74.06	74.45	74.43	73.59	73.71	73.68	74.15	74.26	73.74	74.47	73.65	73.7	74.18	72.97	76.45	75.45	75.2	74.64	73.9	74.05	75.46	73.29	73.87	74.04	73.53	74.09	74.11	74.16	73.79	74.39	73.37	73.82	73.87	74.26	73.59	73.61	74.33	73.47	73.95	73.33	73.49
Nocardia mangyaensis	74.34	73.99	73.78	77.62	79.02	79.09	77.61	77.14	77.61	79.23	78.81	77.1	77.48	77.26	78.86	79.3	77.46	81.73	77.48	78.19	77.91	73.88	76.16	75.39	75.4	79.88	73.93	74.58	73.93	74.65	77.68	78.54	78.38	78.8	79.02	79.16	77.59	78.8	77.16	77.52	77.53	79.65	77.34	85.45	78.9	77.3	77.34	76.79	77.23
Rhodococcoides corynebacterioides	75.09	74.98	74.37	74.93	75.74	75.62	74.83	74.59	75	75.6	75.85	74.79	75.18	74.47	75.69	75.63	74.72	76.47	75.03	74.38	75.57	73.76	76.46	75.96	76.05	76.25	75.42	79.28	74.5	75.63	75.19	75.12	74.63	75.47	75.52	75.7	74.95	76.21	74.68	75.04	75.05	75.76	74.67	74.85	75.98	74.8	74.88	74.43	74.96
Rhodococcus fascians	74.52	74.77	74.4	73.76	74.22	74.2	73.56	73.54	73.93	74.14	74.55	73.61	73.81	73.45	74.26	74.08	73.68	74.7	73.65	73.5	73.98	72.91	75.64	74.97	74.66	74.72	85.43	75.66	74.4	73.81	73.92	73.92	73.53	74.1	74.14	74.29	73.71	74.41	73.41	73.82	73.62	74.38	73.66	73.69	74.28	73.58	73.6	73.55	73.53
Rhodococcus globerulus	75.37	75.6	81.91	73.1	73.5	73.57	72.97	72.84	73.15	73.58	73.6	72.93	73.19	72.98	73.47	73.59	72.92	73.73	73.2	73.08	73.34	72.8	75.82	74.81	74.5	73.78	73.98	73.81	81.84	72.83	73.11	73.47	73.03	73.54	73.66	73.63	73.19	73.45	72.9	73.46	73.13	73.84	73	73.28	73.58	73.2	72.96	72.76	72.98
Rhodococcus maanshanensis	77.16	76.34	75.81	75.44	76.57	76.5	75.63	74.96	75.56	76.33	76.79	75.48	75.81	75.17	76.12	76.38	75.41	77.26	75.6	75.37	76.1	74.09	79.02	79.78	76.86	77.11	75.46	75.85	75.8	75.32	75.69	76.03	75.36	76.4	76.28	76.64	75.71	77.03	75.31	75.65	75.73	76.66	75.41	75.77	76.68	75.44	75.33	75.11	75.56
Rhodococcus marinonascens	82.94	77.06	75.87	73.79	74.34	74.43	73.68	73.67	74.08	74.34	74.63	73.85	73.77	73.74	74.14	74.51	73.91	74.78	73.76	73.79	74.13	73.12	76.73	75.76	75.31	74.79	74.26	74.52	75.81	73.64	74.13	74.27	73.73	74.31	74.39	74.39	73.89	74.65	73.72	74	73.98	74.66	73.66	74.08	74.37	73.88	73.79	73.77	73.89
Rhodococcoides yunnanensis	74.02	74.53	74.14	73.28	73.96	73.68	73.19	72.98	73.36	73.79	73.91	73.24	73.36	73.03	73.79	73.9	73.2	74.18	73.3	73.23	73.54	72.82	75.26	74.76	74.29	74.27	77.32	75.04	74.04	73.45	73.38	73.52	73.23	73.64	73.85	73.83	73.36	73.91	73.04	73.39	73.31	73.95	73.02	73.52	73.95	73.19	73.04	73.01	73.24
Rhodococcus coprophilus	74.68	75.88	74.48	74.34	74.78	74.85	74.25	73.98	74.37	74.84	75.11	74.02	74.4	73.85	74.69	74.82	74.06	75.33	74.37	73.91	74.69	73.54	76.58	75.92	80.48	75.2	74.04	74.47	74.55	74.35	74.62	74.47	73.99	74.67	74.82	74.79	74.4	75.06	74.03	74.3	74.34	74.96	74.14	74.37	75.02	74.25	74.15	74	74.15
Rhodococcus hoagii	76.63	76.52	75.89	75.35	76.05	76.07	75.06	74.59	75.44	76.18	76.3	75.05	75.54	74.64	76.03	75.94	75.21	76.63	75.51	75.17	75.95	74.27	84.69	77.85	77.27	76.72	75.32	75.5	75.77	75.05	75.34	75.65	75.16	75.97	75.95	76.17	75.4	76.33	75.03	75.45	75.33	76.17	75.18	75.42	76.22	75.23	75.16	74.93	75.22
Rhodococcus sp. OK302	74.71	75.12	80.82	73.09	73.29	73.31	72.74	72.69	72.95	73.11	73.34	72.74	72.94	72.62	73.23	73.43	72.82	73.56	73.02	72.71	72.92	72.63	75.64	74.94	74.43	73.67	73.87	73.77	80.79	72.73	73.09	73.32	72.97	73.36	73.11	73.34	73	73.11	72.82	72.75	72.84	73.42	72.61	73.13	73.36	72.77	72.75	72.73	72.91
Rhodococcoides sp. 06-412-2B	74.13	74.85	74.32	73.71	73.96	74.06	73.55	73.52	73.76	74.1	74.15	73.3	73.53	73.41	74.01	74	73.53	74.46	73.45	73.4	73.88	72.92	75.55	74.92	74.54	74.55	91.62	75.18	74.18	73.51	73.83	73.91	73.29	73.85	74.03	74	73.68	74.17	73.56	73.81	73.7	74.23	73.38	73.69	74.16	73.54	73.56	73.41	73.49
Rhodococcoides sp. 05-2254-3	74.56	74.83	74.55	74.08	74.15	74.29	73.54	73.62	74.11	74.52	74.56	73.75	74.03	73.51	74.41	74.49	73.74	74.9	73.75	73.7	74.05	72.94	75.75	75.24	74.79	74.93	86.78	75.47	74.45	73.86	74.12	74.09	73.72	74.27	74.35	74.45	73.94	74.74	73.74	73.99	74.02	74.57	73.6	73.92	74.57	73.91	73.83	73.74	73.77
Rhodococcoides sp. 15-649-1-2	74.3	75.1	74.18	73.63	74.19	74.03	73.55	73.23	73.74	73.95	74.22	73.27	73.68	73.42	74.2	74.23	73.66	74.55	73.81	73.44	74.01	72.91	75.51	74.95	74.52	74.38	77.33	75.19	74.13	73.48	73.6	73.93	73.55	73.93	74.13	74.14	73.7	74.33	73.49	73.59	73.67	74.48	73.34	73.85	74.24	73.52	73.52	73.28	73.66
Rhodococcoides sp. 05-340-1	74.49	74.94	74.43	73.92	74.27	74.21	73.68	73.62	74.03	74.25	74.52	73.64	73.88	73.4	74.33	74.38	73.74	74.61	73.84	73.55	74.08	72.97	75.69	75.27	74.7	74.8	87.05	75.63	74.45	73.66	74.01	74.03	73.77	74.25	74.32	74.31	73.81	74.48	73.66	73.85	73.92	74.48	73.51	73.98	74.57	73.81	73.82	73.39	73.73
Rhodococcoides sp. 05-339-2	74.46	75.19	74.49	74.06	74.51	74.19	73.8	73.68	74.02	74.31	74.71	73.66	73.93	73.46	74.34	74.45	73.78	74.87	73.74	73.66	74.23	73.09	75.8	75.21	74.78	74.81	86.44	75.5	74.41	73.85	74.12	74.11	73.78	74.24	74.43	74.23	73.93	74.48	73.5	73.98	74.15	74.74	73.8	74.08	74.49	73.81	73.75	73.57	73.65
Rhodococcoides sp. 02-925g	74.52	74.39	74.44	73.94	74.34	74.35	73.87	73.67	74.08	74.4	74.51	73.74	73.87	73.59	74.36	74.37	73.71	74.86	73.85	73.65	74.2	73.01	75.9	75.25	74.87	74.71	86.83	75.54	74.43	73.77	74.1	74.01	73.77	74.2	74.28	74.38	73.96	74.69	73.69	73.89	74.07	74.62	73.81	74.09	74.48	73.98	73.83	73.75	73.67
Rhodococcoides sp. 15-1189-1-1a	74.34	74.69	74.06	73.51	73.96	73.97	73.42	73.25	73.61	73.89	74.05	73.16	73.66	73.3	73.67	74.09	73.48	74.46	73.61	73.31	73.74	72.72	75.44	74.75	74.22	74.25	77.44	75.06	74.21	73.5	73.66	73.76	73.43	73.85	73.91	73.87	73.64	74.18	73.23	73.5	73.36	74.07	73.06	73.67	74.03	73.34	73.49	73.14	73.41
Nocardia fluminea	74.02	74.4	73.45	77.01	78.56	78.62	77.15	76.57	76.99	78.66	78.43	76.69	77.06	76.71	78.28	78.71	76.91	80.88	76.98	77.78	77.36	73.62	75.71	75.21	75.1	79.25	73.8	74.32	73.64	74.53	77.01	78.05	77.96	78.33	78.5	78.69	76.91	78.24	76.66	76.9	76.8	79.1	76.81	91.23	78.46	76.87	76.84	76.37	76.85
Rhodococcus sp. OK519	76.65	76.12	75.79	75.03	75.76	75.76	74.8	74.47	75.3	75.66	75.92	74.69	75.28	74.53	75.61	75.73	74.88	76.4	75.31	74.82	75.68	74	84.92	77.78	76.84	76.54	75.21	75.67	75.81	74.77	75.43	75.58	74.75	75.71	75.57	75.86	75.15	76.18	74.76	75.22	75.26	76.12	74.87	75.27	75.88	75.08	74.78	74.81	74.89
Nocardia aurea	74.04	74.24	73.6	77.32	79.8	79.91	77.95	77.06	77.36	80.02	79.32	77.23	77.15	77.45	81.33	80.07	77.56	78.68	77.04	79.36	78.01	73.7	75.49	74.95	74.86	80.27	73.6	74.05	73.52	74.17	77.25	79.42	79.69	79.75	79.81	79.89	77.37	78.66	76.9	77.41	77.36	80.93	77.18	77.97	79.39	77.03	77.42	76.56	77.07
Rhodococcus oxybenzonivorans	82.71	77.28	75.95	74.38	74.85	74.46	73.9	73.84	74.26	74.68	74.68	73.84	74.21	73.92	74.44	74.85	73.98	75.15	73.82	73.94	74.2	72.89	76.92	76.05	75.72	75.24	74.64	74.61	76.11	73.94	74.21	74.42	73.93	74.53	74.68	74.54	74.17	74.81	73.62	74.07	74.15	74.76	73.72	74.25	74.78	73.94	74.01	73.81	73.85
Nocardia neocaledoniensis	74.77	74.62	73.84	77.64	79.53	79.49	77.91	77.12	77.81	79.75	79.42	77.51	77.95	77.43	79.46	79.7	77.82	82.08	77.78	78.37	78.38	74.38	76.43	76	75.82	80.32	74.25	74.93	74.1	75.21	77.83	79.01	78.57	79.43	79.58	79.78	77.86	79.63	77.38	77.71	77.8	80.14	77.63	84.63	79.41	77.61	77.58	77.04	77.53
Nocardia tenerifensis	74.5	75.02	73.97	78.11	82.49	82.37	78.65	77.45	78.12	82.41	79.9	77.98	78.15	78.16	80.21	82.68	77.91	79.81	77.96	80.79	79.01	74.3	76.19	75.73	75.53	81.07	74.19	74.74	73.96	75.17	78.19	84.58	80.97	82.29	82.24	82.32	78.18	80.12	77.72	78.01	78.05	81.82	78.01	78.6	79.98	78.08	77.95	77.11	77.96
Nocardia puris	74.81	74.41	73.99	78.32	81.45	80.74	78.9	77.87	78.41	80.99	81.18	78.22	78.36	78.36	80.78	80.91	78.45	80.44	78.32	79.48	79.1	74.29	76.55	76.07	75.88	82.23	74.03	74.95	73.94	75.08	78.38	80	79.78	80.62	80.75	80.9	78.37	80.11	77.93	78.37	78.26	83.14	78.26	78.89	81.03	78.07	78.33	77.45	78.15
Nocardia mexicana	74.13	74.5	73.38	80.32	78.71	78.83	77.5	76.79	80.36	79.05	78.39	80.38	79.06	77.11	78.15	78.97	77.13	78.52	78.76	78.09	84.52	73.69	75.93	75.27	75.37	79.28	73.72	74.32	73.4	74.62	80.48	78.13	78.27	78.69	78.82	78.78	80.37	78.59	78.42	80.35	80.35	78.97	80.42	77.17	78.37	78.61	77.07	79.1	78.53
Nocardia pseudobrasiliensis	73.45	73.78	73.26	79.9	78.1	78.15	77.28	76.56	80.06	78.21	77.98	79.92	78.52	77.04	77.78	78.28	76.95	77.77	78.32	77.68	80.81	73.48	75.23	74.77	74.8	78.54	73.4	73.96	73.31	74.11	79.99	77.56	77.82	78.09	78.04	78.13	79.88	77.64	78.04	79.98	79.97	78.45	80.03	76.68	77.97	78.19	76.96	78.87	78.13
Nocardia panacis	73.81	74.33	73.06	77.51	79.37	79.21	77.9	76.87	77.55	79.45	78.95	77.4	77.46	77.55	79.08	79.5	77.34	78.61	77.14	79.04	77.95	73.37	75.3	74.7	74.7	79.58	73.26	73.79	73.13	74.25	77.38	78.79	79.09	79.25	79.28	79.39	77.51	78.65	77.19	77.55	77.47	79.71	77.38	77.39	78.89	77.02	77.3	76.72	77.05
Nocardia yunnanensis	73.64	73.74	73.46	78.32	78.11	78.04	76.97	76.15	78.39	78	77.91	78.23	86.17	76.62	77.82	78.17	76.68	78.35	86.69	77.36	78.97	73.46	75.48	74.98	75.18	78.64	73.46	74.01	73.45	74.43	78.26	77.35	77.4	77.94	77.94	78.14	78.34	77.89	81.45	78.31	78.28	78.28	78.24	77.02	78.02	81.13	76.5	77.33	81.66
Rhodococcoides sp. P1Y	73.71	74.32	73.92	72.88	73.67	73.4	73.14	72.69	73	73.45	73.77	72.75	72.98	73.01	73.47	73.45	72.96	73.85	72.93	73	73.21	72.39	74.74	74.35	73.99	73.81	77.43	74.78	73.73	73.08	73.11	73.34	73.13	73.55	73.54	73.44	72.96	73.52	72.72	73.01	72.94	73.64	72.61	73.16	73.57	72.97	72.75	72.52	72.88
Rhodococcoides sp. SBT000017	74.24	74.92	74.44	73.92	74.3	74.16	73.82	73.54	74.11	74.26	74.59	73.67	73.75	73.42	74.28	74.39	73.74	74.83	73.78	73.64	74.19	73.12	75.76	75.27	74.66	74.67	86.65	75.47	74.51	73.85	73.85	74.09	73.72	74.16	74.29	74.23	74.07	74.56	73.66	74.13	74.01	74.4	73.63	73.82	74.48	73.87	73.87	73.57	73.78
Rhodococcus xishaensis	76.16	75.6	75.4	74.76	75.4	75.31	74.57	74.37	74.93	75.42	75.46	74.52	74.86	74.22	75.22	75.35	74.62	75.85	74.64	74.67	75.2	73.89	82.12	76.74	76.58	75.84	74.65	74.86	75.32	74.48	74.95	75.06	74.62	75.22	75.11	75.29	74.91	75.72	74.26	74.71	74.85	75.68	74.45	74.8	75.24	74.5	74.52	74.28	74.54
Rhodococcus spongiicola	76.25	76.11	75.46	74.67	75.27	75.36	74.46	74.39	75	75.39	75.59	74.48	74.75	74.34	75.23	75.4	74.72	75.91	74.84	74.68	75.22	73.97	82.13	76.79	76.63	75.82	74.73	74.93	75.31	74.57	74.91	74.97	74.55	75.14	75.17	75.37	74.95	75.77	74.54	74.73	74.92	75.5	74.46	74.8	75.48	74.65	74.55	74.46	74.47
Rhodococcus agglutinans	77.27	76.84	76.02	75.84	76.45	76.47	75.48	75.16	75.88	76.39	76.6	75.43	75.93	74.88	76.49	76.58	75.45	77.17	75.79	75.31	76.37	74.51	85.3	78.5	77.66	77.25	75.62	75.91	76.17	75.52	75.88	75.87	75.36	76.39	76.38	76.52	75.76	76.89	75.33	75.74	75.71	76.63	75.46	75.8	76.6	75.52	75.35	75.25	75.71
Rhodococcus sp. ABRD24	76.42	76.71	75.9	75.08	75.57	75.36	74.61	74.55	75.07	75.69	75.63	74.7	75	74.59	75.56	75.58	74.8	76	75	74.71	75.23	73.92	83.32	77.6	76.78	76.18	75.03	75.14	75.78	74.62	75.11	75.06	74.5	75.34	75.43	75.68	74.92	75.74	74.59	75.07	75.01	75.8	74.6	74.85	75.43	74.81	74.72	74.68	74.72
Nocardia alba	73.8	73.85	73.74	77.01	78.44	78.44	77.06	76.51	76.94	78.6	78.38	76.76	76.92	76.67	78.3	78.72	76.85	80.91	76.92	77.85	77.38	73.78	75.74	75.08	75.13	79.04	73.51	74.24	73.54	74.4	76.99	78.11	77.82	78.31	78.52	78.59	76.9	78.13	76.57	76.91	76.86	78.84	76.79	90.17	78.33	76.86	76.75	76.25	76.73
Rhodococcus sp. SMB37	74.73	78.08	74.28	73.99	74.35	74.21	73.87	73.59	73.92	74.43	74.52	73.63	73.91	73.77	74.28	74.41	73.7	74.9	73.95	73.7	74.12	73.19	76.42	75.68	79.75	74.86	73.76	74.08	74.19	74.16	73.92	74.15	73.66	74.34	74.42	74.45	74.01	74.31	73.62	73.99	73.83	74.52	73.51	73.95	74.38	73.72	73.8	73.61	73.82
Nocardia ignorata	74.12	74.47	73.73	77.22	78.76	78.71	77.53	76.85	77.26	78.85	78.75	76.9	77.26	77.13	78.6	78.91	77.2	81.11	77.17	77.98	77.63	74.01	75.89	75.42	75.45	79.42	73.91	74.51	73.78	74.65	77.23	78.31	77.99	78.7	78.76	78.92	77.24	78.67	76.85	77.27	77.15	79.12	76.97	84.02	78.75	77.01	77.17	76.53	77.11
Rhodococcoides sp. PAMC28705	73.53	73.76	73.75	72.71	73.05	73.09	72.46	72.47	72.82	73.01	73.16	72.51	72.66	72.45	73.06	73.04	72.49	73.21	72.65	72.68	72.84	72.37	74.34	73.7	73.44	73.35	76.46	74.1	73.68	72.75	72.73	72.9	72.82	72.94	73.08	73.17	72.74	73.08	72.41	72.81	72.74	73.31	72.59	72.91	73.12	72.42	72.57	72.47	72.41
Rhodococcus oryzae	76.91	76.37	75.8	75.58	76.58	76.5	75.45	74.95	75.71	76.49	76.61	75.19	75.73	74.94	76.4	76.57	75.35	77.01	75.82	75.3	76.03	74.26	78.89	79.49	76.91	76.96	75.57	75.87	75.72	75.32	75.64	76.08	75.29	76.16	76.64	76.83	75.69	77.04	75.42	75.78	75.73	76.86	75.18	75.85	76.67	75.52	75.34	74.97	75.48
Rhodococcus subtropicus	77.16	76.53	76.04	75.88	76.27	76.32	75.48	75.05	76.08	76.28	76.64	75.41	76.05	75.18	76.53	76.39	75.58	77.17	75.88	75.34	76.21	74.45	83.18	78.63	77.91	77.16	75.54	76.02	76.12	75.48	75.79	76.06	75.23	76.2	76.29	76.45	75.85	76.83	75.41	75.93	75.82	76.51	75.32	75.77	76.6	75.73	75.59	75.3	75.7
Rhodococcus sp. SGAir0479	77.07	76.64	75.86	75.87	76.39	76.33	75.47	75.05	75.76	76.5	76.49	75.44	75.82	75.17	76.38	76.44	75.52	77.03	75.81	75.17	76.29	74.42	83.96	78.18	77.52	76.97	75.27	75.89	75.86	75.41	75.9	75.88	75.38	76.29	76.29	76.37	75.67	76.94	75.2	75.61	75.71	76.59	75.26	75.58	76.37	75.5	75.49	75.2	75.49
Nocardia cyriacigeorgica	74.42	74.6	74	78.27	80.33	80.26	79.81	78.62	78.34	80.28	79.89	78.01	78.09	79.25	79.8	80.33	79.14	79.68	77.96	79.49	78.75	74.15	76.26	75.72	75.76	80.74	74.28	74.7	74.05	74.82	78.4	79.7	79.57	80.24	80.13	80.36	78.37	79.46	77.75	78.24	78.38	80.72	78.08	78.67	79.89	77.68	79.04	77.57	77.77
Rhodococcus sp. KBS0724	75.22	76.03	81.9	73.31	73.62	73.48	73.05	72.95	73.23	73.56	73.61	72.92	73.22	73.06	73.48	73.53	72.99	73.84	73.15	73.24	73.42	72.72	75.71	74.88	74.58	73.85	73.89	74.08	81.85	72.97	73.33	73.44	73.22	73.68	73.6	73.51	73.41	73.66	73.1	73.24	73.21	73.82	72.89	73.22	73.58	73.25	73	72.88	73.07
Rhodococcus spelaei	76.53	76.91	75.85	75.79	76.54	76.41	75.26	74.94	75.84	76.56	76.62	75.39	75.8	75.18	76.32	76.46	75.41	77.16	75.66	75.25	75.93	74.33	78.89	80.46	77.04	76.89	75.62	75.81	75.86	75.42	75.62	75.92	75.37	76.29	76.47	76.42	75.7	76.95	75.41	75.64	75.78	76.66	75.39	75.8	76.77	75.43	75.29	75.21	75.43
Nocardia bhagyanarayanae	74.95	74.29	74.1	78.39	81.6	81.58	79	77.85	78.35	81.59	81.17	78.26	78.43	78.3	80.9	81.83	78.4	80	78.23	80.76	79.09	74.23	76.51	76.02	75.94	82.56	74.24	74.75	73.93	74.99	78.36	80.76	80.93	81.43	81.39	81.69	78.17	80.28	77.92	78.32	78.28	90.53	78.34	78.91	81.2	78.14	78.31	77.27	78.08
Nocardia seriolae	73.8	73.78	73.28	78.24	78.06	78.09	76.76	76.21	78.33	78.06	77.94	78.25	86.86	76.41	77.78	78.25	76.6	78.29	88.01	77.25	79.08	73.58	75.6	74.82	75.17	78.62	73.74	74.31	73.35	74.43	78.34	77.38	77.42	77.99	77.97	78.09	78.29	77.95	81.98	78.33	78.26	78.24	78.31	76.91	77.97	81.54	76.45	77.31	82.16
Nocardia ninae	74.48	74.53	73.77	77.9	81.97	82.05	78.58	77.36	77.86	82.06	79.46	77.71	77.82	78.01	79.61	82.47	77.88	79.19	77.68	80.87	78.4	73.83	76.14	75.45	75.26	80.36	74.01	74.49	73.76	74.66	77.85	84.7	81.07	82.12	81.88	81.94	77.92	79.53	77.41	77.75	77.81	81.32	77.72	78.34	79.46	77.77	77.76	76.97	77.48
Rhodococcus rhodnii	75.76	75.66	74.82	74.92	75.28	75.33	74.55	74.18	74.95	75.43	75.58	74.39	74.82	74.07	75.26	75.37	74.56	76.07	74.63	74.23	75.27	73.95	77.06	76.42	76.52	75.91	74.45	75.33	74.8	74.81	74.92	74.98	74.32	75.15	75.29	75.54	74.79	75.79	74.35	74.86	74.86	75.67	74.49	74.8	75.62	74.53	74.56	74.18	74.54
Rhodococcus cavernicola	74.15	74.53	74.14	74.5	75.12	75.08	74.15	74.07	74.57	75.13	74.88	74.17	74.3	74.05	74.77	75.06	74.24	75.03	74.28	74.42	74.65	73.21	75.37	75.03	74.63	75.44	74.13	74.3	74.15	73.47	74.46	74.67	74.46	74.96	74.99	75.17	74.43	75.04	74.01	74.34	74.4	75.33	74.28	74.59	75.09	74.24	74.15	73.98	74.09
Nocardia colli	74.44	74.41	73.97	77.91	82.1	82.14	78.5	77.38	77.9	82.04	79.67	77.87	77.95	77.94	79.8	82.47	77.77	79.4	77.76	80.94	78.53	73.96	76.23	75.57	75.46	80.54	74.03	74.58	73.84	74.76	77.9	84.6	81.04	82.16	81.95	82.04	77.89	79.62	77.57	77.93	77.92	81.5	77.86	78.49	79.66	77.84	77.72	77.05	77.58
Nocardia macrotermitis	73.48	73.83	73.31	79.64	78.11	77.98	77.08	76.32	79.47	78.08	77.53	88.25	78.21	76.79	77.61	78.24	76.79	77.79	78.21	77.47	80.38	73.48	75.5	74.78	74.8	78.48	73.57	74.04	73.07	74.39	79.5	77.47	77.56	77.99	78.08	78.08	79.4	77.68	77.89	79.54	79.45	78.27	88.12	76.73	77.74	78.02	76.69	78.31	77.89
Nocardia aurantiaca	73.77	73.56	73.4	78.13	78.03	77.98	76.94	76.13	78.17	78.03	77.78	78.17	89.04	76.53	77.6	78.13	76.64	77.98	86.71	77.52	78.96	73.66	75.47	74.81	75.19	78.38	73.59	74.06	73.31	74.37	78	77.37	77.42	77.95	77.86	77.95	78.12	77.78	81.64	78.11	78.14	78.29	78.3	76.76	77.67	81.29	76.55	77.25	81.73
Nocardia caishijiensis	74.24	75	73.85	77.34	78.82	78.85	77.54	76.73	77.38	78.92	78.76	76.91	77.29	77.2	78.7	79.06	77.26	81.41	77.23	78.05	77.66	74.16	75.91	75.35	75.58	79.5	74.03	74.56	73.75	74.54	77.33	78.33	78.08	78.84	78.7	79	77.44	78.63	76.92	77.35	77.4	79.26	76.93	83.71	78.76	77.05	77.17	76.56	77.05
Rhodococcus aetherivorans	77.24	76.2	75.41	75.6	76.33	76.14	75.56	75.08	75.74	76.42	76.8	75.3	75.85	75.27	76.38	76.38	75.53	77.25	75.8	75.1	76.24	73.92	78.61	77.54	79.98	77.28	74.89	75.77	75.47	75.71	75.75	75.88	75.05	76.1	76.25	76.31	75.74	76.93	75.2	75.6	75.65	76.69	75.47	75.55	76.61	75.52	75.58	75.14	75.59
Nocardia coubleae	74.33	74.07	73.78	77.23	78.84	78.84	77.59	76.82	77.4	79	78.69	77.05	77.45	77.11	78.65	79.08	77.32	81.23	77.24	77.93	77.7	74.08	76.13	75.44	75.64	79.5	74.03	74.58	73.8	74.76	77.45	78.36	78.04	78.73	78.88	78.91	77.42	78.65	76.84	77.43	77.28	79.34	77.11	84.03	78.74	77.06	77.23	76.59	77.14
Nocardia gamkensis	74.42	73.8	73.81	77.86	89.41	89.95	78.98	77.56	78.11	97.39	79.89	77.97	78.12	78.28	80.15	86.91	78.2	79.62	77.89	80.26	78.77	73.81	76.2	75.53	75.57	81.13	74.04	74.49	73.64	74.8	78.09	81.58	80.42	86.82	95.8	89.64	78.04	79.86	77.6	77.94	77.96	81.64	77.95	78.39	79.82	77.72	78.15	77.13	77.73
Nocardia veterana	73.7	74.11	73.51	85.86	77.84	77.9	77.25	76.73	85.97	77.91	77.79	79.33	78.04	77	77.8	78.08	77.12	77.89	77.96	77.37	80.15	73.53	75.46	75.1	74.98	78.62	73.6	74.1	73.47	74.53	86.15	77.38	77.47	78.06	77.74	78.03	85.89	77.76	77.77	85.89	85.99	78.25	79.42	76.73	77.9	77.7	77.02	82.37	77.83
Rhodococcus sp. HNM0563	74.2	79.84	74.23	73.85	74.19	74.12	73.71	73.52	73.91	74.25	74.43	73.58	73.66	73.61	74.08	74.35	73.74	74.62	73.69	73.56	74.04	73.09	76.23	75.6	79.48	74.69	73.63	74.17	74.22	73.99	73.96	74.12	73.58	74.15	74.18	74.35	73.85	74.31	73.7	73.74	73.79	74.44	73.62	73.85	74.31	73.7	73.6	73.5	73.51
Rhodococcus sp. HNM0569	76.34	76.19	75.05	74.8	75.63	75.34	74.58	74.32	74.84	75.41	75.7	74.26	74.64	74.43	75.4	75.47	74.66	76.16	74.73	74.39	75.27	73.95	77.32	76.78	76.76	76.12	74.69	75.13	75.15	75.15	74.96	75.09	74.52	75.16	75.34	75.43	74.93	75.74	74.55	74.93	75	75.63	74.53	74.89	75.74	74.53	74.5	74.21	74.5
Rhodococcus sp. 105337	75.02	75.7	74.51	74.36	74.88	74.89	74.15	73.9	74.4	74.79	75	74.16	74.37	74.13	74.66	74.72	74.25	75.39	74.27	74.01	74.7	73.44	76.62	76.01	80.57	75.32	74.23	74.51	74.47	74.22	74.63	74.57	74.2	74.7	74.83	74.88	74.38	75.14	74.1	74.46	74.53	74.91	73.97	74.45	74.93	74.15	74.14	73.88	74.28
Antrihabitans stalactiti	73.6	73.13	73.45	74.12	74.64	74.73	73.94	73.64	74.04	74.64	74.76	73.72	73.86	73.56	74.27	74.72	74.03	74.67	73.67	74.1	74.3	73.39	74.61	74.13	74.09	74.85	73.48	73.62	73.27	73.03	74.16	74.41	74.05	74.57	74.67	74.76	74.03	74.58	73.53	74.09	74.05	74.75	73.76	73.9	74.48	73.65	73.68	73.38	73.78
Nocardia terpenica	74.01	73.96	73.61	80.49	79.09	78.96	77.75	77.01	80.59	79.23	78.67	80.6	79.24	77.48	78.55	79.17	77.47	78.76	78.96	78.06	82.21	73.86	76.07	75.37	75.58	79.63	73.93	74.36	73.47	74.81	80.55	78.2	78.06	78.86	78.99	79.16	80.52	78.99	78.56	80.69	80.63	79.29	80.72	77.29	78.86	79.02	77.4	79.19	78.92
Nocardia barduliensis	74.65	74.35	73.77	78.07	94.46	92.29	79.07	77.65	78.05	89.74	80.13	77.95	78.15	78.38	80.23	87.22	78.28	79.73	77.94	80.26	78.89	73.9	76.22	75.72	75.61	81.04	74.11	74.49	73.93	74.74	78.12	81.66	80.45	86.83	89.7	88.9	77.97	80.12	77.65	78.07	78.06	81.69	78.06	78.49	80.02	77.77	78.16	77.17	77.77
Rhodococcus sp. W8901	77.08	77.32	76.03	75.49	76.07	76.1	75.43	74.86	75.46	76.15	76.32	75.17	75.5	75.01	76.13	76.15	75.2	76.92	75.48	75.24	75.96	74.36	89.13	78.41	77.59	76.89	75.46	75.9	76.06	75.09	75.49	75.68	75.13	76	76.16	76.1	75.43	76.63	75.09	75.46	75.39	76.54	75.36	75.61	76.18	75.29	75.29	75.01	75.13
Rhodococcus sp. B50	75.42	77.19	74.53	74.67	75.17	75.19	74.58	74.11	74.7	75.31	75.67	74.23	74.78	74.29	75.1	75.32	74.39	75.92	74.77	74.22	75.1	73.83	76.98	76.3	91.36	75.95	74.14	74.79	74.68	74.64	74.7	74.8	74.44	75.06	75.28	75.36	74.64	75.56	74.49	74.61	74.63	75.58	74.38	74.67	75.37	74.44	74.44	74.26	74.49
Nocardia huaxiensis	73.64	74.07	73.28	77.85	77.84	77.82	76.91	76.02	78.06	77.93	77.77	77.91	81.67	76.49	77.59	78	76.49	77.93	81.34	77.28	78.78	73.63	75.43	74.85	74.97	78.28	73.45	74.1	73.49	74.13	78.1	77.23	77.27	77.75	77.66	77.75	77.96	77.62	81.45	78.06	78.02	77.97	77.92	76.81	77.77	81.02	76.4	77.18	81.7
Nocardia gipuzkoensis	74.5	73.92	73.81	78.01	91.8	96.67	79.06	77.61	78	90.01	79.89	77.99	78.14	78.21	80.07	87.37	78.23	79.64	77.8	80.32	78.83	74.09	76.12	75.46	75.58	81.06	74.01	74.77	73.84	74.79	78.13	81.57	80.65	87.04	90.06	88.94	78.04	79.98	77.54	78	78.06	81.71	78.09	78.58	79.86	77.76	78.15	77.15	77.62
Rhodococcus triatomae	77.11	76.8	75.24	75.15	75.39	75.55	74.89	74.47	75.06	75.59	75.7	74.65	74.84	74.59	75.59	75.53	74.91	76.05	74.98	74.65	75.25	73.87	77.49	76.57	76.7	75.94	74.7	75.28	75.37	74.97	75.03	75.33	74.68	75.42	75.52	75.61	75.18	75.79	74.47	75.1	74.97	75.74	74.72	74.95	75.61	74.59	74.85	74.56	74.7
Rhodococcus sp. 3A	90.19	77.94	76.6	74.85	75.62	75.27	74.66	74.39	74.86	75.54	75.67	74.3	74.77	74.47	75.47	75.43	74.71	75.96	74.72	74.43	75.21	73.76	78.08	77.1	76.7	76.13	75.14	75.44	76.59	74.6	75.06	75.11	74.43	75.27	75.27	75.45	74.63	75.77	74.53	74.93	74.94	75.73	74.38	74.93	75.56	74.57	74.69	74.31	74.73
Nocardia wallacei	74.43	73.83	73.49	80.43	79.61	78.89	77.69	76.93	80.41	79.09	78.61	80.39	79.06	77.22	78.49	78.95	77.4	78.79	78.8	77.81	84.92	73.84	76.01	75.43	75.38	79.33	73.74	74.4	73.6	74.93	80.52	78.18	77.96	78.86	78.83	78.93	80.36	78.83	78.57	80.35	80.44	79.15	80.33	77.36	78.66	78.63	77.24	79.15	78.67
Rhodococcoides trifolii	74.34	74.18	73.89	73.86	74.38	74.25	73.56	73.57	73.93	74.41	74.64	73.53	73.73	73.49	74.33	74.24	73.63	74.92	73.89	73.54	74.15	72.88	75.45	75.01	74.58	74.61	75.51	77.12	74.09	74.02	73.86	73.96	73.73	74.28	74.17	74.23	73.96	74.55	73.62	73.86	73.68	74.44	73.49	73.75	74.45	73.74	73.64	73.52	73.66
Nocardia jinanensis	73.5	74.36	73	76.63	77.79	77.7	79.84	82.66	76.72	77.76	77.72	76.58	76.28	79.2	77.43	77.75	87.47	77.43	75.9	76.92	76.89	72.92	74.87	74.47	74.45	78.24	73.19	73.59	73.01	73.82	76.65	77.05	77.25	77.66	77.69	77.79	76.73	77.66	75.93	76.7	76.73	77.98	76.58	76.47	77.74	75.95	87.77	76.28	75.9
Nocardia rhizosphaerihabitans	74.58	74.23	73.84	77.79	79.29	79.44	77.73	76.94	77.65	79.55	79.02	77.32	77.65	77.25	78.87	79.59	77.51	82.05	77.6	78.49	78.16	73.91	76.2	75.56	75.42	79.93	73.93	74.48	74.06	74.98	77.58	78.91	78.55	79.23	79.46	79.46	77.53	79.18	77.25	77.6	77.49	79.94	77.41	85.43	79.15	77.38	77.36	76.8	77.41
Nocardia blacklockiae	74.78	75.01	73.77	80.79	79.23	79.27	77.93	77.2	80.73	79.46	79.07	80.59	79.5	77.52	78.7	79.37	77.81	79.23	79.17	78.04	85.18	74.09	76.6	75.83	75.9	80.07	74.03	74.68	73.93	75.12	80.83	78.57	78.16	79.07	79.22	79.26	80.69	79.34	78.98	80.75	80.7	79.47	80.7	77.66	79.07	78.96	77.53	79.42	79.14
Rhodococcus sp. CX	76.4	77.53	75.27	75.38	76.09	75.9	75.17	74.82	75.41	75.91	76.19	75.01	75.49	75.06	75.89	76.08	75.14	76.71	75.5	75	75.79	74.18	78.23	77.29	80.74	76.57	74.9	75.4	75.4	75.42	75.54	75.71	74.85	75.92	75.97	75.99	75.33	76.38	75.14	75.38	75.39	76.12	74.84	75.31	76.11	75.17	75.09	74.97	75.22
Antrihabitans stalagmiti	73.53	74.44	73.74	73.78	74.44	74.61	73.62	73.56	73.77	74.5	74.5	73.64	73.55	73.38	74.07	74.38	73.7	74.55	73.59	73.95	74.19	72.99	74.97	74.48	74.29	74.77	73.63	73.85	73.74	73.22	74.06	74.41	73.98	74.31	74.36	74.62	73.86	74.36	73.6	73.97	73.76	74.43	73.76	74.04	74.38	73.55	73.45	73.57	73.59
Rhodococcus sp. P-2	75.49	75.14	94.28	73.54	73.95	73.76	73.49	73.15	73.58	73.98	73.93	73.27	73.47	73.15	73.92	73.91	73.3	74.16	73.45	73.27	73.64	72.86	76.01	75.29	74.88	74.26	74.11	74.31	94.26	73.13	73.37	73.59	73.33	73.89	73.73	73.9	73.51	74.05	73.14	73.53	73.54	74.1	73.25	73.65	74.02	73.28	73.18	73.19	73.29
Nocardia acididurans	73.83	74.19	73.26	78.04	77.9	77.82	76.91	76.25	78.08	77.9	77.86	77.98	81.54	76.55	77.76	78.1	76.64	78.07	81.29	77.27	78.78	73.58	75.49	74.96	75.13	78.32	73.44	74.05	73.3	74.23	78.04	77.18	77.39	77.91	77.72	77.92	78.01	77.72	81.26	78.04	78.05	78.22	78.14	76.79	77.77	80.92	76.51	77.02	81.17
Rhodococcus pseudokoreensis	88.49	78.01	76.63	74.93	75.68	75.46	74.77	74.47	75	75.71	75.73	74.47	74.95	74.34	75.75	75.66	74.9	76.14	74.68	74.41	75.43	73.85	78.25	77.22	76.89	76.27	75.25	75.62	76.63	74.61	74.94	75.28	74.57	75.54	75.58	75.64	74.96	75.79	74.47	75.06	75.02	76	74.42	74.84	75.99	74.71	74.93	74.33	74.65
Rhodococcoides sp. KRD197	74.23	74.43	74.17	73.55	73.9	73.88	73.77	73.16	73.64	74.06	74	73.38	73.41	73.38	73.82	73.94	73.4	74.24	73.34	73.3	73.7	72.83	75.34	74.63	74.28	74.32	77.36	74.73	74.16	73.43	73.59	73.63	73.45	73.76	73.85	73.84	73.45	74.04	73.09	73.59	73.56	74.26	73.37	73.24	73.9	73.39	73.39	73.1	73.33
Rhodococcoides sp. PvP016	74.82	74.66	74.66	74.62	75.15	75.12	74.23	74	74.59	75	75.22	74.29	74.67	74.18	75.13	75.07	74.53	76.04	74.67	74.02	74.9	73.54	76.38	75.67	75.79	75.63	75.49	83.82	74.51	74.98	74.63	74.74	74.12	75.08	74.99	75.23	74.56	75.48	74.3	74.76	74.52	75.47	74.31	74.64	75.29	74.45	74.38	74.3	74.45
Nocardia goodfellowii	73.97	74.28	73.51	77.44	79.93	79.83	78.09	77.03	77.56	79.96	79.24	77.48	77.84	77.57	79.51	80.16	77.48	78.86	77.84	79.64	78.19	73.71	75.71	75.06	75.08	80.11	73.72	74.21	73.76	74.5	77.62	79.67	79.87	79.93	79.97	79.89	77.64	78.64	77.58	77.55	77.58	80.92	77.61	78.01	79.25	77.98	77.34	76.6	77.56
Nocardia tengchongensis	73.71	74.36	73.37	78.33	78.16	78.04	76.9	76.29	78.39	78.2	77.96	78.17	87.18	76.59	77.87	78.3	76.57	78.38	85.89	77.45	78.94	73.74	75.64	75.19	75.35	78.68	73.53	74.35	73.39	74.52	78.24	77.58	77.35	78.1	78.07	78.18	78.4	78.2	81.82	78.29	78.28	78.5	78.24	77.01	77.94	81.48	76.57	77.41	81.96
Nocardia iowensis	74.12	73.99	73.68	77.66	81.99	82.31	78.45	77.33	77.69	82.19	79.35	77.5	77.73	77.92	79.56	82.54	77.7	79.01	77.6	81.25	78.42	73.81	75.79	75.31	75.24	80.43	73.84	74.4	73.67	74.38	77.71	84.92	81.24	82.32	82.03	82.12	77.74	79.36	77.36	77.8	77.69	81.37	77.68	78.27	79.52	77.63	77.71	76.9	77.43
Skermania piniformis	73.43	73.68	72.82	75.29	75.76	75.84	75.09	74.78	75.27	75.87	75.62	74.93	74.81	74.93	75.47	75.8	75.07	75.67	74.7	74.83	75.55	72.98	74.9	74.54	74.39	76.19	73.11	73.68	72.85	74.13	75.23	75.34	74.9	75.76	75.6	75.78	75.24	76.36	74.52	75.2	75.21	75.81	74.98	74.7	75.73	74.7	74.99	74.71	74.55
Rhodococcoides sp. BP-318	74.59	74.96	74.54	73.82	74.59	74.27	73.61	73.48	73.95	74.58	74.66	73.49	73.89	73.33	74.28	74.48	73.65	75	73.91	73.85	74.28	73.31	75.97	75.55	75.04	74.83	77.56	75.57	74.5	73.98	74.04	74.14	73.9	74.48	74.52	74.5	73.85	74.55	73.71	73.97	73.93	74.61	73.42	74.02	74.67	73.66	73.63	73.6	73.87
Nocardia coffeae	73.48	74	73.1	79.51	77.88	77.93	77.2	76.31	79.66	78.02	77.59	95.93	78.16	76.79	77.6	77.96	76.66	77.55	77.95	77.5	80.13	73.32	75.31	74.58	74.8	78.39	73.36	73.83	72.97	74.23	79.58	77.2	77.45	77.93	77.86	77.9	79.35	77.52	77.56	79.55	79.34	78.21	90.2	76.64	77.65	77.82	76.74	78.42	77.66
Rhodococcus yananensis	75.6	76.59	74.74	74.95	75.27	75.37	74.73	74.37	74.92	75.36	75.63	74.55	74.84	74.53	75.34	75.29	74.69	76.06	74.94	74.36	75.35	73.65	77.31	76.64	80.33	76.07	74.43	75.02	74.69	75.03	74.85	75	74.41	75.16	75.25	75.34	74.81	75.66	74.55	74.88	74.92	75.53	74.58	74.88	75.5	74.58	74.71	74.38	74.71
Rhodococcus zopfii	76.32	76.99	75.17	75.32	75.91	75.69	75.12	74.73	75.29	75.93	76.04	74.83	75.29	74.71	75.75	75.83	75	76.44	75.26	74.79	75.65	74.01	78.03	77.43	80.24	76.41	74.68	75.3	75.25	75.08	75.34	75.36	74.74	75.71	75.71	75.68	75.29	76.05	74.87	75.37	75.35	76.03	74.78	75.06	75.92	75.01	74.92	74.82	75.1
Nocardia amikacinitolerans	74.3	74.18	73.98	78.38	81.47	81.52	78.96	77.82	78.37	81.56	81.27	78.28	78.34	78.28	80.7	81.78	78.23	80.07	78.29	80.89	79.1	74.12	76.37	75.86	75.9	82.52	74.2	74.82	74.1	75.11	78.44	80.73	80.8	81.54	81.39	81.53	78.35	80.24	77.9	78.38	78.37	90.22	78.36	78.83	81.2	77.98	78.16	77.18	77.96
Rhodococcus tukisamuensis	76.98	76.62	76.07	75.89	76.93	76.63	75.81	75.16	76.01	76.79	77	75.39	76.19	75.4	76.6	76.8	75.75	77.56	75.91	75.29	76.44	74.55	79.5	80.23	77.29	77.46	75.75	76.11	76.05	75.88	75.97	76.38	75.44	76.35	76.71	76.83	76.13	77.46	75.53	76.02	76.06	76.86	75.77	76.01	77.03	75.74	75.62	75.19	75.71
Rhodococcus pyridinivorans	75.5	77.69	74.84	75.06	75.58	75.45	74.82	74.41	75.12	75.63	76.02	74.69	75.13	74.63	75.53	75.63	74.88	76.29	75.14	74.64	75.36	73.85	77.3	76.72	95.14	76.32	74.15	75.06	74.89	74.96	75.09	75.05	74.55	75.25	75.42	75.56	75.03	75.98	74.7	75.13	75.19	75.76	74.75	74.96	75.83	74.82	74.83	74.62	74.88
Rhodococcus jostii	95.19	77.76	76.64	74.77	75.46	75.26	74.67	74.23	74.66	75.32	75.61	74.34	74.87	74.46	75.26	75.51	74.74	76.11	74.63	74.37	75.08	73.82	78.17	77.13	76.73	76.22	75.14	75.63	76.63	74.54	74.98	74.88	74.49	75.47	75.48	75.52	74.87	75.72	74.29	74.6	74.81	75.6	74.3	74.77	75.52	74.66	74.61	74.29	74.65
Rhodococcus koreensis	88.77	78.16	76.43	75.04	75.63	75.5	74.75	74.47	75.1	75.66	75.53	74.43	74.75	74.54	75.65	75.59	74.78	76.12	74.71	74.45	75.17	73.76	78.21	77.15	76.78	76.2	75.14	75.6	76.58	74.74	75.06	75.19	74.71	75.41	75.46	75.71	74.89	75.9	74.61	74.91	74.84	75.73	74.41	74.8	75.54	74.64	74.82	74.43	74.67
Rhodococcoides kroppenstedtii	75.1	75.21	74.61	75.15	75.62	75.68	74.89	74.54	75.21	75.52	75.95	74.64	75.24	74.64	75.61	75.75	74.87	76.52	75.2	74.52	75.51	73.9	76.63	76.02	76.07	76.49	75.35	79.21	74.67	75.68	74.99	75.04	74.55	75.57	75.58	75.68	75.1	76.35	74.66	75.05	75.14	75.88	74.73	75.11	75.93	74.84	74.86	74.71	75.02
Rhodococcoides kyotonensis	74.29	74.88	74.35	73.45	74.09	73.84	73.49	73.32	73.54	73.88	74.08	73.27	73.49	73.31	74.02	74.11	73.46	74.44	73.58	73.37	73.69	73.11	75.64	75.02	74.69	74.48	77.31	75.33	74.3	73.54	73.52	73.94	73.59	73.84	73.87	73.92	73.46	74.07	73.44	73.65	73.52	74.15	73.16	73.75	74.22	73.4	73.54	73.39	73.37
Nocardia brasiliensis	74.42	74.81	73.81	77.95	81.89	81.99	78.64	77.42	77.98	82.03	79.54	77.92	77.88	77.94	79.9	82.28	77.94	79.41	77.6	80.75	78.67	73.89	75.88	75.35	75.46	80.56	73.9	74.53	73.78	74.56	78.05	83.73	80.82	81.92	81.86	82.07	78.01	79.48	77.55	77.99	77.96	81.34	78.04	78.33	79.56	77.78	77.86	77.18	77.6
Nocardia otitidiscaviarum	73.86	73.8	73.51	78.72	78.41	78.28	77.48	76.59	78.78	78.52	78.31	78.52	80.84	77.17	78.3	78.6	77.22	78.43	80.51	77.72	79.28	73.77	75.74	75.03	75.15	78.97	73.62	74.15	73.59	74.7	78.63	77.79	77.87	78.33	78.35	78.52	78.69	78.44	80.5	78.82	78.74	78.79	78.57	77.15	78.15	80.36	76.96	77.7	80.58
Rhodococcus gordoniae	75.63	77.09	74.53	74.89	75.31	75.2	74.78	74.48	75	75.26	75.78	74.67	74.96	74.6	75.41	75.39	74.73	76.08	74.96	74.42	75.21	73.8	77.14	76.5	91.22	76	74.28	74.94	74.73	75.04	75	74.91	74.4	75.26	75.3	75.37	74.88	75.44	74.54	74.71	74.85	75.59	74.61	74.75	75.64	74.72	74.66	74.32	74.61
Rhodococcus wratislaviensis	89.8	78.09	76.6	74.9	75.49	75.57	74.81	74.48	74.69	75.69	75.61	74.46	74.81	74.48	75.46	75.55	74.82	76.02	74.81	74.36	75.22	73.59	78.15	77.05	76.65	75.96	75.13	75.51	76.65	74.62	75.03	75.16	74.51	75.37	75.35	75.55	74.71	75.81	74.56	74.93	74.89	75.89	74.45	74.98	75.75	74.58	74.77	74.29	74.53
Nocardia asteroides	74.92	74.75	74.07	77.87	79.62	79.68	78.09	77.28	77.94	79.72	79.63	77.67	78	77.59	79.56	79.67	77.83	82.68	77.85	78.55	78.49	74.2	76.67	75.9	75.96	80.49	74.23	75	74.02	75.35	78.07	79.09	78.57	79.47	79.64	79.73	77.91	79.65	77.43	77.96	77.62	80.18	77.68	84.72	79.54	77.68	77.8	77.1	77.73
[truncated: 118 more columns]

## Sheet: Nocardiaceae_AFmedia
	Rhodococcus sp. PMG_259	Rhodococcus sp. AS06rmzACSIP_394	Rhodococccus cerastii	Nocardia aobensis	Nocardia asiatica	Nocardia abscessus	Nocardia brevicatena	Nocardia carnea	Nocardia cerradoensis	Nocardia exalbida	Nocardia higoensis	Nocardia jiangxiensis	Nocardia niigatensis	Nocardia paucivorans	Nocardia takedensis	Nocardia pneumoniae	Nocardia testacea	Nocardia thailandica	Nocardia concava	Nocardia vinacea	Nocardia transvalensis	Smaragdicoccus niigatensis	Rhodococcus (Prescottella) defluvii	Rhodococcus sp. RD6.2	Rhodococcus rhodochrous	Nocardia farcinica	Rhodococcoides sp. Leaf278	Rhodococcoides sp. Leaf247	Rhodococcus erythropolis	Millisia brevis	Nocardia africana	Nocardia altamirensis	Nocardia anaemiae	Nocardia amamiensis	Nocardia arthritidis	Nocardia beijingensis	Nocardia elegans	Nocardia harenae	Nocardia inohanensis	Nocardia kruczakiae	Nocardia nova	Nocardia lijiangensis	Nocardia miyunensis	Nocardia salmonicida	Nocardia shimofusensis	Nocardia jejuensis	Nocardia sienata	Nocardia vermiculata	Nocardia yamanashiensis
Rhodococcus sp. PMG_259	1	0.06	0.27	0.19	0.18	0.19	0.19	0.18	0.19	0.2	0.2	0.19	0.18	0.18	0.18	0.2	0.19	0.18	0.17	0.19	0.19	0.16	0.27	0.28	0.27	0.21	0.23	0.24	0.28	0.18	0.19	0.16	0.18	0.18	0.2	0.2	0.19	0.19	0.17	0.19	0.19	0.19	0.19	0.18	0.19	0.17	0.2	0.18	0.17
Rhodococcus sp. AS06rmzACSIP_394	0.06	1	0.08	0.07	0.07	0.07	0.07	0.07	0.07	0.07	0.07	0.06	0.07	0.07	0.07	0.07	0.07	0.07	0.06	0.07	0.06	0.07	0.09	0.09	0.1	0.07	0.07	0.08	0.09	0.08	0.07	0.06	0.06	0.06	0.07	0.07	0.07	0.07	0.06	0.07	0.07	0.06	0.06	0.07	0.08	0.07	0.07	0.07	0.06
Rhodococccus cerastii	0.27	0.08	1	0.27	0.26	0.27	0.27	0.26	0.26	0.28	0.28	0.25	0.27	0.26	0.27	0.28	0.27	0.29	0.25	0.25	0.26	0.24	0.46	0.44	0.4	0.31	0.36	0.36	0.87	0.26	0.27	0.26	0.26	0.25	0.28	0.28	0.28	0.28	0.27	0.27	0.26	0.28	0.24	0.27	0.28	0.26	0.26	0.27	0.26
Nocardia aobensis	0.19	0.07	0.27	1	0.45	0.48	0.44	0.44	0.84	0.52	0.46	0.49	0.49	0.44	0.44	0.48	0.46	0.45	0.45	0.47	0.55	0.25	0.33	0.33	0.31	0.47	0.26	0.28	0.27	0.24	0.77	0.41	0.48	0.43	0.5	0.51	0.79	0.45	0.47	0.83	0.78	0.46	0.48	0.45	0.48	0.49	0.47	0.64	0.46
Nocardia asiatica	0.18	0.07	0.26	0.45	1	0.73	0.46	0.43	0.45	0.71	0.47	0.39	0.45	0.48	0.49	0.68	0.46	0.48	0.42	0.51	0.46	0.25	0.32	0.32	0.31	0.53	0.26	0.29	0.27	0.24	0.47	0.49	0.54	0.62	0.73	0.71	0.47	0.49	0.44	0.47	0.46	0.52	0.39	0.47	0.5	0.44	0.48	0.42	0.43
Nocardia abscessus	0.19	0.07	0.27	0.48	0.73	1	0.47	0.45	0.48	0.77	0.5	0.42	0.46	0.48	0.5	0.69	0.48	0.49	0.43	0.54	0.5	0.26	0.32	0.33	0.31	0.53	0.26	0.29	0.27	0.25	0.47	0.51	0.55	0.64	0.75	0.74	0.49	0.52	0.46	0.5	0.48	0.55	0.41	0.49	0.52	0.47	0.5	0.44	0.44
Nocardia brevicatena	0.19	0.07	0.27	0.44	0.46	0.47	1	0.5	0.44	0.49	0.46	0.38	0.41	0.66	0.44	0.49	0.55	0.43	0.38	0.43	0.43	0.24	0.31	0.32	0.3	0.49	0.26	0.27	0.26	0.24	0.44	0.41	0.45	0.45	0.5	0.49	0.44	0.46	0.4	0.45	0.44	0.44	0.39	0.42	0.47	0.4	0.57	0.43	0.38
Nocardia carnea	0.18	0.07	0.26	0.44	0.43	0.45	0.5	1	0.43	0.47	0.47	0.39	0.38	0.51	0.44	0.44	0.64	0.41	0.36	0.4	0.43	0.22	0.33	0.32	0.33	0.48	0.26	0.27	0.26	0.24	0.41	0.38	0.41	0.42	0.46	0.45	0.44	0.47	0.38	0.44	0.43	0.42	0.38	0.42	0.49	0.4	0.65	0.49	0.37
Nocardia cerradoensis	0.19	0.07	0.26	0.84	0.45	0.48	0.44	0.43	1	0.51	0.45	0.49	0.49	0.44	0.43	0.47	0.47	0.45	0.44	0.46	0.55	0.25	0.32	0.32	0.31	0.47	0.26	0.28	0.27	0.24	0.77	0.41	0.47	0.43	0.49	0.51	0.77	0.44	0.46	0.82	0.78	0.46	0.49	0.43	0.46	0.49	0.47	0.63	0.45
Nocardia exalbida	0.2	0.07	0.28	0.52	0.71	0.77	0.49	0.47	0.51	1	0.51	0.44	0.48	0.5	0.52	0.71	0.51	0.5	0.46	0.57	0.53	0.27	0.33	0.34	0.33	0.55	0.29	0.3	0.29	0.26	0.5	0.53	0.58	0.65	0.82	0.79	0.52	0.53	0.48	0.52	0.51	0.56	0.43	0.5	0.53	0.5	0.52	0.47	0.47
Nocardia higoensis	0.2	0.07	0.28	0.46	0.47	0.5	0.46	0.47	0.45	0.51	1	0.41	0.43	0.46	0.51	0.47	0.47	0.47	0.38	0.45	0.43	0.26	0.34	0.34	0.35	0.6	0.28	0.3	0.28	0.26	0.44	0.42	0.45	0.45	0.5	0.51	0.46	0.53	0.42	0.47	0.45	0.49	0.41	0.47	0.73	0.43	0.49	0.45	0.4
Nocardia jiangxiensis	0.19	0.06	0.25	0.49	0.39	0.42	0.38	0.39	0.49	0.44	0.41	1	0.44	0.38	0.39	0.41	0.41	0.38	0.4	0.43	0.5	0.23	0.3	0.3	0.29	0.41	0.25	0.27	0.25	0.23	0.47	0.37	0.42	0.38	0.43	0.44	0.51	0.41	0.4	0.49	0.5	0.39	0.71	0.38	0.4	0.43	0.41	0.46	0.39
Nocardia niigatensis	0.18	0.07	0.27	0.49	0.45	0.46	0.41	0.38	0.49	0.48	0.43	0.44	1	0.42	0.44	0.47	0.4	0.46	0.65	0.47	0.48	0.27	0.33	0.33	0.3	0.45	0.26	0.28	0.27	0.24	0.5	0.44	0.48	0.44	0.5	0.5	0.5	0.44	0.61	0.51	0.5	0.48	0.43	0.45	0.45	0.58	0.42	0.46	0.59
Nocardia paucivorans	0.18	0.07	0.26	0.44	0.48	0.48	0.66	0.51	0.44	0.5	0.46	0.38	0.42	1	0.44	0.5	0.56	0.44	0.38	0.43	0.43	0.24	0.32	0.32	0.31	0.49	0.27	0.28	0.26	0.25	0.44	0.42	0.45	0.46	0.51	0.51	0.45	0.46	0.41	0.45	0.45	0.46	0.38	0.43	0.48	0.4	0.56	0.45	0.4
Nocardia takedensis	0.18	0.07	0.27	0.44	0.49	0.5	0.44	0.44	0.43	0.52	0.51	0.39	0.44	0.44	1	0.49	0.45	0.48	0.39	0.46	0.45	0.25	0.32	0.34	0.32	0.51	0.27	0.29	0.27	0.25	0.43	0.44	0.47	0.47	0.51	0.51	0.45	0.53	0.43	0.45	0.43	0.5	0.38	0.48	0.55	0.45	0.46	0.43	0.42
Nocardia pneumoniae	0.2	0.07	0.28	0.48	0.68	0.69	0.49	0.44	0.47	0.71	0.47	0.41	0.47	0.5	0.49	1	0.47	0.5	0.45	0.55	0.49	0.27	0.33	0.33	0.32	0.53	0.28	0.3	0.29	0.25	0.48	0.52	0.59	0.69	0.72	0.71	0.49	0.49	0.48	0.49	0.48	0.56	0.41	0.47	0.5	0.46	0.49	0.44	0.46
Nocardia testacea	0.19	0.07	0.27	0.46	0.46	0.48	0.55	0.64	0.47	0.51	0.47	0.41	0.4	0.56	0.45	0.47	1	0.45	0.38	0.44	0.46	0.24	0.33	0.33	0.33	0.5	0.27	0.29	0.27	0.24	0.44	0.4	0.45	0.43	0.49	0.49	0.46	0.47	0.41	0.47	0.45	0.45	0.4	0.44	0.48	0.42	0.79	0.46	0.4
Nocardia thailandica	0.18	0.07	0.29	0.45	0.48	0.49	0.43	0.41	0.45	0.5	0.47	0.38	0.46	0.44	0.48	0.5	0.45	1	0.43	0.46	0.45	0.28	0.33	0.36	0.32	0.52	0.29	0.3	0.3	0.26	0.44	0.44	0.47	0.45	0.51	0.51	0.45	0.49	0.47	0.46	0.44	0.51	0.37	0.59	0.5	0.48	0.45	0.43	0.45
Nocardia concava	0.17	0.06	0.25	0.45	0.42	0.43	0.38	0.36	0.44	0.46	0.38	0.4	0.65	0.38	0.39	0.45	0.38	0.43	1	0.44	0.47	0.25	0.3	0.3	0.28	0.43	0.26	0.27	0.25	0.23	0.45	0.44	0.47	0.41	0.47	0.46	0.45	0.4	0.64	0.46	0.44	0.45	0.39	0.42	0.41	0.59	0.38	0.42	0.62
Nocardia vinacea	0.19	0.07	0.25	0.47	0.51	0.54	0.43	0.4	0.46	0.57	0.45	0.43	0.47	0.43	0.46	0.55	0.44	0.46	0.44	1	0.48	0.24	0.3	0.3	0.29	0.47	0.26	0.28	0.26	0.23	0.45	0.49	0.7	0.51	0.57	0.56	0.46	0.45	0.45	0.47	0.46	0.52	0.42	0.45	0.46	0.46	0.45	0.41	0.44
Nocardia transvalensis	0.19	0.06	0.26	0.55	0.46	0.5	0.43	0.43	0.55	0.53	0.43	0.5	0.48	0.43	0.45	0.49	0.46	0.45	0.47	0.48	1	0.25	0.31	0.32	0.31	0.46	0.27	0.29	0.27	0.24	0.53	0.45	0.49	0.46	0.51	0.51	0.55	0.45	0.49	0.56	0.54	0.46	0.49	0.45	0.46	0.51	0.46	0.52	0.48
Smaragdicoccus niigatensis	0.16	0.07	0.24	0.25	0.25	0.26	0.24	0.22	0.25	0.27	0.26	0.23	0.27	0.24	0.25	0.27	0.24	0.28	0.25	0.24	0.25	1	0.28	0.28	0.27	0.28	0.25	0.27	0.25	0.24	0.25	0.24	0.25	0.25	0.27	0.27	0.26	0.27	0.25	0.26	0.25	0.26	0.22	0.26	0.27	0.25	0.24	0.24	0.24
Rhodococcus (Prescottella) defluvii	0.27	0.09	0.46	0.33	0.32	0.32	0.31	0.33	0.32	0.33	0.34	0.3	0.33	0.32	0.32	0.33	0.33	0.33	0.3	0.3	0.31	0.28	1	0.54	0.47	0.35	0.36	0.37	0.47	0.29	0.33	0.3	0.31	0.3	0.34	0.34	0.33	0.34	0.31	0.33	0.32	0.33	0.29	0.33	0.35	0.32	0.33	0.34	0.31
Rhodococcus sp. RD6.2	0.28	0.09	0.44	0.33	0.32	0.33	0.32	0.32	0.32	0.34	0.34	0.3	0.33	0.32	0.34	0.33	0.33	0.36	0.3	0.3	0.32	0.28	0.54	1	0.46	0.36	0.36	0.38	0.44	0.3	0.33	0.31	0.32	0.31	0.34	0.34	0.33	0.35	0.32	0.33	0.32	0.35	0.3	0.34	0.36	0.33	0.33	0.33	0.31
Rhodococcus rhodochrous	0.27	0.1	0.4	0.31	0.31	0.31	0.3	0.33	0.31	0.33	0.35	0.29	0.3	0.31	0.32	0.32	0.33	0.32	0.28	0.29	0.31	0.27	0.47	0.46	1	0.36	0.36	0.37	0.4	0.31	0.31	0.28	0.29	0.29	0.33	0.33	0.31	0.33	0.3	0.32	0.31	0.31	0.29	0.32	0.35	0.29	0.33	0.32	0.28
Nocardia farcinica	0.21	0.07	0.31	0.47	0.53	0.53	0.49	0.48	0.47	0.55	0.6	0.41	0.45	0.49	0.51	0.53	0.5	0.52	0.43	0.47	0.46	0.28	0.35	0.36	0.36	1	0.3	0.32	0.3	0.27	0.48	0.47	0.5	0.49	0.55	0.54	0.46	0.53	0.46	0.47	0.47	0.53	0.41	0.49	0.62	0.46	0.51	0.46	0.44
Rhodococcoides sp. Leaf278	0.23	0.07	0.36	0.26	0.26	0.26	0.26	0.26	0.26	0.29	0.28	0.25	0.26	0.27	0.27	0.28	0.27	0.29	0.26	0.26	0.27	0.25	0.36	0.36	0.36	0.3	1	0.49	0.36	0.29	0.26	0.26	0.27	0.27	0.29	0.29	0.26	0.29	0.26	0.27	0.26	0.27	0.25	0.28	0.29	0.27	0.27	0.27	0.26
Rhodococcoides sp. Leaf247	0.24	0.08	0.36	0.28	0.29	0.29	0.27	0.27	0.28	0.3	0.3	0.27	0.28	0.28	0.29	0.3	0.29	0.3	0.27	0.28	0.29	0.27	0.37	0.38	0.37	0.32	0.49	1	0.37	0.32	0.28	0.28	0.28	0.28	0.31	0.3	0.28	0.31	0.28	0.29	0.28	0.29	0.26	0.3	0.3	0.29	0.29	0.27	0.28
Rhodococcus erythropolis	0.28	0.09	0.87	0.27	0.27	0.27	0.26	0.26	0.27	0.29	0.28	0.25	0.27	0.26	0.27	0.29	0.27	0.3	0.25	0.26	0.27	0.25	0.47	0.44	0.4	0.3	0.36	0.37	1	0.27	0.28	0.26	0.27	0.26	0.29	0.3	0.27	0.29	0.27	0.28	0.27	0.28	0.24	0.28	0.3	0.28	0.27	0.28	0.26
Millisia brevis	0.18	0.08	0.26	0.24	0.24	0.25	0.24	0.24	0.24	0.26	0.26	0.23	0.24	0.25	0.25	0.25	0.24	0.26	0.23	0.23	0.24	0.24	0.29	0.3	0.31	0.27	0.29	0.32	0.27	1	0.24	0.23	0.24	0.24	0.25	0.25	0.24	0.27	0.24	0.25	0.24	0.24	0.22	0.24	0.27	0.24	0.25	0.25	0.23
Nocardia africana	0.19	0.07	0.27	0.77	0.47	0.47	0.44	0.41	0.77	0.5	0.44	0.47	0.5	0.44	0.43	0.48	0.44	0.44	0.45	0.45	0.53	0.25	0.33	0.33	0.31	0.48	0.26	0.28	0.28	0.24	1	0.41	0.47	0.44	0.5	0.51	0.76	0.44	0.47	0.77	0.75	0.45	0.46	0.43	0.45	0.47	0.46	0.61	0.45
Nocardia altamirensis	0.16	0.06	0.26	0.41	0.49	0.51	0.41	0.38	0.41	0.53	0.42	0.37	0.44	0.42	0.44	0.52	0.4	0.44	0.44	0.49	0.45	0.24	0.3	0.31	0.28	0.47	0.26	0.28	0.26	0.23	0.41	1	0.52	0.5	0.54	0.53	0.41	0.45	0.46	0.42	0.4	0.5	0.36	0.44	0.44	0.46	0.41	0.39	0.45
Nocardia anaemiae	0.18	0.06	0.26	0.48	0.54	0.55	0.45	0.41	0.47	0.58	0.45	0.42	0.48	0.45	0.47	0.59	0.45	0.47	0.47	0.7	0.49	0.25	0.31	0.32	0.29	0.5	0.27	0.28	0.27	0.24	0.47	0.52	1	0.52	0.59	0.59	0.48	0.47	0.48	0.48	0.47	0.55	0.41	0.46	0.47	0.47	0.45	0.43	0.47
Nocardia amamiensis	0.18	0.06	0.25	0.43	0.62	0.64	0.45	0.42	0.43	0.65	0.45	0.38	0.44	0.46	0.47	0.69	0.43	0.45	0.41	0.51	0.46	0.25	0.3	0.31	0.29	0.49	0.27	0.28	0.26	0.24	0.44	0.5	0.52	1	0.66	0.65	0.44	0.47	0.43	0.45	0.43	0.54	0.38	0.44	0.47	0.43	0.45	0.41	0.42
Nocardia arthritidis	0.2	0.07	0.28	0.5	0.73	0.75	0.5	0.46	0.49	0.82	0.5	0.43	0.5	0.51	0.51	0.72	0.49	0.51	0.47	0.57	0.51	0.27	0.34	0.34	0.33	0.55	0.29	0.31	0.29	0.25	0.5	0.54	0.59	0.66	1	0.79	0.51	0.52	0.49	0.51	0.5	0.57	0.42	0.5	0.52	0.49	0.51	0.46	0.46
Nocardia beijingensis	0.2	0.07	0.28	0.51	0.71	0.74	0.49	0.45	0.51	0.79	0.51	0.44	0.5	0.51	0.51	0.71	0.49	0.51	0.46	0.56	0.51	0.27	0.34	0.34	0.33	0.54	0.29	0.3	0.3	0.25	0.51	0.53	0.59	0.65	0.79	1	0.51	0.51	0.49	0.53	0.49	0.56	0.43	0.49	0.53	0.49	0.5	0.47	0.47
Nocardia elegans	0.19	0.07	0.28	0.79	0.47	0.49	0.44	0.44	0.77	0.52	0.46	0.51	0.5	0.45	0.45	0.49	0.46	0.45	0.45	0.46	0.55	0.26	0.33	0.33	0.31	0.46	0.26	0.28	0.27	0.24	0.76	0.41	0.48	0.44	0.51	0.51	1	0.47	0.47	0.81	0.85	0.45	0.5	0.45	0.47	0.49	0.47	0.63	0.45
Nocardia harenae	0.19	0.07	0.28	0.45	0.49	0.52	0.46	0.47	0.44	0.53	0.53	0.41	0.44	0.46	0.53	0.49	0.47	0.49	0.4	0.45	0.45	0.27	0.34	0.35	0.33	0.53	0.29	0.31	0.29	0.27	0.44	0.45	0.47	0.47	0.52	0.51	0.47	1	0.44	0.46	0.45	0.49	0.41	0.48	0.54	0.46	0.49	0.45	0.42
Nocardia inohanensis	0.17	0.06	0.27	0.47	0.44	0.46	0.4	0.38	0.46	0.48	0.42	0.4	0.61	0.41	0.43	0.48	0.41	0.47	0.64	0.45	0.49	0.25	0.31	0.32	0.3	0.46	0.26	0.28	0.27	0.24	0.47	0.46	0.48	0.43	0.49	0.49	0.47	0.44	1	0.48	0.46	0.48	0.4	0.46	0.44	0.64	0.42	0.44	0.77
Nocardia kruczakiae	0.19	0.07	0.27	0.83	0.47	0.5	0.45	0.44	0.82	0.52	0.47	0.49	0.51	0.45	0.45	0.49	0.47	0.46	0.46	0.47	0.56	0.26	0.33	0.33	0.32	0.47	0.27	0.29	0.28	0.25	0.77	0.42	0.48	0.45	0.51	0.53	0.81	0.46	0.48	1	0.79	0.47	0.49	0.46	0.48	0.5	0.48	0.64	0.47
Nocardia nova	0.19	0.07	0.26	0.78	0.46	0.48	0.44	0.43	0.78	0.51	0.45	0.5	0.5	0.45	0.43	0.48	0.45	0.44	0.44	0.46	0.54	0.25	0.32	0.32	0.31	0.47	0.26	0.28	0.27	0.24	0.75	0.4	0.47	0.43	0.5	0.49	0.85	0.45	0.46	0.79	1	0.44	0.49	0.43	0.47	0.47	0.46	0.62	0.44
Nocardia lijiangensis	0.19	0.06	0.28	0.46	0.52	0.55	0.44	0.42	0.46	0.56	0.49	0.39	0.48	0.46	0.5	0.56	0.45	0.51	0.45	0.52	0.46	0.26	0.33	0.35	0.31	0.53	0.27	0.29	0.28	0.24	0.45	0.5	0.55	0.54	0.57	0.56	0.45	0.49	0.48	0.47	0.44	1	0.38	0.49	0.51	0.47	0.46	0.44	0.47
Nocardia miyunensis	0.19	0.06	0.24	0.48	0.39	0.41	0.39	0.38	0.49	0.43	0.41	0.71	0.43	0.38	0.38	0.41	0.4	0.37	0.39	0.42	0.49	0.22	0.29	0.3	0.29	0.41	0.25	0.26	0.24	0.22	0.46	0.36	0.41	0.38	0.42	0.43	0.5	0.41	0.4	0.49	0.49	0.38	1	0.38	0.41	0.42	0.4	0.45	0.39
Nocardia salmonicida	0.18	0.07	0.27	0.45	0.47	0.49	0.42	0.42	0.43	0.5	0.47	0.38	0.45	0.43	0.48	0.47	0.44	0.59	0.42	0.45	0.45	0.26	0.33	0.34	0.32	0.49	0.28	0.3	0.28	0.24	0.43	0.44	0.46	0.44	0.5	0.49	0.45	0.48	0.46	0.46	0.43	0.49	0.38	1	0.49	0.47	0.45	0.42	0.44
Nocardia shimofusensis	0.19	0.08	0.28	0.48	0.5	0.52	0.47	0.49	0.46	0.53	0.73	0.4	0.45	0.48	0.55	0.5	0.48	0.5	0.41	0.46	0.46	0.27	0.35	0.36	0.35	0.62	0.29	0.3	0.3	0.27	0.45	0.44	0.47	0.47	0.52	0.53	0.47	0.54	0.44	0.48	0.47	0.51	0.41	0.49	1	0.45	0.49	0.46	0.41
Nocardia jejuensis	0.17	0.07	0.26	0.49	0.44	0.47	0.4	0.4	0.49	0.5	0.43	0.43	0.58	0.4	0.45	0.46	0.42	0.48	0.59	0.46	0.51	0.25	0.32	0.33	0.29	0.46	0.27	0.29	0.28	0.24	0.47	0.46	0.47	0.43	0.49	0.49	0.49	0.46	0.64	0.5	0.47	0.47	0.42	0.47	0.45	1	0.43	0.45	0.62
Nocardia sienata	0.2	0.07	0.26	0.47	0.48	0.5	0.57	0.65	0.47	0.52	0.49	0.41	0.42	0.56	0.46	0.49	0.79	0.45	0.38	0.45	0.46	0.24	0.33	0.33	0.33	0.51	0.27	0.29	0.27	0.25	0.46	0.41	0.45	0.45	0.51	0.5	0.47	0.49	0.42	0.48	0.46	0.46	0.4	0.45	0.49	0.43	1	0.47	0.4
Nocardia vermiculata	0.18	0.07	0.27	0.64	0.42	0.44	0.43	0.49	0.63	0.47	0.45	0.46	0.46	0.45	0.43	0.44	0.46	0.43	0.42	0.41	0.52	0.24	0.34	0.33	0.32	0.46	0.27	0.27	0.28	0.25	0.61	0.39	0.43	0.41	0.46	0.47	0.63	0.45	0.44	0.64	0.62	0.44	0.45	0.42	0.46	0.45	0.47	1	0.42
Nocardia yamanashiensis	0.17	0.06	0.26	0.46	0.43	0.44	0.38	0.37	0.45	0.47	0.4	0.39	0.59	0.4	0.42	0.46	0.4	0.45	0.62	0.44	0.48	0.24	0.31	0.31	0.28	0.44	0.26	0.28	0.26	0.23	0.45	0.45	0.47	0.42	0.46	0.47	0.45	0.42	0.77	0.47	0.44	0.47	0.39	0.44	0.41	0.62	0.4	0.42	1
Nocardia uniformis	0.17	0.06	0.24	0.44	0.44	0.45	0.4	0.39	0.43	0.45	0.4	0.38	0.51	0.41	0.42	0.46	0.4	0.43	0.53	0.43	0.46	0.23	0.3	0.3	0.28	0.45	0.25	0.26	0.25	0.22	0.44	0.44	0.46	0.42	0.47	0.45	0.44	0.42	0.58	0.44	0.43	0.46	0.37	0.44	0.43	0.55	0.41	0.43	0.55
Nocardia xishanensis	0.2	0.07	0.29	0.49	0.56	0.57	0.46	0.43	0.48	0.59	0.51	0.41	0.5	0.47	0.52	0.59	0.46	0.53	0.46	0.54	0.48	0.27	0.34	0.35	0.32	0.56	0.28	0.3	0.29	0.25	0.48	0.51	0.57	0.55	0.6	0.6	0.48	0.5	0.5	0.49	0.47	0.76	0.4	0.51	0.54	0.48	0.47	0.45	0.48
Nocardia flavorosea	0.18	0.07	0.26	0.43	0.43	0.45	0.5	0.77	0.43	0.46	0.46	0.39	0.39	0.52	0.43	0.44	0.64	0.42	0.35	0.4	0.43	0.23	0.33	0.31	0.32	0.48	0.26	0.27	0.26	0.24	0.41	0.38	0.41	0.41	0.45	0.45	0.43	0.47	0.38	0.43	0.43	0.41	0.38	0.42	0.49	0.39	0.64	0.47	0.37
Nocardia crassostreae	0.17	0.06	0.25	0.43	0.43	0.44	0.38	0.37	0.43	0.46	0.4	0.38	0.54	0.4	0.41	0.45	0.39	0.44	0.57	0.44	0.47	0.23	0.31	0.31	0.28	0.44	0.26	0.28	0.26	0.23	0.42	0.46	0.46	0.43	0.47	0.46	0.43	0.42	0.6	0.44	0.42	0.47	0.36	0.43	0.42	0.56	0.4	0.41	0.59
Nocardia vulneris	0.18	0.07	0.26	0.43	0.5	0.52	0.42	0.4	0.43	0.54	0.42	0.39	0.44	0.43	0.46	0.53	0.42	0.46	0.46	0.49	0.47	0.24	0.31	0.31	0.29	0.48	0.27	0.29	0.27	0.24	0.43	0.64	0.53	0.48	0.56	0.54	0.43	0.47	0.48	0.44	0.43	0.5	0.37	0.45	0.44	0.47	0.43	0.41	0.47
Nocardia grenadensis	0.19	0.07	0.27	0.45	0.46	0.47	0.56	0.64	0.45	0.49	0.47	0.39	0.42	0.57	0.45	0.48	0.74	0.45	0.38	0.42	0.44	0.24	0.34	0.35	0.32	0.49	0.28	0.29	0.28	0.25	0.45	0.41	0.44	0.45	0.5	0.49	0.46	0.48	0.41	0.45	0.45	0.45	0.39	0.44	0.48	0.41	0.76	0.45	0.39
Nocardia niwae	0.19	0.07	0.29	0.5	0.72	0.75	0.5	0.45	0.49	0.81	0.49	0.42	0.5	0.51	0.51	0.73	0.5	0.51	0.46	0.56	0.51	0.27	0.33	0.34	0.32	0.56	0.29	0.3	0.29	0.25	0.5	0.54	0.6	0.66	0.82	0.8	0.51	0.51	0.49	0.51	0.49	0.58	0.42	0.49	0.52	0.49	0.51	0.45	0.47
Nocardia rhamnosiphila	0.19	0.07	0.26	0.47	0.46	0.48	0.54	0.66	0.46	0.5	0.47	0.42	0.4	0.54	0.45	0.46	0.81	0.44	0.37	0.43	0.46	0.23	0.33	0.33	0.32	0.48	0.26	0.27	0.27	0.24	0.44	0.39	0.43	0.43	0.49	0.49	0.46	0.48	0.41	0.47	0.44	0.44	0.4	0.44	0.49	0.41	0.79	0.46	0.39
Nocardia mikamii	0.2	0.07	0.27	0.83	0.47	0.49	0.44	0.43	0.8	0.53	0.46	0.49	0.5	0.45	0.46	0.49	0.47	0.45	0.45	0.47	0.56	0.25	0.33	0.33	0.31	0.47	0.26	0.29	0.27	0.24	0.76	0.41	0.48	0.44	0.51	0.53	0.8	0.46	0.48	0.87	0.79	0.46	0.49	0.45	0.46	0.5	0.48	0.63	0.46
Nocardia violaceofusca	0.19	0.07	0.28	0.9	0.46	0.49	0.44	0.43	0.83	0.52	0.46	0.49	0.49	0.44	0.45	0.49	0.46	0.46	0.46	0.48	0.55	0.26	0.33	0.33	0.32	0.47	0.26	0.28	0.28	0.25	0.78	0.42	0.49	0.45	0.51	0.53	0.8	0.46	0.48	0.85	0.78	0.46	0.49	0.45	0.47	0.49	0.48	0.65	0.47
Nocardia fusca	0.2	0.06	0.25	0.45	0.46	0.48	0.52	0.65	0.44	0.49	0.46	0.4	0.39	0.53	0.43	0.46	0.76	0.43	0.36	0.42	0.44	0.24	0.31	0.32	0.32	0.48	0.26	0.28	0.26	0.23	0.42	0.39	0.43	0.43	0.48	0.48	0.44	0.47	0.39	0.46	0.43	0.43	0.38	0.43	0.48	0.4	0.76	0.43	0.38
Rhodococcus opacus	0.52	0.09	0.43	0.28	0.28	0.29	0.29	0.28	0.28	0.3	0.3	0.26	0.28	0.29	0.28	0.3	0.3	0.3	0.27	0.28	0.28	0.25	0.43	0.44	0.42	0.32	0.37	0.38	0.45	0.27	0.28	0.26	0.28	0.28	0.31	0.31	0.29	0.3	0.27	0.29	0.28	0.29	0.26	0.29	0.31	0.27	0.29	0.27	0.27
Rhodococcus qingshengii	0.27	0.08	0.84	0.26	0.26	0.26	0.25	0.26	0.26	0.28	0.27	0.25	0.27	0.26	0.26	0.28	0.27	0.29	0.24	0.25	0.26	0.24	0.45	0.43	0.39	0.3	0.36	0.36	0.86	0.27	0.27	0.25	0.26	0.25	0.28	0.28	0.27	0.28	0.26	0.27	0.26	0.28	0.24	0.28	0.28	0.26	0.26	0.27	0.25
Rhodococcus phenolicus	0.27	0.1	0.39	0.32	0.28	0.31	0.3	0.33	0.31	0.33	0.35	0.29	0.3	0.3	0.31	0.3	0.32	0.31	0.26	0.29	0.3	0.26	0.46	0.46	0.61	0.34	0.33	0.35	0.4	0.28	0.3	0.26	0.28	0.28	0.31	0.31	0.31	0.33	0.28	0.32	0.31	0.29	0.29	0.31	0.35	0.3	0.32	0.33	0.27
Rhodococcus ruber	0.31	0.1	0.42	0.31	0.31	0.31	0.32	0.31	0.32	0.33	0.34	0.29	0.31	0.32	0.32	0.33	0.33	0.33	0.29	0.29	0.3	0.28	0.48	0.47	0.57	0.36	0.37	0.38	0.42	0.31	0.31	0.29	0.31	0.31	0.34	0.33	0.33	0.34	0.31	0.32	0.32	0.32	0.28	0.32	0.35	0.3	0.33	0.32	0.29
Aldersonia kunmingensis	0.24	0.08	0.32	0.36	0.35	0.37	0.33	0.34	0.36	0.38	0.37	0.34	0.34	0.34	0.36	0.35	0.35	0.36	0.32	0.34	0.36	0.29	0.38	0.41	0.38	0.38	0.32	0.33	0.33	0.28	0.34	0.32	0.34	0.33	0.37	0.36	0.37	0.38	0.33	0.37	0.36	0.35	0.33	0.36	0.39	0.34	0.36	0.36	0.31
Rhodococcus sp. WMMA185	0.35	0.1	0.44	0.3	0.32	0.32	0.3	0.3	0.3	0.32	0.32	0.28	0.31	0.31	0.31	0.33	0.31	0.33	0.28	0.29	0.3	0.27	0.47	0.44	0.42	0.35	0.38	0.39	0.45	0.29	0.31	0.3	0.31	0.32	0.34	0.34	0.31	0.33	0.3	0.31	0.3	0.32	0.28	0.32	0.33	0.3	0.3	0.31	0.29
Nocardia mangyaensis	0.19	0.08	0.28	0.44	0.46	0.48	0.43	0.44	0.43	0.49	0.48	0.38	0.44	0.43	0.48	0.47	0.44	0.57	0.41	0.45	0.44	0.26	0.34	0.35	0.33	0.48	0.29	0.3	0.29	0.26	0.43	0.44	0.46	0.46	0.5	0.49	0.44	0.49	0.45	0.44	0.43	0.48	0.38	0.66	0.51	0.46	0.46	0.43	0.43
Rhodococcoides corynebacterioides	0.23	0.09	0.37	0.3	0.3	0.3	0.29	0.29	0.3	0.32	0.32	0.28	0.29	0.3	0.3	0.31	0.3	0.32	0.29	0.29	0.3	0.28	0.39	0.39	0.39	0.34	0.47	0.68	0.37	0.33	0.29	0.29	0.29	0.29	0.32	0.32	0.3	0.33	0.29	0.31	0.29	0.31	0.28	0.31	0.32	0.3	0.3	0.3	0.28
Rhodococcoides fascians	0.23	0.08	0.37	0.27	0.27	0.27	0.26	0.26	0.26	0.29	0.28	0.25	0.27	0.27	0.27	0.29	0.27	0.29	0.26	0.26	0.27	0.25	0.36	0.37	0.36	0.31	0.76	0.49	0.37	0.29	0.26	0.26	0.27	0.27	0.29	0.29	0.27	0.29	0.27	0.27	0.26	0.28	0.24	0.28	0.29	0.27	0.27	0.26	0.26
Rhodococcus globerulus	0.27	0.09	0.66	0.28	0.26	0.27	0.26	0.27	0.28	0.29	0.29	0.27	0.26	0.26	0.27	0.27	0.28	0.28	0.24	0.26	0.27	0.23	0.48	0.45	0.42	0.3	0.34	0.34	0.66	0.25	0.26	0.24	0.26	0.25	0.28	0.28	0.28	0.29	0.26	0.27	0.28	0.27	0.26	0.28	0.3	0.27	0.27	0.29	0.25
Rhodococcus maanshanensis	0.28	0.09	0.44	0.35	0.34	0.35	0.32	0.32	0.34	0.37	0.34	0.3	0.34	0.33	0.34	0.36	0.34	0.36	0.33	0.32	0.33	0.3	0.53	0.59	0.42	0.38	0.36	0.38	0.44	0.3	0.34	0.32	0.34	0.33	0.37	0.36	0.34	0.36	0.34	0.34	0.34	0.37	0.29	0.35	0.35	0.34	0.34	0.33	0.32
Rhodococcus marinonascens	0.34	0.09	0.43	0.3	0.31	0.3	0.3	0.29	0.29	0.32	0.31	0.27	0.3	0.3	0.3	0.32	0.3	0.31	0.28	0.29	0.3	0.26	0.46	0.43	0.42	0.34	0.36	0.37	0.44	0.27	0.29	0.29	0.3	0.3	0.32	0.32	0.3	0.31	0.29	0.3	0.29	0.31	0.28	0.3	0.32	0.28	0.31	0.29	0.27
Rhodococcoides yunnanensis	0.25	0.07	0.38	0.27	0.26	0.28	0.26	0.26	0.28	0.29	0.29	0.25	0.26	0.26	0.27	0.28	0.27	0.28	0.25	0.26	0.28	0.25	0.38	0.38	0.36	0.3	0.52	0.44	0.38	0.29	0.27	0.26	0.27	0.26	0.29	0.29	0.27	0.29	0.26	0.27	0.26	0.28	0.25	0.28	0.29	0.26	0.27	0.26	0.25
Rhodococcus coprophilus	0.27	0.1	0.4	0.33	0.31	0.33	0.31	0.33	0.33	0.34	0.36	0.31	0.31	0.32	0.33	0.32	0.34	0.33	0.28	0.3	0.32	0.27	0.48	0.46	0.7	0.36	0.37	0.38	0.4	0.3	0.3	0.29	0.3	0.3	0.32	0.33	0.33	0.35	0.3	0.34	0.33	0.31	0.3	0.33	0.37	0.31	0.34	0.33	0.28
Rhodococcus (Prescottella) equi	0.29	0.09	0.47	0.33	0.32	0.32	0.32	0.33	0.33	0.34	0.34	0.3	0.32	0.32	0.32	0.33	0.33	0.34	0.29	0.3	0.32	0.28	0.76	0.53	0.48	0.36	0.36	0.39	0.47	0.3	0.33	0.3	0.31	0.31	0.34	0.34	0.33	0.35	0.31	0.33	0.33	0.33	0.29	0.32	0.35	0.31	0.33	0.34	0.3
Rhodococcus sp. OK302	0.26	0.08	0.62	0.26	0.25	0.25	0.25	0.25	0.26	0.28	0.27	0.23	0.26	0.25	0.25	0.26	0.25	0.27	0.23	0.25	0.25	0.23	0.48	0.42	0.37	0.28	0.32	0.33	0.63	0.24	0.26	0.24	0.25	0.24	0.27	0.27	0.26	0.26	0.25	0.27	0.26	0.26	0.23	0.26	0.28	0.25	0.26	0.27	0.24
Rhodococcoides sp. 06-412-2B	0.23	0.07	0.35	0.26	0.26	0.26	0.25	0.25	0.26	0.28	0.28	0.24	0.25	0.25	0.26	0.28	0.26	0.28	0.25	0.25	0.26	0.24	0.35	0.36	0.34	0.29	0.77	0.47	0.36	0.29	0.25	0.25	0.26	0.25	0.28	0.28	0.26	0.28	0.25	0.25	0.26	0.26	0.24	0.27	0.28	0.26	0.26	0.25	0.25
Rhodococcoides sp. 05-2254-3	0.23	0.07	0.35	0.26	0.28	0.27	0.27	0.26	0.26	0.28	0.29	0.25	0.26	0.26	0.27	0.28	0.27	0.28	0.26	0.26	0.27	0.25	0.37	0.37	0.36	0.31	0.77	0.49	0.37	0.29	0.26	0.26	0.27	0.26	0.29	0.28	0.27	0.28	0.27	0.27	0.26	0.27	0.25	0.28	0.29	0.26	0.27	0.26	0.26
Rhodococcoides sp. 15-649-1-2	0.24	0.07	0.38	0.27	0.27	0.27	0.25	0.27	0.27	0.29	0.29	0.25	0.26	0.26	0.27	0.28	0.26	0.28	0.24	0.25	0.27	0.25	0.37	0.37	0.36	0.31	0.56	0.47	0.38	0.29	0.27	0.26	0.26	0.26	0.29	0.28	0.27	0.29	0.26	0.27	0.26	0.27	0.24	0.27	0.29	0.26	0.27	0.27	0.25
Rhodococcoides sp. 05-340-1	0.23	0.07	0.37	0.27	0.27	0.27	0.26	0.26	0.27	0.29	0.29	0.25	0.27	0.27	0.27	0.28	0.27	0.29	0.26	0.26	0.27	0.25	0.37	0.37	0.36	0.31	0.75	0.48	0.37	0.3	0.27	0.27	0.27	0.26	0.29	0.29	0.27	0.3	0.27	0.27	0.26	0.27	0.25	0.28	0.3	0.27	0.27	0.28	0.26
Rhodococcoides sp. 05-339-2	0.24	0.07	0.37	0.27	0.27	0.28	0.26	0.27	0.27	0.3	0.29	0.26	0.27	0.27	0.28	0.29	0.28	0.29	0.26	0.26	0.27	0.25	0.37	0.37	0.37	0.32	0.77	0.49	0.37	0.3	0.27	0.27	0.28	0.27	0.29	0.3	0.27	0.3	0.27	0.28	0.27	0.28	0.25	0.28	0.3	0.28	0.28	0.27	0.27
Rhodococcoides sp. 02-925g	0.24	0.08	0.37	0.27	0.27	0.27	0.26	0.28	0.27	0.3	0.29	0.25	0.27	0.27	0.28	0.29	0.27	0.29	0.26	0.27	0.27	0.26	0.37	0.37	0.36	0.32	0.78	0.48	0.37	0.3	0.27	0.27	0.27	0.27	0.29	0.3	0.27	0.29	0.27	0.28	0.26	0.28	0.25	0.28	0.3	0.27	0.27	0.26	0.26
Rhodococcoides sp. 15-1189-1-1a	0.24	0.07	0.36	0.25	0.26	0.26	0.24	0.25	0.25	0.28	0.28	0.24	0.24	0.25	0.27	0.27	0.26	0.27	0.23	0.24	0.26	0.25	0.36	0.36	0.35	0.3	0.55	0.45	0.36	0.28	0.25	0.25	0.25	0.25	0.28	0.28	0.25	0.28	0.25	0.26	0.25	0.26	0.24	0.27	0.28	0.25	0.26	0.26	0.24
Nocardia fluminea	0.19	0.07	0.29	0.44	0.46	0.49	0.42	0.42	0.44	0.5	0.46	0.39	0.44	0.42	0.48	0.48	0.45	0.6	0.41	0.45	0.45	0.26	0.33	0.34	0.32	0.49	0.28	0.3	0.29	0.25	0.44	0.43	0.46	0.44	0.49	0.51	0.44	0.48	0.45	0.47	0.43	0.48	0.38	0.76	0.49	0.47	0.46	0.42	0.44
Rhodococcus (Prescottella) sp. OK519	0.28	0.1	0.46	0.33	0.32	0.32	0.31	0.32	0.32	0.34	0.33	0.3	0.31	0.32	0.32	0.33	0.32	0.34	0.29	0.3	0.31	0.28	0.77	0.52	0.47	0.35	0.36	0.37	0.46	0.29	0.31	0.29	0.32	0.31	0.34	0.34	0.32	0.33	0.31	0.32	0.32	0.32	0.28	0.32	0.34	0.31	0.32	0.33	0.3
Nocardia aurea	0.19	0.07	0.25	0.46	0.49	0.52	0.43	0.43	0.45	0.53	0.51	0.42	0.43	0.43	0.57	0.49	0.44	0.47	0.39	0.49	0.44	0.24	0.31	0.33	0.31	0.5	0.26	0.29	0.26	0.24	0.44	0.45	0.49	0.47	0.52	0.52	0.46	0.52	0.43	0.45	0.45	0.51	0.41	0.48	0.53	0.46	0.45	0.42	0.42
Rhodococcus oxybenzonivorans	0.43	0.08	0.41	0.29	0.28	0.29	0.28	0.28	0.28	0.3	0.31	0.28	0.26	0.28	0.28	0.29	0.29	0.29	0.25	0.26	0.27	0.25	0.42	0.42	0.43	0.32	0.35	0.36	0.42	0.26	0.28	0.25	0.27	0.28	0.3	0.31	0.29	0.31	0.26	0.3	0.28	0.29	0.27	0.29	0.31	0.26	0.29	0.28	0.25
Nocardia neocaledoniensis	0.2	0.07	0.3	0.46	0.49	0.49	0.43	0.43	0.45	0.5	0.46	0.39	0.46	0.45	0.47	0.5	0.45	0.64	0.44	0.47	0.46	0.27	0.35	0.35	0.33	0.52	0.29	0.31	0.3	0.26	0.45	0.46	0.49	0.46	0.51	0.53	0.44	0.48	0.48	0.47	0.44	0.51	0.39	0.65	0.49	0.48	0.46	0.44	0.47
Nocardia tenerifensis	0.17	0.06	0.26	0.43	0.49	0.51	0.41	0.39	0.42	0.54	0.42	0.38	0.44	0.42	0.44	0.52	0.42	0.45	0.45	0.49	0.46	0.24	0.31	0.31	0.29	0.48	0.26	0.29	0.26	0.23	0.42	0.6	0.52	0.48	0.54	0.54	0.42	0.45	0.47	0.44	0.42	0.5	0.38	0.45	0.44	0.46	0.42	0.4	0.46
Nocardia puris	0.19	0.07	0.29	0.44	0.52	0.52	0.45	0.44	0.44	0.52	0.49	0.38	0.46	0.46	0.5	0.52	0.44	0.5	0.42	0.48	0.45	0.26	0.33	0.34	0.32	0.55	0.29	0.31	0.3	0.26	0.44	0.48	0.5	0.49	0.54	0.53	0.44	0.5	0.46	0.45	0.44	0.57	0.37	0.5	0.51	0.45	0.45	0.42	0.45
Nocardia mexicana	0.18	0.06	0.26	0.52	0.46	0.49	0.42	0.43	0.51	0.51	0.42	0.47	0.47	0.43	0.43	0.49	0.44	0.43	0.48	0.47	0.65	0.25	0.31	0.32	0.3	0.45	0.27	0.29	0.26	0.24	0.51	0.46	0.49	0.45	0.5	0.5	0.51	0.44	0.5	0.54	0.51	0.47	0.46	0.45	0.44	0.5	0.45	0.5	0.49
Nocardia pseudobrasiliensis	0.17	0.06	0.25	0.5	0.43	0.44	0.4	0.37	0.48	0.47	0.4	0.44	0.47	0.4	0.41	0.45	0.39	0.42	0.48	0.43	0.54	0.24	0.3	0.29	0.28	0.44	0.26	0.28	0.26	0.24	0.49	0.48	0.46	0.42	0.48	0.47	0.49	0.42	0.49	0.5	0.48	0.44	0.43	0.42	0.41	0.47	0.4	0.45	0.47
Nocardia panacis	0.16	0.06	0.26	0.41	0.44	0.47	0.41	0.38	0.41	0.49	0.4	0.38	0.44	0.42	0.42	0.48	0.4	0.43	0.43	0.45	0.44	0.23	0.31	0.31	0.29	0.46	0.27	0.29	0.26	0.24	0.43	0.47	0.48	0.45	0.5	0.49	0.41	0.43	0.44	0.43	0.41	0.46	0.38	0.42	0.42	0.43	0.41	0.41	0.43
Nocardia yunnanensis	0.17	0.07	0.26	0.48	0.43	0.45	0.39	0.38	0.47	0.47	0.42	0.42	0.67	0.4	0.43	0.45	0.39	0.45	0.69	0.44	0.49	0.26	0.32	0.32	0.29	0.45	0.27	0.29	0.27	0.24	0.48	0.45	0.47	0.42	0.47	0.48	0.47	0.44	0.64	0.48	0.46	0.46	0.41	0.44	0.44	0.62	0.4	0.44	0.62
Rhodococcoides sp. P1Y	0.24	0.08	0.37	0.27	0.26	0.28	0.25	0.26	0.27	0.29	0.28	0.25	0.26	0.26	0.27	0.28	0.26	0.28	0.25	0.25	0.27	0.25	0.37	0.37	0.36	0.3	0.57	0.46	0.38	0.28	0.26	0.26	0.26	0.26	0.29	0.29	0.27	0.29	0.26	0.27	0.26	0.27	0.25	0.28	0.29	0.26	0.27	0.27	0.25
Rhodococcoides sp. SBT000017	0.24	0.08	0.36	0.27	0.28	0.28	0.25	0.26	0.26	0.3	0.29	0.25	0.27	0.27	0.28	0.29	0.27	0.29	0.26	0.26	0.28	0.25	0.37	0.37	0.37	0.31	0.74	0.47	0.37	0.3	0.27	0.27	0.28	0.27	0.3	0.3	0.26	0.3	0.27	0.27	0.27	0.28	0.25	0.29	0.3	0.27	0.27	0.27	0.26
Rhodococcus (Prescottella) xishaensis	0.28	0.1	0.44	0.35	0.35	0.35	0.34	0.33	0.34	0.36	0.37	0.32	0.34	0.35	0.35	0.37	0.34	0.36	0.32	0.32	0.34	0.3	0.65	0.51	0.46	0.38	0.39	0.41	0.45	0.31	0.34	0.33	0.34	0.34	0.37	0.37	0.34	0.36	0.34	0.35	0.34	0.36	0.31	0.35	0.38	0.34	0.35	0.36	0.33
Rhodococcus (Prescottella) spongiicola	0.27	0.1	0.42	0.34	0.34	0.34	0.33	0.32	0.33	0.35	0.35	0.31	0.34	0.34	0.34	0.35	0.33	0.35	0.31	0.31	0.33	0.3	0.64	0.5	0.44	0.38	0.37	0.39	0.43	0.3	0.33	0.32	0.33	0.34	0.37	0.35	0.33	0.35	0.32	0.35	0.33	0.35	0.3	0.34	0.36	0.32	0.34	0.33	0.32
Rhodococcus (Prescottella) agglutinans	0.28	0.09	0.46	0.33	0.32	0.32	0.31	0.31	0.33	0.34	0.34	0.3	0.32	0.33	0.32	0.33	0.33	0.34	0.3	0.31	0.31	0.29	0.74	0.55	0.46	0.36	0.36	0.38	0.46	0.29	0.32	0.3	0.32	0.31	0.35	0.34	0.33	0.34	0.32	0.33	0.32	0.34	0.29	0.32	0.35	0.31	0.33	0.34	0.3
Rhodococcus (Prescottella) sp. ABRD24	0.27	0.09	0.43	0.31	0.31	0.31	0.31	0.3	0.31	0.32	0.33	0.28	0.31	0.31	0.31	0.32	0.31	0.33	0.29	0.29	0.3	0.27	0.65	0.49	0.43	0.35	0.36	0.37	0.44	0.29	0.31	0.3	0.31	0.3	0.34	0.32	0.32	0.33	0.31	0.31	0.31	0.32	0.28	0.32	0.35	0.3	0.32	0.31	0.3
Nocardia alba	0.19	0.07	0.28	0.45	0.46	0.5	0.42	0.44	0.45	0.51	0.49	0.4	0.46	0.43	0.5	0.48	0.46	0.6	0.42	0.46	0.46	0.26	0.33	0.35	0.33	0.5	0.29	0.3	0.3	0.26	0.44	0.45	0.47	0.45	0.5	0.5	0.46	0.5	0.46	0.47	0.45	0.5	0.39	0.73	0.5	0.48	0.47	0.44	0.45
Rhodococcus sp. SMB37	0.26	0.1	0.37	0.29	0.27	0.29	0.28	0.31	0.3	0.3	0.32	0.28	0.27	0.28	0.29	0.29	0.3	0.3	0.25	0.27	0.29	0.25	0.44	0.43	0.63	0.32	0.32	0.34	0.38	0.28	0.29	0.25	0.27	0.27	0.29	0.29	0.3	0.32	0.27	0.3	0.3	0.28	0.28	0.3	0.33	0.28	0.3	0.31	0.25
Nocardia ignorata	0.19	0.07	0.29	0.43	0.48	0.48	0.43	0.43	0.43	0.49	0.45	0.37	0.45	0.44	0.46	0.48	0.44	0.61	0.42	0.43	0.44	0.26	0.33	0.34	0.32	0.52	0.28	0.31	0.29	0.26	0.45	0.45	0.46	0.45	0.5	0.52	0.43	0.47	0.45	0.45	0.43	0.49	0.37	0.66	0.49	0.45	0.45	0.43	0.43
Rhodococcoides sp. PAMC28705	0.23	0.08	0.39	0.29	0.29	0.28	0.28	0.29	0.28	0.3	0.31	0.26	0.28	0.29	0.29	0.3	0.28	0.3	0.26	0.27	0.28	0.25	0.41	0.4	0.39	0.33	0.53	0.43	0.4	0.28	0.28	0.28	0.28	0.28	0.3	0.3	0.28	0.31	0.27	0.29	0.28	0.29	0.25	0.29	0.31	0.28	0.28	0.3	0.27
Rhodococcus oryzae	0.3	0.09	0.45	0.35	0.35	0.36	0.34	0.33	0.35	0.37	0.35	0.32	0.35	0.34	0.34	0.36	0.35	0.38	0.33	0.34	0.35	0.29	0.55	0.6	0.42	0.39	0.37	0.39	0.46	0.3	0.35	0.33	0.35	0.35	0.37	0.36	0.34	0.36	0.34	0.35	0.34	0.38	0.31	0.36	0.36	0.34	0.35	0.35	0.34
Rhodococcus (Prescottella) subtropicus	0.26	0.1	0.43	0.33	0.33	0.32	0.33	0.33	0.32	0.34	0.34	0.3	0.32	0.33	0.32	0.33	0.33	0.34	0.3	0.3	0.32	0.29	0.65	0.5	0.45	0.36	0.36	0.37	0.43	0.3	0.33	0.31	0.32	0.32	0.34	0.34	0.33	0.34	0.32	0.33	0.33	0.33	0.3	0.33	0.35	0.31	0.33	0.34	0.31
Rhodococcus sp. SGAir0479	0.27	0.09	0.45	0.33	0.32	0.33	0.32	0.33	0.33	0.34	0.34	0.3	0.33	0.32	0.33	0.33	0.33	0.34	0.3	0.31	0.32	0.28	0.71	0.52	0.48	0.37	0.38	0.38	0.46	0.3	0.33	0.3	0.31	0.31	0.35	0.35	0.33	0.34	0.32	0.34	0.33	0.33	0.3	0.33	0.36	0.32	0.33	0.35	0.31
Nocardia cyriacigeorgica	0.21	0.08	0.31	0.5	0.54	0.54	0.52	0.51	0.49	0.56	0.49	0.42	0.47	0.53	0.5	0.57	0.52	0.53	0.45	0.5	0.49	0.27	0.36	0.36	0.34	0.57	0.3	0.31	0.31	0.27	0.5	0.5	0.53	0.52	0.57	0.57	0.49	0.53	0.48	0.51	0.49	0.54	0.4	0.51	0.52	0.48	0.54	0.49	0.47
Rhodococcus sp. KBS0724	0.27	0.08	0.66	0.27	0.25	0.26	0.25	0.27	0.27	0.28	0.28	0.26	0.26	0.25	0.27	0.27	0.26	0.27	0.24	0.25	0.26	0.23	0.45	0.43	0.4	0.29	0.33	0.34	0.66	0.25	0.25	0.24	0.25	0.24	0.27	0.28	0.26	0.27	0.25	0.27	0.26	0.26	0.25	0.27	0.29	0.26	0.27	0.27	0.24
Rhodococcus spelaei	0.3	0.09	0.47	0.35	0.35	0.36	0.35	0.35	0.35	0.38	0.36	0.33	0.36	0.35	0.36	0.37	0.35	0.38	0.34	0.34	0.36	0.3	0.56	0.64	0.45	0.4	0.38	0.4	0.48	0.32	0.36	0.34	0.35	0.34	0.38	0.38	0.36	0.37	0.35	0.36	0.36	0.37	0.32	0.36	0.37	0.35	0.36	0.36	0.34
Nocardia bhagyanarayanae	0.2	0.08	0.29	0.49	0.57	0.6	0.47	0.44	0.49	0.61	0.52	0.41	0.5	0.49	0.53	0.61	0.48	0.54	0.47	0.54	0.49	0.27	0.35	0.34	0.32	0.59	0.28	0.31	0.3	0.26	0.49	0.53	0.58	0.56	0.6	0.63	0.49	0.52	0.51	0.51	0.48	0.74	0.41	0.51	0.54	0.5	0.48	0.46	0.5
Nocardia seriolae	0.17	0.06	0.27	0.46	0.43	0.44	0.39	0.37	0.45	0.46	0.41	0.41	0.67	0.4	0.42	0.45	0.39	0.44	0.7	0.45	0.47	0.26	0.32	0.32	0.29	0.44	0.26	0.28	0.27	0.24	0.46	0.45	0.47	0.42	0.48	0.47	0.46	0.43	0.63	0.47	0.45	0.46	0.4	0.43	0.43	0.59	0.4	0.43	0.6
Nocardia ninae	0.17	0.06	0.26	0.42	0.5	0.52	0.41	0.39	0.41	0.54	0.42	0.37	0.43	0.42	0.45	0.52	0.41	0.45	0.44	0.49	0.46	0.24	0.29	0.3	0.29	0.48	0.26	0.28	0.26	0.23	0.41	0.63	0.52	0.49	0.55	0.54	0.42	0.45	0.48	0.43	0.41	0.51	0.36	0.45	0.45	0.46	0.42	0.4	0.46
Rhodococcus rhodnii	0.25	0.1	0.39	0.29	0.3	0.29	0.29	0.29	0.29	0.31	0.31	0.28	0.29	0.28	0.3	0.31	0.3	0.31	0.28	0.28	0.29	0.28	0.43	0.43	0.44	0.33	0.36	0.38	0.4	0.3	0.29	0.28	0.29	0.29	0.31	0.31	0.3	0.32	0.29	0.3	0.29	0.3	0.27	0.3	0.32	0.29	0.3	0.31	0.28
Antrihabitans (Spelaeibacter) cavernicola	0.24	0.08	0.35	0.35	0.35	0.35	0.33	0.31	0.34	0.37	0.35	0.31	0.34	0.33	0.34	0.37	0.32	0.36	0.33	0.34	0.36	0.3	0.39	0.38	0.35	0.37	0.36	0.37	0.35	0.28	0.35	0.35	0.35	0.34	0.37	0.37	0.35	0.36	0.34	0.36	0.35	0.35	0.31	0.34	0.35	0.35	0.33	0.34	0.33
Nocardia colli	0.17	0.07	0.25	0.43	0.49	0.5	0.4	0.39	0.42	0.54	0.41	0.38	0.44	0.41	0.45	0.51	0.41	0.45	0.45	0.5	0.46	0.24	0.3	0.3	0.28	0.47	0.27	0.28	0.26	0.24	0.42	0.65	0.52	0.47	0.55	0.54	0.43	0.45	0.48	0.43	0.42	0.49	0.38	0.44	0.44	0.48	0.41	0.4	0.47
Nocardia macrotermitis	0.18	0.06	0.25	0.49	0.4	0.44	0.39	0.4	0.5	0.46	0.42	0.68	0.45	0.39	0.42	0.42	0.41	0.41	0.42	0.44	0.52	0.24	0.3	0.31	0.3	0.42	0.26	0.27	0.26	0.23	0.48	0.4	0.43	0.39	0.44	0.45	0.5	0.43	0.43	0.51	0.48	0.4	0.64	0.41	0.43	0.45	0.42	0.48	0.42
Nocardia aurantiaca	0.18	0.07	0.27	0.51	0.46	0.48	0.43	0.39	0.5	0.49	0.45	0.44	0.77	0.44	0.45	0.48	0.41	0.47	0.64	0.47	0.49	0.26	0.33	0.33	0.3	0.47	0.27	0.29	0.28	0.24	0.52	0.44	0.5	0.45	0.52	0.52	0.51	0.45	0.61	0.51	0.5	0.49	0.44	0.45	0.47	0.6	0.42	0.46	0.59
Nocardia caishijiensis	0.19	0.07	0.3	0.44	0.49	0.49	0.44	0.44	0.45	0.51	0.48	0.4	0.46	0.45	0.48	0.5	0.45	0.62	0.43	0.46	0.46	0.27	0.34	0.36	0.33	0.53	0.29	0.31	0.3	0.27	0.45	0.46	0.48	0.46	0.51	0.53	0.44	0.49	0.47	0.46	0.44	0.51	0.4	0.65	0.5	0.46	0.46	0.44	0.46
Rhodococcus aetherivorans	0.32	0.09	0.39	0.31	0.3	0.3	0.3	0.3	0.3	0.31	0.33	0.28	0.3	0.3	0.3	0.31	0.31	0.31	0.27	0.28	0.28	0.27	0.45	0.47	0.56	0.34	0.36	0.36	0.4	0.3	0.3	0.27	0.3	0.3	0.33	0.32	0.3	0.32	0.29	0.31	0.3	0.3	0.28	0.3	0.33	0.28	0.31	0.3	0.27
Nocardia coubleae	0.19	0.07	0.29	0.46	0.49	0.5	0.44	0.44	0.44	0.51	0.48	0.38	0.46	0.45	0.47	0.49	0.45	0.63	0.44	0.46	0.45	0.27	0.34	0.35	0.32	0.53	0.29	0.31	0.3	0.26	0.46	0.46	0.48	0.46	0.51	0.52	0.44	0.49	0.48	0.46	0.44	0.5	0.38	0.66	0.51	0.47	0.47	0.44	0.46
Nocardia gamkensis	0.2	0.08	0.28	0.51	0.7	0.76	0.48	0.47	0.49	0.84	0.5	0.44	0.48	0.5	0.51	0.7	0.5	0.5	0.45	0.56	0.52	0.27	0.33	0.33	0.33	0.53	0.28	0.31	0.29	0.25	0.49	0.52	0.57	0.63	0.8	0.78	0.51	0.52	0.48	0.52	0.5	0.55	0.43	0.49	0.53	0.49	0.51	0.47	0.46
Nocardia veterana	0.19	0.07	0.27	0.72	0.47	0.48	0.45	0.43	0.7	0.51	0.44	0.47	0.49	0.46	0.44	0.5	0.45	0.46	0.47	0.46	0.57	0.26	0.33	0.32	0.31	0.49	0.27	0.29	0.28	0.26	0.71	0.43	0.49	0.45	0.51	0.52	0.7	0.45	0.49	0.71	0.69	0.47	0.47	0.44	0.46	0.49	0.46	0.62	0.47
Rhodococcus sp. HNM0563	0.26	0.11	0.38	0.3	0.29	0.3	0.29	0.32	0.3	0.31	0.32	0.28	0.28	0.29	0.3	0.29	0.3	0.3	0.26	0.28	0.29	0.25	0.45	0.44	0.64	0.33	0.32	0.34	0.38	0.29	0.29	0.26	0.27	0.27	0.3	0.3	0.3	0.32	0.26	0.31	0.3	0.28	0.27	0.3	0.33	0.28	0.32	0.33	0.26
Rhodococcus sp. HNM0569	0.28	0.1	0.44	0.34	0.32	0.33	0.32	0.33	0.34	0.35	0.34	0.31	0.32	0.32	0.34	0.34	0.33	0.35	0.3	0.3	0.33	0.29	0.5	0.49	0.49	0.36	0.38	0.4	0.44	0.32	0.33	0.31	0.31	0.33	0.35	0.35	0.33	0.36	0.31	0.34	0.33	0.33	0.3	0.34	0.35	0.32	0.33	0.35	0.31
Rhodococcus sp. 105337	0.26	0.11	0.41	0.33	0.32	0.32	0.32	0.34	0.33	0.34	0.35	0.29	0.3	0.32	0.34	0.34	0.33	0.34	0.29	0.3	0.32	0.28	0.48	0.46	0.71	0.36	0.37	0.39	0.42	0.31	0.31	0.29	0.3	0.31	0.34	0.34	0.33	0.35	0.3	0.33	0.32	0.32	0.3	0.33	0.36	0.32	0.34	0.34	0.29
Antrihabitans stalactiti	0.22	0.08	0.31	0.31	0.32	0.32	0.29	0.28	0.31	0.35	0.32	0.28	0.33	0.29	0.32	0.34	0.29	0.34	0.31	0.31	0.32	0.33	0.35	0.35	0.32	0.36	0.32	0.33	0.32	0.26	0.31	0.32	0.33	0.32	0.35	0.35	0.32	0.33	0.32	0.32	0.31	0.33	0.28	0.33	0.33	0.33	0.3	0.3	0.31
Nocardia terpenica	0.16	0.06	0.24	0.45	0.39	0.4	0.37	0.34	0.44	0.42	0.37	0.41	0.44	0.38	0.37	0.42	0.36	0.39	0.43	0.4	0.48	0.23	0.29	0.28	0.27	0.4	0.25	0.27	0.24	0.23	0.45	0.43	0.43	0.39	0.43	0.43	0.45	0.38	0.44	0.46	0.44	0.4	0.4	0.37	0.37	0.42	0.36	0.43	0.42
Nocardia barduliensis	0.19	0.07	0.27	0.47	0.75	0.75	0.46	0.45	0.47	0.73	0.49	0.42	0.44	0.48	0.51	0.66	0.48	0.48	0.42	0.52	0.48	0.26	0.32	0.33	0.31	0.52	0.26	0.29	0.26	0.24	0.47	0.49	0.53	0.61	0.71	0.71	0.48	0.51	0.45	0.49	0.47	0.52	0.41	0.48	0.53	0.46	0.5	0.44	0.44
Rhodococcus sp. W8901	0.28	0.09	0.45	0.32	0.31	0.32	0.31	0.31	0.32	0.33	0.33	0.29	0.32	0.31	0.31	0.32	0.32	0.33	0.29	0.29	0.31	0.27	0.76	0.53	0.44	0.36	0.36	0.37	0.46	0.29	0.32	0.3	0.31	0.31	0.34	0.34	0.32	0.32	0.31	0.32	0.32	0.32	0.28	0.32	0.35	0.31	0.32	0.32	0.3
Rhodococcus sp. B50	0.28	0.09	0.38	0.3	0.28	0.29	0.28	0.31	0.3	0.31	0.33	0.28	0.27	0.29	0.3	0.29	0.31	0.3	0.25	0.27	0.29	0.25	0.43	0.44	0.77	0.32	0.34	0.35	0.37	0.29	0.29	0.26	0.27	0.27	0.3	0.29	0.3	0.32	0.27	0.3	0.29	0.28	0.28	0.3	0.33	0.28	0.31	0.31	0.26
Nocardia huaxiensis	0.17	0.06	0.26	0.45	0.43	0.44	0.39	0.38	0.44	0.46	0.41	0.38	0.58	0.4	0.42	0.47	0.39	0.45	0.6	0.44	0.47	0.24	0.31	0.32	0.29	0.45	0.26	0.27	0.26	0.23	0.45	0.45	0.48	0.43	0.48	0.47	0.45	0.43	0.65	0.46	0.44	0.48	0.37	0.44	0.43	0.59	0.4	0.42	0.64
Nocardia gipuzkoensis	0.19	0.07	0.27	0.5	0.72	0.83	0.48	0.46	0.49	0.78	0.5	0.43	0.47	0.5	0.51	0.7	0.5	0.5	0.44	0.55	0.51	0.26	0.33	0.34	0.32	0.53	0.28	0.29	0.28	0.25	0.49	0.52	0.57	0.65	0.75	0.75	0.5	0.53	0.48	0.51	0.49	0.56	0.42	0.5	0.53	0.5	0.51	0.46	0.46
Rhodococcus triatomae	0.28	0.09	0.46	0.32	0.33	0.33	0.32	0.32	0.33	0.34	0.35	0.3	0.32	0.33	0.33	0.34	0.34	0.36	0.3	0.3	0.33	0.28	0.48	0.48	0.46	0.37	0.38	0.39	0.46	0.32	0.32	0.3	0.31	0.31	0.34	0.35	0.32	0.35	0.32	0.32	0.32	0.33	0.29	0.33	0.35	0.32	0.33	0.33	0.3
Rhodococcus sp. 3A	0.51	0.08	0.43	0.3	0.28	0.28	0.29	0.27	0.29	0.31	0.3	0.28	0.28	0.28	0.28	0.3	0.29	0.3	0.26	0.27	0.28	0.25	0.43	0.43	0.42	0.33	0.37	0.38	0.43	0.27	0.28	0.26	0.28	0.28	0.31	0.31	0.3	0.31	0.27	0.3	0.29	0.29	0.28	0.29	0.31	0.27	0.29	0.28	0.26
Nocardia wallacei	0.17	0.07	0.26	0.54	0.48	0.5	0.44	0.44	0.54	0.52	0.43	0.47	0.46	0.45	0.44	0.49	0.45	0.43	0.45	0.47	0.65	0.25	0.31	0.32	0.31	0.47	0.27	0.28	0.27	0.23	0.53	0.44	0.49	0.44	0.51	0.5	0.54	0.46	0.47	0.55	0.53	0.45	0.47	0.45	0.46	0.48	0.47	0.52	0.46
Rhodococcus trifolii	0.23	0.08	0.36	0.26	0.27	0.27	0.26	0.25	0.26	0.28	0.27	0.25	0.27	0.26	0.27	0.29	0.27	0.28	0.26	0.26	0.26	0.26	0.35	0.35	0.35	0.31	0.49	0.58	0.35	0.3	0.26	0.27	0.26	0.26	0.29	0.29	0.26	0.29	0.26	0.27	0.26	0.28	0.25	0.27	0.28	0.27	0.27	0.26	0.26
Nocardia jinanensis	0.18	0.06	0.25	0.45	0.43	0.46	0.5	0.62	0.43	0.48	0.47	0.41	0.39	0.52	0.43	0.45	0.7	0.41	0.36	0.42	0.43	0.23	0.31	0.32	0.31	0.46	0.26	0.28	0.25	0.24	0.42	0.38	0.41	0.42	0.47	0.47	0.45	0.48	0.38	0.45	0.44	0.42	0.4	0.42	0.48	0.4	0.7	0.43	0.38
Nocardia rhizosphaerihabitans	0.19	0.07	0.29	0.46	0.49	0.52	0.43	0.43	0.44	0.52	0.49	0.4	0.48	0.44	0.49	0.5	0.46	0.62	0.43	0.48	0.45	0.28	0.34	0.36	0.33	0.52	0.29	0.3	0.3	0.26	0.45	0.45	0.48	0.47	0.52	0.52	0.45	0.49	0.48	0.47	0.45	0.53	0.39	0.68	0.52	0.48	0.46	0.43	0.46
Nocardia blacklockiae	0.18	0.07	0.27	0.55	0.48	0.51	0.43	0.43	0.55	0.53	0.44	0.49	0.48	0.44	0.46	0.49	0.46	0.45	0.47	0.49	0.71	0.25	0.31	0.32	0.31	0.47	0.28	0.29	0.27	0.24	0.53	0.45	0.5	0.46	0.51	0.53	0.55	0.47	0.49	0.56	0.54	0.47	0.48	0.45	0.46	0.5	0.47	0.51	0.47
Rhodococcus sp. CX	0.29	0.09	0.36	0.31	0.27	0.3	0.29	0.3	0.31	0.31	0.34	0.29	0.28	0.29	0.29	0.28	0.31	0.29	0.25	0.27	0.29	0.25	0.43	0.43	0.59	0.31	0.31	0.34	0.36	0.28	0.29	0.25	0.27	0.27	0.29	0.29	0.31	0.32	0.27	0.3	0.31	0.28	0.29	0.3	0.34	0.28	0.31	0.3	0.26
Antrihabitans stalagmiti	0.24	0.07	0.33	0.32	0.34	0.33	0.31	0.3	0.32	0.35	0.33	0.29	0.32	0.31	0.34	0.36	0.31	0.35	0.31	0.32	0.33	0.31	0.37	0.37	0.33	0.36	0.35	0.35	0.34	0.27	0.31	0.33	0.34	0.33	0.37	0.35	0.32	0.35	0.32	0.32	0.32	0.36	0.28	0.34	0.35	0.34	0.32	0.31	0.32
Rhodococcus sp. P-2	0.28	0.09	0.89	0.28	0.27	0.28	0.27	0.27	0.27	0.3	0.29	0.25	0.28	0.27	0.28	0.29	0.28	0.3	0.26	0.26	0.27	0.25	0.48	0.44	0.41	0.31	0.37	0.37	0.89	0.28	0.28	0.27	0.27	0.27	0.3	0.3	0.28	0.29	0.28	0.28	0.27	0.29	0.25	0.29	0.3	0.28	0.28	0.28	0.27
Nocardia acididurans	0.17	0.06	0.26	0.45	0.43	0.45	0.39	0.38	0.45	0.47	0.41	0.39	0.57	0.4	0.43	0.46	0.4	0.45	0.58	0.44	0.48	0.25	0.31	0.32	0.29	0.46	0.26	0.29	0.27	0.23	0.45	0.46	0.46	0.42	0.48	0.48	0.45	0.43	0.64	0.46	0.44	0.48	0.38	0.44	0.43	0.61	0.41	0.44	0.64
Rhodococcus pseudokoreensis	0.5	0.08	0.42	0.29	0.27	0.28	0.28	0.27	0.28	0.3	0.29	0.27	0.26	0.28	0.27	0.29	0.29	0.29	0.25	0.26	0.27	0.24	0.42	0.43	0.41	0.32	0.35	0.37	0.42	0.27	0.28	0.25	0.27	0.27	0.29	0.3	0.28	0.29	0.27	0.28	0.27	0.28	0.27	0.28	0.28	0.26	0.28	0.27	0.26
Rhodococcoides sp. KRD197	0.22	0.08	0.37	0.27	0.28	0.28	0.26	0.27	0.27	0.3	0.3	0.25	0.27	0.27	0.29	0.29	0.27	0.29	0.26	0.26	0.27	0.25	0.37	0.38	0.37	0.31	0.53	0.43	0.36	0.29	0.27	0.27	0.27	0.28	0.3	0.3	0.28	0.3	0.27	0.27	0.27	0.28	0.25	0.3	0.31	0.27	0.27	0.27	0.26
Rhodococcoides sp. PvP016	0.24	0.09	0.36	0.29	0.29	0.29	0.28	0.28	0.29	0.31	0.31	0.27	0.28	0.28	0.3	0.3	0.29	0.3	0.28	0.28	0.29	0.27	0.38	0.38	0.37	0.33	0.49	0.79	0.37	0.32	0.29	0.29	0.29	0.28	0.31	0.31	0.29	0.32	0.29	0.28	0.28	0.29	0.27	0.3	0.31	0.29	0.29	0.28	0.28
Nocardia goodfellowii	0.18	0.07	0.27	0.47	0.5	0.53	0.43	0.44	0.45	0.54	0.47	0.4	0.46	0.44	0.5	0.51	0.46	0.48	0.46	0.5	0.48	0.24	0.32	0.32	0.31	0.53	0.28	0.29	0.28	0.24	0.44	0.5	0.51	0.47	0.53	0.53	0.46	0.5	0.49	0.48	0.45	0.54	0.39	0.5	0.5	0.49	0.48	0.45	0.48
Nocardia tengchongensis	0.19	0.07	0.27	0.48	0.44	0.45	0.4	0.37	0.47	0.48	0.42	0.41	0.7	0.41	0.43	0.46	0.41	0.46	0.65	0.45	0.48	0.26	0.33	0.33	0.29	0.45	0.27	0.28	0.28	0.24	0.48	0.43	0.48	0.43	0.49	0.48	0.48	0.42	0.62	0.49	0.47	0.48	0.41	0.45	0.44	0.58	0.41	0.43	0.59
Nocardia iowensis	0.17	0.07	0.26	0.43	0.52	0.54	0.42	0.4	0.43	0.55	0.43	0.38	0.45	0.44	0.45	0.54	0.43	0.46	0.44	0.5	0.48	0.24	0.31	0.31	0.29	0.48	0.27	0.29	0.27	0.24	0.44	0.65	0.54	0.51	0.56	0.55	0.43	0.46	0.48	0.44	0.42	0.53	0.37	0.45	0.45	0.46	0.43	0.42	0.46
Skermania piniformis	0.2	0.09	0.3	0.35	0.34	0.37	0.34	0.36	0.35	0.38	0.38	0.34	0.34	0.35	0.37	0.36	0.36	0.37	0.32	0.34	0.36	0.3	0.35	0.36	0.35	0.38	0.31	0.33	0.3	0.3	0.34	0.32	0.34	0.34	0.37	0.37	0.35	0.4	0.33	0.37	0.35	0.34	0.33	0.36	0.39	0.35	0.36	0.35	0.32
Rhodococcoides sp. BP-318	0.26	0.08	0.41	0.3	0.29	0.31	0.29	0.29	0.3	0.31	0.31	0.28	0.29	0.3	0.3	0.31	0.3	0.31	0.27	0.28	0.3	0.27	0.41	0.41	0.4	0.35	0.56	0.49	0.4	0.31	0.29	0.29	0.29	0.29	0.31	0.32	0.3	0.32	0.28	0.3	0.29	0.31	0.28	0.3	0.32	0.29	0.3	0.29	0.27
Nocardia coffeae	0.2	0.06	0.25	0.49	0.39	0.42	0.38	0.39	0.49	0.44	0.42	0.76	0.43	0.38	0.39	0.41	0.41	0.38	0.4	0.43	0.51	0.23	0.29	0.31	0.29	0.4	0.26	0.27	0.26	0.23	0.48	0.37	0.42	0.38	0.44	0.44	0.49	0.4	0.41	0.5	0.48	0.39	0.66	0.39	0.41	0.43	0.41	0.46	0.39
Rhodococcus yananensis	0.27	0.11	0.42	0.33	0.33	0.32	0.32	0.34	0.33	0.34	0.35	0.3	0.32	0.33	0.34	0.34	0.34	0.34	0.29	0.3	0.31	0.29	0.5	0.49	0.65	0.36	0.36	0.38	0.42	0.32	0.33	0.3	0.31	0.31	0.35	0.35	0.34	0.35	0.31	0.33	0.32	0.33	0.3	0.33	0.36	0.32	0.34	0.34	0.3
Rhodococcus zopfii	0.26	0.09	0.38	0.31	0.29	0.3	0.29	0.3	0.31	0.32	0.34	0.28	0.29	0.3	0.3	0.3	0.31	0.31	0.26	0.27	0.29	0.26	0.45	0.46	0.58	0.33	0.33	0.34	0.38	0.29	0.3	0.26	0.28	0.28	0.31	0.31	0.3	0.32	0.27	0.3	0.3	0.3	0.28	0.31	0.34	0.29	0.31	0.31	0.27
Nocardia amikacinitolerans	0.21	0.07	0.29	0.47	0.56	0.58	0.47	0.43	0.47	0.59	0.5	0.39	0.49	0.47	0.53	0.59	0.47	0.52	0.45	0.54	0.47	0.27	0.35	0.34	0.32	0.58	0.29	0.3	0.29	0.25	0.47	0.52	0.57	0.55	0.59	0.59	0.47	0.51	0.49	0.49	0.46	0.73	0.39	0.5	0.54	0.49	0.47	0.45	0.48
Rhodococcus tukisamuensis	0.28	0.09	0.45	0.33	0.32	0.34	0.32	0.32	0.33	0.35	0.34	0.31	0.33	0.33	0.33	0.35	0.34	0.35	0.31	0.32	0.33	0.28	0.55	0.62	0.43	0.37	0.37	0.38	0.46	0.29	0.33	0.31	0.33	0.33	0.36	0.35	0.33	0.34	0.33	0.34	0.32	0.35	0.29	0.34	0.35	0.33	0.34	0.34	0.32
Rhodococcus pyridinivorans	0.28	0.1	0.4	0.31	0.3	0.3	0.31	0.31	0.3	0.32	0.33	0.28	0.3	0.31	0.31	0.32	0.31	0.32	0.28	0.28	0.3	0.27	0.45	0.45	0.8	0.34	0.37	0.37	0.4	0.31	0.31	0.28	0.3	0.3	0.32	0.32	0.31	0.33	0.29	0.31	0.3	0.31	0.28	0.31	0.34	0.29	0.31	0.32	0.28
Rhodococcus jostii	0.54	0.08	0.42	0.27	0.27	0.28	0.27	0.26	0.28	0.29	0.29	0.26	0.27	0.27	0.27	0.28	0.27	0.28	0.25	0.26	0.27	0.24	0.42	0.42	0.41	0.3	0.36	0.36	0.43	0.26	0.27	0.25	0.27	0.26	0.29	0.3	0.27	0.29	0.26	0.28	0.27	0.28	0.26	0.27	0.29	0.26	0.28	0.27	0.25
Rhodococcus koreensis	0.52	0.08	0.42	0.28	0.27	0.27	0.27	0.26	0.27	0.29	0.3	0.26	0.27	0.26	0.26	0.28	0.28	0.29	0.24	0.26	0.27	0.24	0.41	0.42	0.4	0.31	0.35	0.36	0.42	0.26	0.27	0.25	0.27	0.26	0.29	0.3	0.28	0.29	0.26	0.28	0.28	0.28	0.26	0.28	0.3	0.26	0.28	0.26	0.25
Rhodococcoides kroppenstedtii	0.23	0.09	0.36	0.29	0.3	0.3	0.28	0.29	0.29	0.32	0.31	0.27	0.29	0.3	0.3	0.3	0.3	0.31	0.28	0.28	0.3	0.27	0.39	0.39	0.39	0.33	0.47	0.68	0.37	0.33	0.3	0.29	0.29	0.29	0.32	0.31	0.29	0.32	0.29	0.3	0.29	0.3	0.27	0.3	0.32	0.29	0.3	0.29	0.28
Rhodococcoides kyotonensis	0.26	0.07	0.38	0.27	0.27	0.28	0.26	0.26	0.28	0.29	0.3	0.26	0.26	0.26	0.28	0.28	0.27	0.28	0.25	0.26	0.28	0.25	0.38	0.38	0.37	0.31	0.53	0.45	0.38	0.29	0.28	0.26	0.27	0.27	0.29	0.29	0.28	0.3	0.26	0.27	0.27	0.28	0.26	0.28	0.29	0.27	0.27	0.27	0.25
Nocardia brasiliensis	0.17	0.06	0.27	0.44	0.51	0.53	0.42	0.41	0.43	0.54	0.43	0.39	0.45	0.44	0.46	0.53	0.43	0.46	0.47	0.5	0.48	0.25	0.32	0.32	0.3	0.49	0.27	0.3	0.27	0.25	0.44	0.65	0.53	0.49	0.56	0.55	0.44	0.48	0.49	0.45	0.43	0.51	0.38	0.45	0.46	0.48	0.43	0.42	0.48
Nocardia otitidiscaviarum	0.18	0.07	0.27	0.47	0.47	0.48	0.42	0.42	0.46	0.49	0.44	0.4	0.55	0.44	0.44	0.5	0.43	0.47	0.55	0.46	0.5	0.25	0.32	0.33	0.32	0.48	0.28	0.3	0.27	0.24	0.48	0.46	0.49	0.47	0.51	0.49	0.47	0.46	0.59	0.47	0.46	0.5	0.4	0.46	0.48	0.56	0.44	0.46	0.57
Rhodococcus gordoniae	0.27	0.1	0.42	0.32	0.32	0.32	0.31	0.32	0.31	0.34	0.34	0.28	0.3	0.32	0.31	0.32	0.32	0.33	0.28	0.29	0.31	0.28	0.48	0.47	0.8	0.36	0.37	0.38	0.41	0.32	0.32	0.29	0.3	0.31	0.33	0.33	0.32	0.35	0.3	0.33	0.32	0.31	0.28	0.32	0.36	0.29	0.33	0.33	0.29
Rhodococcus wratislaviensis	0.53	0.08	0.45	0.3	0.29	0.29	0.29	0.29	0.3	0.32	0.31	0.28	0.29	0.29	0.29	0.31	0.3	0.31	0.27	0.29	0.29	0.26	0.45	0.44	0.43	0.33	0.38	0.39	0.45	0.28	0.29	0.27	0.29	0.29	0.32	0.32	0.3	0.31	0.28	0.3	0.3	0.31	0.28	0.29	0.3	0.29	0.3	0.29	0.28
Nocardia asteroides	0.19	0.07	0.3	0.46	0.51	0.52	0.45	0.44	0.46	0.52	0.47	0.4	0.48	0.45	0.49	0.52	0.46	0.67	0.46	0.48	0.47	0.28	0.35	0.37	0.33	0.53	0.29	0.32	0.31	0.26	0.47	0.47	0.5	0.48	0.53	0.54	0.46	0.5	0.5	0.47	0.46	0.53	0.4	0.68	0.5	0.5	0.47	0.45	0.49
[truncated: 118 more columns]

## Sheet: Nocardiaceae_AAI
	Millisia Brevis	Rhodococcus sp. PMG_259	Rhodococcus sp. AS06rmzACSIP_394	Rhodococcus sp. RD6.2	Rhodococcoides sp. Leaf278	Rhodococcoides sp. Leaf247	Rhodococcus sp. WMMA185	Rhodococcus sp. OK302	Rhodococcoides sp. 06-412-2B	Rhodococcoides sp. 05-2254-3	Rhodococcoides sp. 15-649-1-2	Rhodococcoides sp. 05-340-1	Rhodococcoides sp. 05-339-2	Rhodococcoides sp. 02-925g	Rhodococcoides sp. 15-1189-1-1a	Rhodococcus (Precosttella) sp. OK519	Rhodococcoides sp. P1Y	Rhodococcoides sp. SBT000017	Rhodococcus (Prescottella) sp. ABRD24	Rhodococcus sp. SMB37	Rhodococcoides sp. PAMC28705	Rhodococcus (Prescottella) sp. SGAir0479	Rhodococcus sp. KBS0724	Rhodococcus sp. HNM0563	Rhodococcus sp. HNM0569	Rhodococcus sp. 105337	Rhodococcus (Precottella) sp. W8901	Rhodococcus sp. B50	Rhodococcus sp. 3A	Rhodococcus sp. CX	Rhodococcus sp. P-2	Rhodococcoides sp. KRD197	Rhodococcoides sp. PvP016	Rhodococcoides sp. BP-318	Aldersonia kunmingensis	Antrihabitans stalactiti	Antrihabitans stalagmiti	Nocardia abscessus	Nocardia acididurans	Nocardia africana	Nocardia alba	Nocardia altamirensis	Nocardia amamiensis	Nocardia amikacinitolerans	Nocardia anaemiae	Nocardia aobensis	Nocardia arthritidis	Nocardia asiatica	Nocardia asteroides
Millisia Brevis	100	55.47	58.6	59.45	59.15	60.09	59.34	57.65	58.97	59.03	59.07	59.11	59.05	59.26	58.91	59.08	59.08	59.03	59.06	58.61	59.29	59.24	58.29	58.37	59.03	58.63	58.96	58.21	58.75	58.56	58.55	58.75	59.78	58.83	58.96	57.46	57.39	57.25	55.82	57.09	56.72	56.27	56.73	57.31	57.02	57.09	57.4	57.2	57.45
Rhodococcus sp. PMG_259	55.47	100	66.26	64.43	61.57	61	74.74	65.27	61.06	61.31	61.92	60.94	61.84	61.56	62.03	64.84	61.78	61.32	64.99	62.52	61.67	64.6	65.85	61.93	63.84	62.44	65.24	62.84	86.18	64.3	66.65	61.19	59.61	61.85	61.59	60.5	61.15	58.35	56.02	57.66	57.68	57.09	57.95	58.28	57.46	58.09	58.68	58.2	58.24
Rhodococcus sp. AS06rmzACSIP_394	58.6	66.26	100	67.45	64.04	63.76	72.25	68.4	63.85	63.96	64.48	63.93	64.09	64.15	64.07	68.54	64.62	64	69.11	68.02	65.5	68.8	68.64	68.4	68.29	66.98	69.03	66.56	71.85	67.14	69.64	64.27	62.86	64.62	64.24	62.95	63.32	62.1	60	61.24	61.51	61.1	61.91	61.95	61.48	61.45	62.43	62.01	61.86
Rhodococcus sp. RD6.2	59.45	64.43	67.45	100	64.54	64.13	68.75	67.91	64.4	64.26	65.11	64.42	64.88	64.66	64.84	70.64	64.92	64.37	70.76	66.68	65.5	70.71	67.82	66.45	67.43	66.9	71.28	66.67	68.41	67.7	68.13	64.46	63.4	64.89	65.44	63.46	64.05	62.78	61.26	62.15	62.34	62.06	62.71	62.91	62.49	62.39	63.09	62.66	63.07
Rhodococcoides sp. Leaf278	59.15	61.57	64.04	64.54	100	67.89	65.89	63.96	93.3	89.97	74.52	89.8	89.52	90.04	74.79	64.7	75.05	89.55	65.13	62.35	73.91	65.1	64.06	61.99	63.73	63.55	65	62.22	65.59	62.66	65.05	74	67.27	73.68	62.98	62.39	63.06	60.59	58.97	59.8	60.2	59.88	60.38	60.85	60.28	59.86	61.22	60.47	60.55
Rhodococcoides sp. Leaf247	60.09	61	63.76	64.13	67.89	100	65.01	63.15	67.73	68.11	67.7	67.98	67.74	67.66	67.41	63.93	67.51	67.58	64.3	62.65	66.64	64.3	63.57	62.12	63.53	63.07	64.25	62.04	64.53	62.43	64.25	66.11	85.92	66.9	62.65	61.88	62.64	60.75	59.2	60.1	60.44	60.37	60.61	60.8	60.51	60.28	61.19	60.76	60.98
Rhodococcus sp. WMMA185	59.34	74.74	72.25	68.75	65.89	65.01	100	70.09	65.7	66.09	66.43	66.06	66.31	66.01	66.13	70.33	66.27	65.97	70.75	66.91	66.92	70.29	70.64	66.42	68.69	67.16	70.75	66.3	80.26	67.54	71.05	65.76	64.54	65.77	65.39	64.8	65	63.4	61.44	62.47	63.06	62.97	63.29	63.98	63.24	62.51	63.62	63.52	63.39
Rhodococcus sp. OK302	57.65	65.27	68.4	67.91	63.96	63.15	70.09	100	64.09	64.01	64.48	64.08	64.33	64.25	64.09	69.09	64.14	64.39	68.89	65.1	66.04	68.77	84.55	64.88	66.55	65.69	70.01	64.58	69.57	65.19	83.27	64.27	62.61	64.08	63.37	62.37	63.37	61.05	59.4	60	60.67	60.2	61.11	61.33	60.48	60.01	61.44	61.06	61.2
Rhodococcoides sp. 06-412-2B	58.97	61.06	63.85	64.4	93.3	67.73	65.7	64.09	100	90.61	75.72	92.08	91.6	90.94	75.74	64.64	74.43	89.61	64.99	62.25	73.81	64.78	64.37	61.94	63.62	63.43	64.7	62.1	65	62.69	65.18	74.02	67.18	73.6	62.66	61.97	62.99	60.05	58.45	59.17	60.01	59.35	59.81	60.38	60.01	59.53	60.83	60.09	60.38
Rhodococcoides sp. 05-2254-3	59.03	61.31	63.96	64.26	89.97	68.11	66.09	64.01	90.61	100	76	94.29	92.76	93.66	75.94	64.72	74.61	93	65.03	62.39	74.17	64.94	63.73	62.05	63.58	63.29	65.03	61.87	65.1	62.35	64.74	74.83	67.51	74.2	62.54	62.09	62.88	60.1	58.8	59.58	59.96	59.7	60.07	60.58	59.99	59.64	61.04	60.18	60.37
Rhodococcoides sp. 15-649-1-2	59.07	61.92	64.48	65.11	74.52	67.7	66.43	64.48	75.72	76	100	75.64	75.72	76.25	95.52	65.11	82.1	74.53	65.51	62.72	77.58	65.31	64.74	62.25	63.94	63.48	65.08	62.61	65.42	63.06	65.59	78.37	67.01	80	63.19	62.84	63.67	60.92	59.08	60.22	60.58	59.96	60.61	61.12	60.51	60.45	61.38	60.9	61.01
Rhodococcoides sp. 05-340-1	59.11	60.94	63.93	64.42	89.8	67.98	66.06	64.08	92.08	94.29	75.64	100	94.01	93.8	76.07	64.79	74.56	93.51	65.19	62.42	74.12	65.03	64.26	62.08	63.63	63.43	64.84	61.99	65.04	62.79	64.89	74.43	67.3	73.79	62.65	62.04	62.84	60.31	58.73	59.57	60.24	59.65	60.09	60.52	59.98	59.78	60.94	60.14	60.73
Rhodococcoides sp. 05-339-2	59.05	61.84	64.09	64.88	89.52	67.74	66.31	64.33	91.6	92.76	75.72	94.01	100	95.11	75.5	64.73	74.67	92.99	65.31	62.5	73.82	64.77	64.62	62.23	63.83	63.65	65	62.28	65.52	63.08	65.15	74.01	67.47	74.09	63.05	62.32	63.26	60.61	58.96	59.82	60.39	59.81	60.33	60.67	60.43	59.99	61.06	60.3	60.72
Rhodococcoides sp. 02-925g	59.26	61.56	64.15	64.66	90.04	67.66	66.01	64.25	90.94	93.66	76.25	93.8	95.11	100	75.88	64.69	74.7	94.38	65.5	62.55	74.18	64.86	64.39	62.09	63.5	63.24	64.95	62.28	65.15	62.75	64.92	74.06	67.24	74.06	62.85	62.3	63.16	60.73	59.03	59.77	60.34	60.08	60.34	60.78	60.56	59.97	61.09	60.46	60.66
Rhodococcoides sp. 15-1189-1-1a	58.91	62.03	64.07	64.84	74.79	67.41	66.13	64.09	75.74	75.94	95.52	76.07	75.5	75.88	100	65.12	81.56	74.64	65.38	62.55	77.31	65.04	64.36	62.19	63.63	63.25	64.93	62.48	65.33	62.74	65.22	78.18	66.9	79.36	63.48	62.32	63.21	60.53	58.7	59.73	60.39	59.63	60.3	60.82	60.1	60.18	61.26	60.52	60.79
Rhodococcus (Precosttella) sp. OK519	59.08	64.84	68.54	70.64	64.7	63.93	70.33	69.09	64.64	64.72	65.11	64.79	64.73	64.69	65.12	100	65.33	64.96	81.69	67.35	66.42	83.64	69.56	67.21	67.63	67.61	84.41	66.67	69.51	67.71	69.49	65.14	63.36	65.31	64.93	63.95	64.29	62.97	60.85	62.03	62.19	61.92	62.96	63.14	62.33	62.25	63.35	62.92	62.83
Rhodococcoides sp. P1Y	59.08	61.78	64.62	64.92	75.05	67.51	66.27	64.14	74.43	74.61	82.1	74.56	74.67	74.7	81.56	65.33	100	74.66	65.47	62.89	78.46	65.42	65.01	62.58	63.96	63.48	64.96	62.44	65.61	63.32	65.39	79.37	66.76	79.29	63.39	62.77	63.52	60.71	58.94	59.97	60.51	60.1	60.54	61.05	60.6	60.22	61.28	60.74	61.09
Rhodococcoides sp. SBT000017	59.03	61.32	64	64.37	89.55	67.58	65.97	64.39	89.61	93	74.53	93.51	92.99	94.38	74.64	64.96	74.66	100	64.85	62.54	74.25	65.06	64.49	61.93	63.65	63.4	64.79	62.03	64.84	62.53	64.9	75.05	66.99	73.46	62.97	62.24	62.88	60.36	58.71	59.57	60.26	59.59	60.14	60.42	60.24	59.79	61.1	60.1	60.54
Rhodococcus (Prescottella) sp. ABRD24	59.06	64.99	69.11	70.76	65.13	64.3	70.75	68.89	64.99	65.03	65.51	65.19	65.31	65.5	65.38	81.69	65.47	64.85	100	67.12	66.54	80.66	68.86	67.02	67.21	67.74	83.49	66.82	69.71	67.95	69.66	65.04	63.66	65.36	65.41	64.22	64.72	63.3	61.44	62.29	62.54	62.13	63.13	63.43	62.69	62.48	63.58	63.39	63.07
Rhodococcus sp. SMB37	58.61	62.52	68.02	66.68	62.35	62.65	66.91	65.1	62.25	62.39	62.72	62.42	62.5	62.55	62.55	67.35	62.89	62.54	67.12	100	63.67	67.69	65.95	90.34	66.14	77.08	67.03	76.31	66.29	74.37	65.84	62.9	61.58	62.94	63.74	60.94	61.68	61.35	59.3	60.41	60.98	59.75	60.56	60.8	60.44	60.86	61.3	60.84	61.1
Rhodococcoides sp. PAMC28705	59.29	61.67	65.5	65.5	73.91	66.64	66.92	66.04	73.81	74.17	77.58	74.12	73.82	74.18	77.31	66.42	78.46	74.25	66.54	63.67	100	66.8	66.03	63.14	64.48	64.34	66.52	63.06	66.42	63.7	66.54	77.33	65.94	77.34	63.83	63.29	64.06	61.86	60.12	61	61.51	61.56	61.92	62.01	61.51	61.23	62.26	61.96	61.83
Rhodococcus (Prescottella) sp. SGAir0479	59.24	64.6	68.8	70.71	65.1	64.3	70.29	68.77	64.78	64.94	65.31	65.03	64.77	64.86	65.04	83.64	65.42	65.06	80.66	67.69	66.8	100	69.09	67.34	67.77	67.77	83.01	67.26	69.37	68.15	69.55	65.29	64.01	65.37	65.3	63.95	63.94	63.19	61.29	62.67	62.43	62.39	63.05	63.66	62.99	62.88	63.63	63.34	63.21
Rhodococcus sp. KBS0724	58.29	65.85	68.64	67.82	64.06	63.57	70.64	84.55	64.37	63.73	64.74	64.26	64.62	64.39	64.36	69.56	65.01	64.49	68.86	65.95	66.03	69.09	100	65.88	67.02	66.56	69.41	65.48	70.09	66.47	84.7	64.52	62.57	64.76	63.95	62.61	63.16	61.52	59.59	60.03	61.31	60.32	60.93	61.15	60.7	60.83	61.59	60.9	61.28
Rhodococcus sp. HNM0563	58.37	61.93	68.4	66.45	61.99	62.12	66.42	64.88	61.94	62.05	62.25	62.08	62.23	62.09	62.19	67.21	62.58	61.93	67.02	90.34	63.14	67.34	65.88	100	66.34	77.11	67.16	76.5	66.34	74.6	65.7	62.85	61.67	62.92	63.4	61.04	61.46	60.99	59.33	60.22	60.74	59.58	60.29	60.7	60	60.66	61.09	60.56	60.42
Rhodococcus sp. HNM0569	59.03	63.84	68.29	67.43	63.73	63.53	68.69	66.55	63.62	63.58	63.94	63.63	63.83	63.5	63.63	67.63	63.96	63.65	67.21	66.14	64.48	67.77	67.02	66.34	100	66.43	67.58	65.55	69.18	66.19	67.41	63.51	62.99	63.95	64.18	62.57	62.94	61.73	60.4	61.35	61.45	61.02	61.51	62.17	61.46	61.55	62.18	61.79	62.02
Rhodococcus sp. 105337	58.63	62.44	66.98	66.9	63.55	63.07	67.16	65.69	63.43	63.29	63.48	63.43	63.65	63.24	63.25	67.61	63.48	63.4	67.74	77.08	64.34	67.77	66.56	77.11	66.43	100	67.81	78.84	67.31	75.51	66.33	63.9	62.74	63.33	64.1	62.05	62.49	62.41	60.21	60.94	61.91	60.82	61.43	61.91	61.06	61.39	62.31	62.05	61.63
Rhodococcus (Precottella) sp. W8901	58.96	65.24	69.03	71.28	65	64.25	70.75	70.01	64.7	65.03	65.08	64.84	65	64.95	64.93	84.41	64.96	64.79	83.49	67.03	66.52	83.01	69.41	67.16	67.58	67.81	100	66.86	69.7	67.64	69.61	65.36	63.73	65.15	65.23	63.68	64.36	62.88	61.1	62.09	62.04	62.02	62.73	63.32	62.59	62.24	63.24	62.67	62.75
Rhodococcus sp. B50	58.21	62.84	66.56	66.67	62.22	62.04	66.3	64.58	62.1	61.87	62.61	61.99	62.28	62.28	62.48	66.67	62.44	62.03	66.82	76.31	63.06	67.26	65.48	76.5	65.55	78.84	66.86	100	66.61	75.92	65.61	62.61	61.83	62.77	63.18	60.94	61.22	60.95	58.96	60.2	60.5	59.33	60.37	60.5	60.04	60.68	61.03	60.71	60.42
Rhodococcus sp. 3A	58.75	86.18	71.85	68.41	65.59	64.53	80.26	69.57	65	65.1	65.42	65.04	65.52	65.15	65.33	69.51	65.61	64.84	69.71	66.29	66.42	69.37	70.09	66.34	69.18	67.31	69.7	66.61	100	67.98	71.2	65.27	64.22	66.21	64.95	64.67	65.21	61.81	59.99	61.33	61.44	60.85	61.8	61.8	61.64	61.77	62.6	62.08	62.45
Rhodococcus sp. CX	58.56	64.3	67.14	67.7	62.66	62.43	67.54	65.19	62.69	62.35	63.06	62.79	63.08	62.75	62.74	67.71	63.32	62.53	67.95	74.37	63.7	68.15	66.47	74.6	66.19	75.51	67.64	75.92	67.98	100	66.21	62.97	62.12	63.21	64.36	61.85	62.23	61.78	59.3	60.88	61.24	59.96	61.27	61.31	60.64	61.5	61.71	61.18	61.03
Rhodococcus sp. P-2	58.55	66.65	69.64	68.13	65.05	64.25	71.05	83.27	65.18	64.74	65.59	64.89	65.15	64.92	65.22	69.49	65.39	64.9	69.66	65.84	66.54	69.55	84.7	65.7	67.41	66.33	69.61	65.61	71.2	66.21	100	65.21	63.15	65.47	64.21	63.16	64.23	61.73	60.05	60.59	61.6	61.03	61.48	62.03	61.6	60.87	61.96	61.76	61.77
Rhodococcoides sp. KRD197	58.75	61.19	64.27	64.46	74	66.11	65.76	64.27	74.02	74.83	78.37	74.43	74.01	74.06	78.18	65.14	79.37	75.05	65.04	62.9	77.33	65.29	64.52	62.85	63.51	63.9	65.36	62.61	65.27	62.97	65.21	100	66	77.33	62.54	62.37	63.02	60.79	59.27	59.87	60.33	60.17	60.71	60.89	60.43	60.17	61.24	60.83	61.16
Rhodococcoides sp. PvP016	59.78	59.61	62.86	63.4	67.27	85.92	64.54	62.61	67.18	67.51	67.01	67.3	67.47	67.24	66.9	63.36	66.76	66.99	63.66	61.58	65.94	64.01	62.57	61.67	62.99	62.74	63.73	61.83	64.22	62.12	63.15	66	100	66.74	62.15	61.54	62.26	60.26	59.02	59.87	60.05	59.88	60.11	60.14	60.24	59.75	60.89	60.4	60.33
Rhodococcoides sp. BP-318	58.83	61.85	64.62	64.89	73.68	66.9	65.77	64.08	73.6	74.2	80	73.79	74.09	74.06	79.36	65.31	79.29	73.46	65.36	62.94	77.34	65.37	64.76	62.92	63.95	63.33	65.15	62.77	66.21	63.21	65.47	77.33	66.74	100	63.01	62.66	63.4	60.88	59.54	60.28	60.46	60.52	60.59	61.02	60.57	60.13	61.44	60.89	61.16
Aldersonia kunmingensis	58.96	61.59	64.24	65.44	62.98	62.65	65.39	63.37	62.66	62.54	63.19	62.65	63.05	62.85	63.48	64.93	63.39	62.97	65.41	63.74	63.83	65.3	63.95	63.4	64.18	64.1	65.23	63.18	64.95	64.36	64.21	62.54	62.15	63.01	100	65.88	66.51	65.01	62.55	63.8	64.46	63.95	64.4	64.78	64.45	64.4	65.28	64.77	64.28
Antrihabitans stalactiti	57.46	60.5	62.95	63.46	62.39	61.88	64.8	62.37	61.97	62.09	62.84	62.04	62.32	62.3	62.32	63.95	62.77	62.24	64.22	60.94	63.29	63.95	62.61	61.04	62.57	62.05	63.68	60.94	64.67	61.85	63.16	62.37	61.54	62.66	65.88	100	72.57	63.64	61.95	62.7	62.73	63.5	63.72	63.89	63.92	62.69	64.15	63.69	63.57
Antrihabitans stalagmiti	57.39	61.15	63.32	64.05	63.06	62.64	65	63.37	62.99	62.88	63.67	62.84	63.26	63.16	63.21	64.29	63.52	62.88	64.72	61.68	64.06	63.94	63.16	61.46	62.94	62.49	64.36	61.22	65.21	62.23	64.23	63.02	62.26	63.4	66.51	72.57	100	63.81	61.93	62.16	62.7	63.49	63.72	64.07	63.84	62.49	64.29	63.87	63.39
Nocardia abscessus	57.25	58.35	62.1	62.78	60.59	60.75	63.4	61.05	60.05	60.1	60.92	60.31	60.61	60.73	60.53	62.97	60.71	60.36	63.3	61.35	61.86	63.19	61.52	60.99	61.73	62.41	62.88	60.95	61.81	61.78	61.73	60.79	60.26	60.88	65.01	63.64	63.81	100	69.23	70.2	71.34	76.6	84.64	76.87	76.77	70.7	89.46	90.51	72.15
Nocardia acididurans	55.82	56.02	60	61.26	58.97	59.2	61.44	59.4	58.45	58.8	59.08	58.73	58.96	59.03	58.7	60.85	58.94	58.71	61.44	59.3	60.12	61.29	59.59	59.33	60.4	60.21	61.1	58.96	59.99	59.3	60.05	59.27	59.02	59.54	62.55	61.95	61.93	69.23	100	69.33	67.54	68.99	69	70.15	69.7	69.66	69.89	69.11	68.35
Nocardia africana	57.09	57.66	61.24	62.15	59.8	60.1	62.47	60	59.17	59.58	60.22	59.57	59.82	59.77	59.73	62.03	59.97	59.57	62.29	60.41	61	62.67	60.03	60.22	61.35	60.94	62.09	60.2	61.33	60.88	60.59	59.87	59.87	60.28	63.8	62.7	62.16	70.2	69.33	100	67.8	68.54	69.79	70.02	70.39	93.18	70.91	70.06	68.93
Nocardia alba	56.72	57.68	61.51	62.34	60.2	60.44	63.06	60.67	60.01	59.96	60.58	60.24	60.39	60.34	60.39	62.19	60.51	60.26	62.54	60.98	61.51	62.43	61.31	60.74	61.45	61.91	62.04	60.5	61.44	61.24	61.6	60.33	60.05	60.46	64.46	62.73	62.7	71.34	67.54	67.8	100	70	70.77	71.46	71.09	68.16	71.37	70.63	82.86
Nocardia altamirensis	56.27	57.09	61.1	62.06	59.88	60.37	62.97	60.2	59.35	59.7	59.96	59.65	59.81	60.08	59.63	61.92	60.1	59.59	62.13	59.75	61.56	62.39	60.32	59.58	61.02	60.82	62.02	59.33	60.85	59.96	61.03	60.17	59.88	60.52	63.95	63.5	63.49	76.6	68.99	68.54	70	100	76.19	75.47	76.09	68.56	77.35	76.17	70.99
Nocardia amamiensis	56.73	57.95	61.91	62.71	60.38	60.61	63.29	61.11	59.81	60.07	60.61	60.09	60.33	60.34	60.3	62.96	60.54	60.14	63.13	60.56	61.92	63.05	60.93	60.29	61.51	61.43	62.73	60.37	61.8	61.27	61.48	60.71	60.11	60.59	64.4	63.72	63.72	84.64	69	69.79	70.77	76.19	100	76.95	76.51	69.68	85.33	84.18	72.05
Nocardia amikacinitolerans	57.31	58.28	61.95	62.91	60.85	60.8	63.98	61.33	60.38	60.58	61.12	60.52	60.67	60.78	60.82	63.14	61.05	60.42	63.43	60.8	62.01	63.66	61.15	60.7	62.17	61.91	63.32	60.5	61.8	61.31	62.03	60.89	60.14	61.02	64.78	63.89	64.07	76.87	70.15	70.02	71.46	75.47	76.95	100	77.06	70.14	77.03	76.59	72.74
Nocardia anaemiae	57.02	57.46	61.48	62.49	60.28	60.51	63.24	60.48	60.01	59.99	60.51	59.98	60.43	60.56	60.1	62.33	60.6	60.24	62.69	60.44	61.51	62.99	60.7	60	61.46	61.06	62.59	60.04	61.64	60.64	61.6	60.43	60.24	60.57	64.45	63.92	63.84	76.77	69.7	70.39	71.09	76.09	76.51	77.06	100	70.53	77.53	76.64	72
Nocardia aobensis	57.09	58.09	61.45	62.39	59.86	60.28	62.51	60.01	59.53	59.64	60.45	59.78	59.99	59.97	60.18	62.25	60.22	59.79	62.48	60.86	61.23	62.88	60.83	60.66	61.55	61.39	62.24	60.68	61.77	61.5	60.87	60.17	59.75	60.13	64.4	62.69	62.49	70.7	69.66	93.18	68.16	68.56	69.68	70.14	70.53	100	70.9	70.4	68.76
Nocardia arthritidis	57.4	58.68	62.43	63.09	61.22	61.19	63.62	61.44	60.83	61.04	61.38	60.94	61.06	61.09	61.26	63.35	61.28	61.1	63.58	61.3	62.26	63.63	61.59	61.09	62.18	62.31	63.24	61.03	62.6	61.71	61.96	61.24	60.89	61.44	65.28	64.15	64.29	89.46	69.89	70.91	71.37	77.35	85.33	77.03	77.53	70.9	100	88.98	72.57
Nocardia asiatica	57.2	58.2	62.01	62.66	60.47	60.76	63.52	61.06	60.09	60.18	60.9	60.14	60.3	60.46	60.52	62.92	60.74	60.1	63.39	60.84	61.96	63.34	60.9	60.56	61.79	62.05	62.67	60.71	62.08	61.18	61.76	60.83	60.4	60.89	64.77	63.69	63.87	90.51	69.11	70.06	70.63	76.17	84.18	76.59	76.64	70.4	88.98	100	72.23
Nocardia asteroides	57.45	58.24	61.86	63.07	60.55	60.98	63.39	61.2	60.38	60.37	61.01	60.73	60.72	60.66	60.79	62.83	61.09	60.54	63.07	61.1	61.83	63.21	61.28	60.42	62.02	61.63	62.75	60.42	62.45	61.03	61.77	61.16	60.33	61.16	64.28	63.57	63.39	72.15	68.35	68.93	82.86	70.99	72.05	72.74	72	68.76	72.57	72.23	100
Nocardia aurantiaca	56.29	56.81	60.53	61.81	59.32	59.42	61.79	59.96	58.7	58.77	59.39	59.06	59.08	59.28	58.96	61.46	59.41	59.18	61.67	59.6	60.33	61.85	60.01	59.4	60.65	60.47	61.32	59.43	60.54	60.19	60.47	59.73	59.33	59.67	63.01	62.37	61.97	69.64	75.98	70.77	67.39	68.92	69.6	69.97	70.37	70.61	70.29	69.75	68.38
Nocardia aurea	56.69	58.12	61.02	62.57	60	60.41	62.65	60.27	59.91	59.77	60.29	59.77	60.29	60.11	60.18	62	60.48	59.76	62.39	61.05	61.25	62.23	61.21	60.63	61.09	61.57	61.98	60.81	61.56	61.57	61.28	60.12	59.64	60.39	64.95	63.1	63.05	74.62	68.07	68.38	71.21	72.88	73.65	75.71	74.5	69.3	75.01	74.28	70.99
Nocardia barduliensis	56.53	57.98	61.43	62.2	59.91	60.26	63.08	60.35	59.55	59.54	60.22	59.58	59.96	60	60.05	62.15	60.18	59.81	62.61	60.93	61.26	62.52	60.86	60.79	61.4	61.76	61.97	61.3	61.85	61.69	60.96	60.4	60.04	60.63	64.66	63.36	63.68	90.96	69.15	69.56	71.14	75.96	83.7	76.25	75.99	69.97	88.84	93.8	71.94
Nocardia beijingensis	57.3	58.59	62.37	63.05	60.87	61.16	63.65	61.41	60.58	60.5	61.01	60.68	60.73	60.91	60.78	62.92	60.91	60.71	63.27	61.25	62.21	63.5	61.51	60.91	62.23	62.21	63.06	60.96	62.61	61.63	62.22	61.18	60.59	61.18	65.32	64.34	64.14	88.4	69.87	70.93	71.51	77.05	84.69	76.83	77.31	71.11	89.53	88.07	72.65
Nocardia bhagyanarayanae	57.4	58.85	62.26	63.23	60.94	61.14	63.81	61.61	60.67	60.54	61.11	60.81	60.89	61	60.86	63.24	61.09	60.81	63.84	61.15	62.3	63.67	61.4	60.8	62.06	61.98	63.29	60.56	62.52	61.5	62.21	61.25	60.42	61.16	65.18	64.44	64.35	77.3	70.49	70.62	71.86	75.69	76.94	93.69	77.13	70.69	77.71	77.24	73.19
Nocardia blacklockiae	56.49	56.77	60.63	61.74	59.38	59.9	62.2	59.77	59.02	59.18	60.04	59.1	59.37	59.49	59.49	61.71	60.14	59.17	61.68	60.51	60.7	61.98	60.26	60.34	60.95	60.91	61.48	60.01	60.71	60.91	60.78	59.73	59.56	59.99	64.19	62.84	63.07	71.19	70.37	74.45	68.33	69.45	70.09	70.84	71.08	74.75	71.32	70.4	68.96
Nocardia brasiliensis	56.61	57.45	61.11	62.18	59.98	60.47	63.02	60.27	59.66	59.98	60.42	59.85	60.02	60.03	59.88	62.14	60.2	59.74	62.42	60.13	61.68	62.54	60.35	59.49	61	60.84	62.09	59.7	61.06	60.14	61.02	60.15	60.14	60.67	64.05	63.37	63.7	77.06	69.52	68.77	70.49	81.71	76.92	75.57	76.54	69.23	78.12	76.95	71.64
Nocardia brevicatena	57.07	57.86	61.52	62.37	60.29	60.2	62.91	60.55	60.04	59.86	60.26	60.06	60.23	60.4	60.01	62.49	60.58	59.76	63.02	60.92	61.51	62.94	60.75	60.83	61.79	61.49	62.34	60.38	62	61.35	61.44	60.35	59.63	60.45	63.88	62.61	62.78	72.24	67.11	68.77	68.7	70.08	71.7	72.32	71.18	68.96	72.65	72.19	69.9
Nocardia caishijiensis	57.31	57.72	61.59	62.84	60.47	60.91	63.25	61.16	60.15	60.4	60.8	60.47	60.54	60.54	60.42	62.59	60.81	60.44	62.87	61.25	61.46	62.86	61.25	60.45	61.55	61.62	62.72	60.48	61.93	61.21	61.92	60.52	60.39	60.92	64.34	63.37	63.28	72.08	67.94	68.36	81.71	70.73	71.55	72.32	71.58	68.5	72.09	71.76	82.8
Nocardia carnea	56.67	57.53	61.4	62.37	60.25	60.21	62.4	60.26	59.84	60.18	60.62	60.07	60.39	60.69	60.11	62.43	60.44	59.78	62.29	61.54	61.4	63.01	61.06	61.6	61.7	62.05	61.95	61.04	60.98	61.27	61.06	60.38	59.84	60.53	63.93	62.17	62.21	70.42	65.74	67.18	68.36	68.03	69.47	70.06	68.8	67.86	70.53	70.1	68.83
Nocardia cerradoensis	57.03	58.16	61.41	62.01	59.87	60.2	62.37	59.89	59.34	59.31	60.27	59.69	59.72	59.91	59.97	62.28	60.37	59.77	62.47	60.76	61.3	62.99	61.01	60.51	61.6	61.4	62.23	60.62	61.36	61.47	60.89	60.05	59.8	60.4	64.44	62.7	62.42	70.52	69.47	93.28	68.04	68.45	69.76	70.26	70.53	95.89	70.87	70.2	68.89
Nocardia coffeae	55.9	57.42	59.84	61.21	58.97	59.17	61.31	58.92	58.11	58.12	58.57	58.31	58.73	58.74	58.47	60.79	58.8	58.55	60.6	59.71	59.46	60.99	59.89	59.58	60.31	60.29	60.61	59.74	60.67	60.35	59.59	59.04	58.75	59.38	62.73	61.22	61.19	68.46	67.53	72.04	66.43	66.8	67.5	67.79	68.29	72.13	68.77	67.91	66.65
Nocardia colli	56.31	57.14	60.8	61.69	59.94	60.6	62.71	60.2	59.35	59.77	59.96	59.61	59.85	60.07	59.74	61.93	60.15	59.54	62.04	59.91	61.49	62.29	60.16	59.3	60.98	60.75	61.72	59.26	61.01	59.77	61.1	60.2	59.87	60.39	63.67	63.35	63.61	77.04	68.94	68.8	70.47	82.2	76.49	75.14	76.48	69	77.82	76.78	71.08
Nocardia concava	56.2	56.34	60.27	61.22	59.31	59.68	61.69	59.42	58.51	58.81	59.15	58.92	59.22	59.27	58.74	61.18	58.96	59.03	61.64	58.97	60.22	61.53	59.27	58.79	59.93	59.97	61	58.63	59.98	59.13	59.97	58.9	59.26	59.09	62.78	61.91	61.55	68.93	75.62	69.54	67.09	68.64	68.82	69.57	69.88	70.04	69.59	68.86	68.12
Nocardia coubleae	56.87	57.6	61.37	62.34	60.07	60.41	62.91	60.64	59.74	59.94	60.54	60.06	60.29	60.16	60.17	62.18	60.36	60.14	62.25	60.59	61	62.58	60.68	60.17	61.54	61.28	62.06	60	61.58	60.58	61.37	60.49	59.81	60.57	63.39	63.12	62.9	71.49	67.66	68.21	81.56	70.21	70.77	71.84	71.09	67.83	71.75	71.42	82.83
Nocardia crassostreae	56.07	56.13	60.28	61.32	58.98	59.3	61.55	59.64	58.67	58.79	59.18	58.92	59.09	59.16	58.8	61.15	59.16	58.57	61.4	59.26	60.15	61.56	59.54	58.84	60.23	59.99	60.92	58.62	59.79	59.07	60.02	58.9	58.59	59.1	62.75	61.75	61.67	69.65	76.63	69.21	67.49	69.17	69.7	70.38	69.92	69.52	70.06	69.59	68.37
Nocardia cyriacigeorgica	58.04	58.98	62.57	63.48	61.34	61.22	64.51	62.17	60.8	61.18	61.4	60.86	61.25	61.34	61.2	63.63	61.88	61.13	63.93	61.8	62.52	64.21	62.04	61.37	62.68	62.23	63.7	61.21	63.02	61.9	62.64	61.53	60.8	61.59	65.42	64.7	64.32	75.15	69.51	70.4	71.66	73.65	74.83	75.39	74.4	70.39	75.58	74.98	72.87
Nocardia elegans	57.31	58.31	61.44	62.17	59.9	60.42	62.47	60.22	59.57	59.63	60.44	59.87	59.93	60.07	59.95	62.33	60.18	59.8	62.45	61.06	61.33	62.73	60.48	60.72	61.44	61.56	62.35	60.6	61.35	61.43	60.87	60.04	59.89	59.97	64.42	62.72	62.4	70.68	69.48	93.27	68.27	68.67	70	70.2	70.46	93.24	71.14	70.41	68.88
Nocardia exalbida	57.16	58.79	62.37	63.05	60.88	61.18	63.53	61.34	60.79	60.69	61.1	60.7	60.97	61.06	60.87	63.16	61.15	60.73	63.33	61.71	62.19	63.62	61.84	61.31	62.15	62.36	62.95	61.24	62.63	62.21	62.28	61.23	60.67	61.13	65.6	64.27	63.94	89.48	69.91	70.94	71.49	77.42	85.02	76.99	77.38	71.43	95.48	88.81	72.47
Nocardia farcinica	58.31	58.98	62.51	63.52	61.28	61.46	63.71	61.44	61.06	61.08	61.44	61.19	61.6	61.51	61.44	63.14	61.72	60.93	63.73	61.45	62.31	63.63	61.49	61.03	62.67	62.41	63.29	61.35	62.85	61.84	62.3	61.33	61.06	62.5	65.04	64.12	63.71	74.96	69.02	70.21	70.95	72.78	74.08	77.7	74.14	70.48	75.39	74.85	72.37
Nocardia flavorosea	56.75	57.14	61.54	62.28	60.42	60.29	62.36	60.22	59.72	60.08	60.67	59.88	60.42	60.53	60.32	62.06	60.62	59.86	62.43	61.35	61.54	62.81	60.89	61.32	61.83	61.83	61.99	61.05	60.85	61.07	61.02	60.38	59.88	60.78	63.95	62.02	62.4	70.45	65.89	67.41	68.31	68.28	69.7	70.26	69.14	67.74	70.45	70.18	68.88
Nocardia fluminea	56.72	57.8	61.26	62.27	59.81	60.34	62.77	60.32	59.74	59.79	60.28	59.87	59.99	60.09	60.3	61.96	60.39	60.19	62.22	60.79	61.12	62.33	60.72	60.46	61.37	61.66	61.76	60.41	61.67	60.73	61.3	60.38	59.56	60.28	64.03	62.77	62.71	71.31	67.45	67.51	90.6	69.73	70.13	71.55	70.84	67.94	71.31	70.68	83.07
Nocardia fusca	56.84	58.19	61.42	62.78	60.02	60.37	62.38	59.97	59.7	59.67	60.43	59.87	60.37	60.29	60.25	61.87	60.1	59.84	62.34	61.17	61.23	62.53	60.52	60.72	61.75	61.82	61.76	61.03	61.04	61.32	60.74	60.12	59.63	60.71	64.26	62.08	62.34	71.1	65.96	67.77	68.06	68.3	69.9	70.5	69.29	68.24	71.18	70.78	69.12
Nocardia gamkensis	56.64	57.91	61.53	62.43	60.26	60.79	63.01	60.75	59.83	60.04	60.43	60	60.26	60.34	60.3	62.53	60.36	59.95	62.75	61.18	61.46	62.83	61.23	61.07	61.49	62.15	62.45	60.9	62	61.98	61.42	60.61	60.27	60.82	64.89	63.86	63.58	89.12	69.38	70.14	71.21	76.88	84.18	76.43	76.79	70.56	95.03	88.39	71.79
Nocardia gipuzkoensis	56.62	57.72	61.41	62.22	59.99	60.3	62.93	60.52	59.47	59.72	60.16	59.57	59.65	60	60.44	62.51	60.34	59.73	63.06	60.86	61.48	62.91	61.17	60.88	61.43	61.99	62.53	60.8	61.56	61.49	61.29	60.58	59.95	60.55	64.67	63.66	63.65	96	69.35	70.19	71.15	76.6	84.82	76.6	76.55	70.5	89.39	90.78	72
Nocardia goodfellowii	56.27	57.3	60.57	61.84	59.75	59.76	61.89	59.8	59.05	59.63	59.86	59.33	59.82	59.81	59.61	61.54	59.78	59.58	62.21	60.28	60.81	62.31	60.26	60.03	60.81	60.69	61.92	59.93	60.82	60.26	60.52	59.88	59.53	59.97	63.77	62.69	62.7	73.97	69.39	68.42	70.21	73.14	73.19	75.62	74.21	69.19	74.24	73.86	71.14
Nocardia grenadensis	56.96	57.92	61.73	62.61	60.19	60.3	62.68	60.53	59.83	59.96	60.84	60.09	60.52	60.6	60.6	62.1	60.49	59.9	62.64	60.77	61.39	62.62	60.5	60.66	62.01	61.79	62.08	60.54	61.52	60.81	61.05	60.54	60.43	61	63.76	62.52	62.68	71.02	66.27	68.02	68.23	69.05	70.68	70.9	69.75	68.32	71.51	70.78	69.37
Nocardia harenae	57.8	58.16	61.93	62.95	61.21	61.37	63.29	60.92	60.98	60.84	61.16	60.76	61.16	61.5	61.05	62.85	61.52	61.21	63.19	61.89	62.1	63.41	61.59	61.52	62.22	62.76	63.14	61.59	62.12	62.25	61.9	61.25	60.65	61.32	64.74	63.32	63.49	72.99	67.36	68.47	70.02	71.2	72.29	72.2	71.64	68.65	72.89	72.72	70.67
Nocardia higoensis	57.95	58.29	61.7	63.21	60.86	60.79	63.08	60.81	60.45	60.36	60.96	60.36	61.06	60.82	61.26	62.85	61.04	60.43	63.04	61.9	61.73	63.28	61.73	61.55	62.14	62.46	62.87	61.96	62.28	62.6	61.6	60.77	60.69	61	64.79	63.16	62.94	73.12	67.61	68.44	69.92	70.89	71.98	74.58	71.92	69	73.11	72.67	70.45
Nocardia huaxiensis	56.17	56.31	60.34	61.6	59.58	59.72	62.12	60.14	59.09	59.48	59.78	59.31	59.59	59.52	59.35	61.7	59.59	59.45	62.16	59.51	60.51	61.94	59.93	59.37	60.68	60.35	61.8	58.89	60.27	59.34	60.54	59.54	59.52	59.6	63.11	62.26	62.24	69.75	84.37	69.9	67.86	69.24	69.56	70.62	70.33	70.03	70.38	69.83	68.67
Nocardia ignorata	57.01	57.61	61.61	62.5	60.22	60.85	62.88	61.08	59.94	60.04	60.7	60.24	60.19	60.35	60.17	62.38	60.55	60.25	62.69	60.71	61.4	62.69	60.91	60.42	61.67	61.42	62.25	59.99	61.74	60.56	61.52	60.78	59.93	60.69	63.76	63.02	63.1	71.32	67.4	67.86	81.11	70.12	70.72	71.85	70.92	67.56	71.61	71.41	82.7
Nocardia inohanensis	56.34	56.69	60.77	61.66	59.74	60.08	62.14	60.1	59.18	59.34	59.99	59.46	59.66	59.66	59.64	61.63	59.54	59.47	61.96	59.79	60.62	61.95	60.01	59.44	60.59	60.55	61.51	59.44	60.58	59.72	60.45	59.65	59.54	59.86	63.06	62.47	62.28	69.9	77.01	70.06	67.97	69.26	69.66	70.29	70.75	70.52	70.29	69.91	68.89
Nocardia iowensis	56.31	56.88	61.06	62.1	59.88	60.32	62.84	60.43	59.27	59.52	60.19	59.55	59.78	59.91	59.56	62.15	59.99	59.7	62.36	60.1	61.49	62.64	60.12	59.8	60.94	60.9	62.1	59.82	61.15	59.95	60.99	59.89	59.93	60.35	64.02	63.32	63.42	77.65	69.19	68.91	70.51	82.66	77.28	76.27	76.92	69.22	78.38	77.29	71.49
Nocardia jejuensis	56.45	56.93	60.82	61.66	59.72	59.9	62.17	59.76	59.21	59.54	59.75	59.35	59.81	59.62	59.41	61.7	59.52	59.57	61.77	60.07	60.54	61.83	60.42	60.18	60.71	60.82	61.46	59.48	60.28	60.13	60.64	59.56	59.48	59.66	63.41	62.62	62.49	70.08	75.87	69.85	68.65	69.09	69.25	70.13	70.34	70.4	70.36	69.52	69.02
Nocardia jiangxiensis	56.32	57.96	60.4	61.49	59.45	59.76	61.7	59.43	58.67	58.54	59.31	58.73	59.26	59.29	59.01	61.04	59.35	59.25	61.13	60.45	60.31	61.61	60.38	59.87	60.6	60.6	61.05	60.02	60.69	60.83	59.88	59.4	59.1	59.63	63.53	61.62	61.52	69.06	68.17	72.39	66.91	67.7	68.37	68.28	68.98	72.78	69.56	68.44	67.17
Nocardia jinanensis	56.91	57.71	61.32	62.46	60.06	60.21	62.37	59.78	59.62	59.73	60.41	59.83	60.22	60.25	60.12	62.06	60.06	59.73	62.14	61.12	61	62.48	60.59	60.72	61.49	61.51	61.63	60.93	61.01	61.26	60.69	60	59.94	60.41	63.93	62.35	62.35	71.28	66.33	67.8	68.19	68.84	70.3	70.64	69.46	68.21	71.2	70.91	69.07
Nocardia kruczakiae	57.1	58.3	61.66	62.14	59.84	60.21	62.71	60.1	59.59	59.48	60.48	59.81	60.1	60.04	60.05	62.18	60.23	59.89	62.34	60.96	61.17	62.64	60.48	60.66	61.68	61.47	62.25	60.61	61.92	61.57	60.86	60.04	59.67	60.12	64.38	62.92	62.49	70.79	69.75	93.08	68.49	68.94	70.25	70.65	70.58	96.17	71.22	70.56	69.06
Nocardia lijiangensis	57.32	58.73	62.21	63.4	60.75	61	63.71	61.48	60.4	60.38	61	60.43	60.71	60.88	60.66	63.38	61.02	60.38	63.36	61	61.93	63.49	61.59	60.72	62.02	61.81	63.35	60.82	62.2	61.37	62.18	60.82	60.51	61.12	65.11	64.2	64.2	76.95	70.15	69.92	71.59	75.17	77.18	89.26	76.92	70.13	77.27	76.58	72.92
Nocardia macrotermitis	55.72	56.1	59.95	60.88	58.66	59.18	61	58.69	58.2	58.26	58.81	58.55	58.62	58.69	58.64	60.44	58.96	58.61	60.79	59.83	59.97	61.09	59.26	59.47	60.19	60.4	60.46	59.5	59.91	60.19	59.48	58.96	58.74	59.03	62.91	61.36	61.59	68.52	67.96	71.57	66.57	67.39	67.51	67.7	68.51	71.98	68.7	68.02	67.02
Nocardia mangyaensis	56.93	57.94	61.93	62.81	60.55	60.66	63.16	61.02	60.14	60.27	60.53	60.41	60.59	60.5	60.33	62.6	60.78	60.48	62.58	61.04	61.61	62.63	61.41	60.7	61.69	61.79	62.63	60.58	61.68	61.16	61.54	61.06	60.06	60.57	64.1	62.78	63.03	71.4	67.75	68.09	82.08	70.31	70.84	72.04	71.01	68.23	71.78	70.99	82.94
Nocardia mexicana	56.42	56.91	60.88	61.83	59.47	59.85	62.09	59.77	59.17	59.37	59.88	59.11	59.58	59.66	59.75	61.56	59.84	59.4	61.74	60.14	60.71	61.9	60.24	60.09	61.17	60.9	61.66	59.77	60.31	60.21	60.27	59.47	59.42	59.93	63.95	62.5	62.65	71.21	70.76	74.07	68.45	69.91	70.28	70.95	71.06	74.22	71.32	70.66	69.1
Nocardia mikamii	57.26	58.14	61.57	62.06	59.76	60.24	62.4	60.06	59.37	59.38	60.15	59.62	59.91	59.91	59.82	62.11	59.96	59.57	62.35	60.83	61.02	62.76	60.45	60.55	61.44	61.32	61.98	60.49	61.63	61.32	60.67	59.95	59.52	60.16	64.22	62.71	62.3	70.6	69.51	92.83	68.29	68.8	69.83	70.26	70.45	95.08	71.06	70.36	68.93
Nocardia miyunensis	56.27	57.5	60.55	61.35	59.28	59.89	61.77	59.46	58.66	58.71	58.8	58.82	59.29	59.4	58.87	61	59.15	59.06	60.88	60.16	60.22	61.59	60.19	59.75	60.89	60.74	60.86	60.18	60.65	60.51	59.94	59.41	59.07	59.39	63.45	61.38	61.42	68.87	67.9	72.34	66.67	67.31	68.08	68.38	69.08	72.55	69.44	68.2	67.28
Nocardia neocaledoniensis	57.27	58.16	62.02	62.98	60.42	60.73	63.13	61.22	60.33	60.07	60.9	60.47	60.57	60.63	60.53	62.62	60.77	60.45	62.63	60.88	61.38	63	61.29	60.57	61.89	61.68	62.85	60.43	62.19	61.04	61.95	60.8	60.04	61.03	64.24	63.2	63.32	71.85	68.08	68.24	82.39	70.5	71.39	72.6	71.5	68.25	72.08	71.57	86.21
Nocardia niigatensis	56.74	57.34	60.69	62	59.56	59.69	62.13	60.1	59.35	59.2	59.71	59.63	59.8	59.77	59.31	61.9	59.75	59.53	62.14	59.72	60.75	62.32	60.09	59.58	60.98	60.56	62.02	59.5	60.53	60.36	60.47	59.78	59.49	59.59	63.18	62.42	62.24	69.77	75.76	70.92	67.75	68.78	69.49	69.88	70.04	71.01	70.4	69.78	68.53
Nocardia ninae	56.43	56.96	60.88	61.89	59.93	60.35	62.71	60.12	59.19	59.45	59.96	59.47	59.61	59.99	59.53	61.73	59.97	59.53	62.33	59.64	61.59	62.36	59.9	59.37	60.97	60.83	61.69	59.38	60.57	59.74	60.75	59.85	59.77	60.27	63.86	63.34	63.47	77.24	69.2	68.72	70.53	82.05	76.66	75.79	76.38	69	77.9	76.68	71.45
Nocardia niwae	57.33	58.44	62.27	63.23	60.91	61.21	63.45	61.29	60.48	60.38	61.12	60.5	60.79	60.8	60.75	63.32	60.97	60.56	63.61	61.33	62.23	63.55	61.43	61.07	62.27	62.19	63.13	60.73	62.51	61.35	62.22	61.33	60.64	61.26	65.05	64.35	64.16	88.97	69.79	70.81	71.3	77.15	85.23	77.12	77.36	71.17	90.56	88.5	72.44
Nocardia nova	57.21	58.15	61.6	62.07	59.88	60.05	62.4	60.13	59.55	59.52	60.16	59.72	59.86	59.83	59.9	62.2	60.15	59.66	62.55	61.01	61.28	62.85	60.48	60.57	61.5	61.41	62.15	60.45	61.31	61.53	60.83	60.14	59.71	60.06	64.28	62.81	62.42	70.5	69.54	93.46	67.88	68.86	69.86	70.25	70.53	93.16	71.18	70.28	68.71
Nocardia otitidiscaviarum	57.01	57.21	61.33	62.46	60.4	60.5	62.81	60.49	59.71	59.97	60.27	60.1	60.22	60.34	60.03	62.18	60.33	60.02	62.47	60.43	61.26	62.51	60.66	60.5	61.66	61.56	62.3	60.27	60.87	60.5	61.21	60.19	60.08	60.57	63.79	62.88	62.75	70.65	75.49	70.47	68.54	69.65	70.75	71.55	70.89	70.94	71.5	70.74	69.38
Nocardia panacis	56.27	56.2	60.55	61.67	59.54	59.97	62.18	59.79	59.01	59.17	59.74	59.24	59.43	59.65	59.28	61.6	59.89	59.11	61.99	58.88	60.94	62.06	59.41	58.77	60.53	60.33	61.72	58.99	60.21	59.18	60.4	59.43	59.38	60.05	63.14	62.34	62.08	71.99	67.08	67.85	68.22	71.48	71.74	72.4	72.24	68.15	73.1	72.18	69.73
Nocardia paucivorans	58.03	57.82	62.06	63.14	61.03	60.6	63.03	61.34	60.61	60.76	61.08	60.81	60.82	60.71	60.73	63.2	61.33	60.65	63.52	61.6	61.93	63.44	61.52	61.47	62.28	62.4	63.15	61.61	61.94	62.35	62.06	60.98	60.15	61.43	64.62	63.15	63.11	72.42	67.1	68.85	68.96	70.33	72.09	72.5	71.78	69.18	73.01	72.7	70.06
Nocardia pneumoniae	57.4	58.53	62.37	63.06	61.07	61.27	63.79	61.48	60.57	60.71	61.17	60.72	61	61.05	60.75	63.14	61.15	60.6	63.62	61.22	62.08	63.43	61.47	60.93	61.83	62.44	62.91	60.9	62.39	61.8	61.9	61.17	60.4	61.25	64.95	64.49	64.22	86.02	69.68	70.36	71.29	77.32	91.16	77.43	77.68	70.55	86.17	86.01	72.36
Nocardia pseudobrasiliensis	56.06	56.6	60.36	61.23	59.19	59.79	61.95	59.45	58.78	59.15	59.63	59.21	59.36	59.28	59.08	61.37	59.41	59.03	61.71	59.35	60.81	61.94	59.55	59.17	60.55	60.28	61.22	58.99	60.37	59.4	60.29	59.4	59.39	59.66	63.05	62.18	62.43	70.07	70.15	73.35	67.69	69.79	69.68	70.25	70.41	73.79	70.81	70.02	68.39
Nocardia puris	57.76	58.57	62.3	63.21	60.98	61.48	63.91	61.51	60.57	60.47	61.1	60.59	60.98	60.89	60.81	62.87	61.2	60.7	63.54	61.31	61.98	63.47	61.52	61.05	62.11	62.01	63.08	60.82	62.21	61.42	62.22	61.11	60.77	61.43	64.8	63.95	63.91	74.31	69.27	69.42	70.91	73.13	73.93	78.92	74.26	69.59	74.85	74.86	72.34
Nocardia rhamnosiphila	56.9	58.01	61.7	62.92	60.34	60.42	62.56	60.35	59.58	59.75	60.38	59.82	60.13	60.19	60.27	61.94	59.97	59.8	62.35	61.53	61.26	62.72	60.85	61.24	61.92	61.99	62.07	61.02	61.29	61.39	61.12	60.07	59.84	60.7	64.39	62.1	62.19	71.36	66.19	68.12	68.64	68.48	70.25	70.58	69.65	68.62	71.23	71.08	69.13
Nocardia rhizosphaerihabitans	57.14	57.99	61.76	62.76	60.22	60.63	63.11	60.87	60.05	59.93	60.69	60.01	60.38	60.15	60.33	62.41	60.57	60.27	62.94	60.74	61.46	62.67	61.19	60.49	61.53	61.48	62.65	60.41	61.68	61.18	61.62	60.68	60.08	60.39	64.35	63.08	63.03	72.45	68.37	68.25	82.99	70.85	71.6	72.59	71.81	68.62	72.6	72.02	87.53
Nocardia salmonicida	56.62	57.85	61.3	62.5	59.96	60.31	62.87	60.52	59.48	59.82	60.41	59.82	60.17	60.1	60.04	62.18	60.43	59.86	62.3	60.66	61.28	62.32	60.93	60.22	61.21	61.52	62.21	60.31	61.11	60.88	61.24	60.24	59.6	60.17	64.11	62.73	62.87	71.21	67.45	67.63	90.03	69.77	70.27	71.46	70.99	68.11	71.44	70.6	83.25
Nocardia seriolae	56.16	55.96	60.39	61.19	59.45	59.67	61.74	59.59	58.9	58.94	59.49	59.34	59.28	59.39	59.07	61.16	59.51	58.98	61.4	59.24	60.32	61.51	59.5	58.91	60.13	60.14	61.18	58.6	59.89	59.28	60.36	59.1	59.38	59.37	62.76	62.02	61.9	68.73	75.62	69.86	67.03	68.72	68.71	69.56	69.54	69.96	69.59	68.93	68.01
Nocardia shimofusensis	57.59	58.13	61.94	63.26	60.76	61.01	63.34	60.91	60.48	60.48	60.98	60.61	60.9	60.66	61.03	62.94	61.11	60.78	63.4	61.73	62	63.2	61.76	61.34	62.17	62.42	62.98	61.53	62.15	62.41	61.74	61.15	60.4	60.79	64.95	63.14	63.17	73.18	67.45	68.32	69.92	71.28	72.32	74.94	72.12	69.32	73.27	73.24	70.78
Nocardia sienata	56.97	57.72	61.67	62.85	60.54	60.43	62.87	60.63	59.97	60.2	60.78	60.1	60.41	60.5	60.39	62.2	60.32	60.16	62.98	61.42	61.41	62.77	60.86	61.24	61.96	61.68	62.45	61.21	61.52	61.68	61.48	60.23	60.07	60.85	64.31	62.61	62.54	71.76	66.48	68.54	68.72	69.2	70.56	71.2	70.19	68.93	71.74	71.53	69.58
Nocardia takedensis	57.48	57.97	61.46	63.07	60.47	60.85	62.82	60.63	60.17	60.07	60.77	60.12	60.65	60.51	60.53	62.59	61.14	60.12	62.94	61.08	61.39	62.95	61.24	60.92	61.82	61.91	62.38	60.69	61.67	61.63	61.67	60.4	60.12	60.79	64.93	63.12	63.52	73.48	68.17	68.49	70.58	72.21	72.8	74.84	73.38	69.15	74.21	73.7	71.04
Nocardia tenerifensis	56.18	56.99	61.05	62.02	59.98	60.51	62.81	59.88	59.43	59.65	60.13	59.58	59.88	60.09	59.65	61.99	60.06	59.7	62.2	59.89	61.4	62.73	59.93	59.35	61.25	60.69	62.14	59.66	61	59.74	60.9	59.88	59.95	60.45	63.82	63.46	63.18	76.99	68.83	68.9	70.12	81.35	76.12	75.18	76.55	69.33	77.83	76.76	71.19
Nocardia tengchongensis	55.57	55.66	59.65	60.96	58.53	58.57	60.96	59.06	58.04	57.92	58.68	58.03	58.24	58.42	58.3	60.84	58.69	58.19	61.01	58.38	59.55	60.87	58.97	58.44	59.39	59.27	60.87	58.01	59.62	58.77	59.53	58.16	58.2	58.6	62.09	61.35	61.22	68.27	74.74	69.14	66.78	67.63	68.22	68.93	68.87	69.33	68.95	68.33	67.52
Nocardia terpenica	55.79	55.83	59.28	60.6	58.61	59.15	61.04	58.79	58.17	57.98	58.83	58.3	58.45	58.48	58.26	60.44	58.68	58.47	61.08	58.49	59.64	61.14	58.53	58.56	59.95	59.76	60.78	58.52	59.57	58.71	59.57	58.6	58.93	58.91	62.49	61.37	61.6	68.67	69.15	72.36	66.46	68.53	68.53	69.53	69.16	72.97	69.92	68.54	67.23
Nocardia testacea	57	57.91	61.55	62.76	60.68	60.56	62.76	60.71	60	60.11	60.54	60.08	60.4	60.64	60.34	62.22	60.3	60.07	62.61	61.37	61.33	62.87	61.1	61.01	62.22	61.92	62.19	60.97	61.46	61.4	61.44	60.25	60.06	61.1	64.37	62.61	62.61	71.62	66.58	68.36	68.77	69.17	70.76	71.09	69.84	68.8	71.71	71.41	69.63
Nocardia thailandica	57.59	57.76	61.83	62.98	60.49	61.05	63.42	61.22	60.35	60.12	60.76	60.35	60.49	60.83	60.28	62.64	61.03	60.41	62.97	61.09	61.64	63.3	61.33	60.44	62.03	61.69	62.87	60.64	61.67	61.19	61.86	60.79	60.29	60.92	64.57	63.25	62.87	71.67	68.04	68.31	76.28	70.03	71.33	72.11	71.33	68.52	72.23	71.52	77.99
Nocardia transvalensis	56.88	57.07	61.04	61.74	59.85	60.28	62.14	59.64	59.41	59.34	60.34	59.39	59.5	59.7	59.73	61.78	60.38	59.56	61.72	60.47	60.99	62.34	60.31	60.17	61.08	60.99	61.52	59.88	60.75	60.76	60.67	59.45	59.69	60.24	64.14	62.65	62.87	70.93	70.38	74.19	68.2	69.58	69.81	70.49	70.81	74.57	71.22	70.15	68.89
Nocardia uniformis	56.42	56.97	60.37	61.51	59.53	60.06	62.3	60.09	59.09	59.29	59.75	59.37	59.36	59.52	59.2	61.65	59.66	59.14	62.07	59.84	60.92	61.97	59.94	59.38	60.42	60.75	61.59	59.35	60.05	59.58	60.67	59.7	59.56	59.75	62.89	62.59	62.5	69.95	74.65	69.58	68.12	69.5	69.9	70.88	70.29	70.16	70.65	69.85	68.98
Nocardia vermiculata	56.72	56.9	61.38	62.38	59.74	60.07	62.34	60.48	59.24	59.67	59.75	59.67	59.65	59.63	59.69	62.69	59.86	59.63	62.19	61.12	61.22	63.02	60.76	61.01	61.79	61.88	62.45	60.63	60.44	61.26	60.7	59.77	59.41	59.91	63.77	62.3	61.85	69.13	68.24	80.34	67.12	67.47	68.43	69.17	68.7	81.18	69.85	69.01	67.85
Nocardia veterana	56.95	57.29	61.2	61.59	59.75	60.07	62.01	59.79	59.33	59.23	59.75	59.23	59.58	59.59	59.38	61.86	59.72	59.27	62.08	60.28	60.81	62.39	60	60.22	61.28	60.94	61.56	59.94	61.05	60.78	60.58	59.78	59.56	60.2	63.5	62.64	62.36	70.29	69.74	86.24	67.7	68.55	69.86	70.22	70.48	86	70.67	70.15	68.76
Nocardia vinacea	56.56	58.34	61.41	62.18	60.11	60.51	63.11	60.29	59.83	59.86	60.31	59.8	60.34	60.4	59.86	61.99	60.17	60.13	62.31	60.56	61.34	62.44	60.9	60.32	61.31	61.46	62.21	60.01	61.5	61.09	61.03	60.47	60.22	60.6	64.7	63.69	63.68	76.44	69.55	69.81	71.06	76.02	76.35	76.74	91.31	70.23	77.03	76.28	71.82
Nocardia violaceofusca	57.15	58.1	61.65	62.13	59.83	60.24	62.4	60.2	59.38	59.56	60.43	59.75	60	59.9	59.89	62.22	60.16	59.8	62.58	60.95	61.07	62.81	60.47	60.62	61.45	61.36	62.37	60.52	61.68	61.18	60.87	60.31	59.76	60.25	64.27	62.91	62.59	70.7	69.82	93.35	68.21	68.73	70.2	70.38	70.6	98.97	70.95	70.37	68.79
Nocardia vulneris	56.59	57.23	60.98	62.12	59.85	60.53	62.91	60.16	59.47	59.61	60.41	59.85	59.98	60.09	59.67	62.16	60.23	59.63	62.44	60.15	61.45	62.38	60.08	59.39	60.87	60.92	62.26	59.61	61.14	60.13	60.78	59.96	59.94	60.51	64.02	63.4	63.53	76.87	69.24	68.87	70.33	81.53	76.36	75.2	76.21	69.23	77.79	76.7	71.37
Nocardia wallacei	56.92	57.01	61.03	62.04	59.79	60.22	62.63	60.14	59.43	59.48	60.21	59.57	59.76	59.96	59.94	61.92	60.27	59.77	62.34	60.63	61.16	62.63	60.54	60.36	61.31	61.38	62.06	60.18	60.86	61.02	60.77	60.05	59.81	60.16	64.55	62.72	62.95	71.52	70.27	74.53	68.35	69.52	70.65	71.16	71.16	74.9	71.53	71.86	69.39
Nocardia xishanensis	57.3	58.62	62.08	63.25	60.48	61.15	63.64	61.45	60.25	60.23	60.8	60.3	60.45	60.57	60.45	63.02	60.83	60.17	63.47	60.83	61.89	63.65	61.39	60.65	61.79	61.65	63.29	60.64	61.91	61.35	62.15	60.75	60.55	60.85	64.95	64.13	64.13	76.98	70.2	70.14	71.72	75.3	76.91	88.6	76.93	70.36	77.64	76.79	73.06
Nocardia yamanashiensis	56.32	56.59	60.39	61.65	59.27	59.87	61.81	59.73	58.81	58.92	59.48	58.83	59.31	59.5	59.1	61.42	59.29	59.06	61.99	59.51	60.42	61.66	59.74	59.09	60.41	60.31	61.34	59.04	60.36	59.47	60.4	59.19	59.25	59.42	62.84	62.26	62.09	69.44	76.64	69.68	67.68	68.88	69.22	70.16	70.22	70.03	70.03	69.42	68.81
Nocardia yunnanensis	56.31	56.21	60.34	61.71	59.49	59.62	61.84	59.52	58.69	59.07	59.43	58.83	59.22	59.36	58.99	61.08	59.49	58.92	61.67	59.38	60.41	61.75	59.73	59.23	60.48	60.01	61.25	58.84	60	59.26	60.34	59.14	59.17	59.56	62.94	62.25	61.83	68.89	75.51	70.04	67.29	68.57	68.67	69.55	69.54	70.26	69.63	68.92	68.43
Rhodococcus aetherivorans	58.89	65.67	67.05	68.25	63.64	63.4	68.62	66.12	63.32	63.32	64.09	63.3	63.64	63.72	63.74	68.67	64.02	63.18	69.13	72.61	64.62	69.2	66.91	72.82	66.72	74.1	69.03	74.19	69.14	76.03	67.4	63.9	62.72	64.31	64.41	63.05	63.37	61.38	59.79	61.1	60.81	60.55	61.65	61.67	61.26	61.32	62.08	61.56	61.58
Rhodococcus (Prescottella) agglutinans	58.96	65.32	69.04	71.45	65.06	64.22	70.73	69.2	64.93	64.99	65.17	64.94	65.24	65.05	65.06	84.86	65.29	64.89	81.98	67.22	66.5	85.45	69.49	67.19	67.68	67.86	85.12	66.95	69.9	68.14	69.64	65.41	63.81	65.21	65.29	64.07	64.05	63.06	61.42	62.3	62.13	62.13	63.04	63.31	62.69	62.48	63.68	63.11	63.15
Antrihabitans (Spelaeibacter) cavernicola	58.52	61.67	65.21	65.54	64.28	63.93	66.74	64.59	64.21	63.97	64.63	64	64.31	64.41	64.3	66.11	64.4	64.06	66.14	62.84	65.32	66.49	64.8	62.64	63.91	62.95	66.12	62.31	66.25	62.91	65.36	63.88	63.49	64.54	67.7	69.09	69.64	64.51	62.32	63.59	63.58	64.08	64.42	64.88	64.47	63.75	65	64.47	64.3
Rhodococcus cerastii	58.37	66.47	69.42	67.87	64.95	63.92	70.87	82.93	65.06	64.74	65.52	64.91	65.1	64.97	65.1	69.27	65.2	64.9	69.48	65.73	66.5	69.09	84.27	65.46	67.07	66.38	69.42	65.34	70.78	66.05	96.74	65.36	63.23	65.36	63.97	63.01	63.76	61.27	59.62	60.44	61.22	60.69	61.17	61.72	61.3	60.82	61.81	61.46	61.48
Rhodococcus coprophilus	59.36	63.55	67.76	67.26	64.15	63.62	67.85	66.18	64.03	63.92	63.94	64.05	63.95	63.85	63.86	68.15	64.25	63.98	68.1	77.74	64.71	68.63	67.22	77.24	66.51	90.55	68.12	78.92	67.08	75.98	66.82	63.98	62.84	63.74	64.58	62.52	62.83	63.04	60.5	61.63	62.42	61.44	62.23	62.31	62.15	62.29	62.76	62.64	62.31
Rhodococcoides corynebacterioides	61.12	60.58	64.12	65.12	67.34	77.68	65.51	63.69	67.35	67.5	67.5	67.62	67.58	67.35	67.29	64.95	66.88	67.02	64.84	63.26	66.64	65.54	63.91	62.99	64.38	63.69	65.01	63.03	64.64	63.44	64.58	66.12	77.41	66.63	63.54	62.52	62.97	61.43	60.08	60.95	61.38	61.06	61.64	61.7	61.18	61.49	62.09	61.78	62.02
Rhodococcus (Prescottella) defluvii	59.18	65.09	69.07	71.33	65.33	64.24	70.61	69.9	64.98	65.21	65.37	64.98	65.52	65.14	65.3	85.23	65.57	65.29	82.89	67.65	66.63	83.36	69.66	67.79	68.11	67.98	88.86	67.1	69.86	68.46	69.9	65.32	63.76	65.28	65.21	63.9	64.83	63.29	61.63	62.66	62.44	62.51	63.14	63.52	62.87	62.63	63.74	63.19	63.25
Rhodococcus (Prescottella) equi	59.22	65.39	68.85	70.82	64.99	64.17	70.45	69.02	64.62	64.75	65.41	64.77	64.87	64.97	64.99	88.49	65.49	65.01	81.45	67.65	66.51	84.56	69.34	67.45	67.61	67.82	84.26	67.05	69.66	67.85	69.68	65.2	63.61	65.22	65.04	63.76	64.17	63.15	61.29	62.39	62.17	61.96	62.93	63.33	62.51	62.48	63.26	63.12	63.05
Rhodococcus erythropolis	58.41	66.74	69.57	67.97	65.09	64.18	70.89	83.03	64.9	64.88	65.8	64.99	65.11	64.9	65.16	69.57	65.31	65.01	69.5	65.66	66.51	69.26	84.26	65.4	67.18	66.37	69.51	65.22	70.9	65.97	96.6	65.27	63.4	65.41	63.91	63.05	64.02	61.26	59.82	60.53	61.49	60.73	61.2	61.9	61.32	60.65	61.87	61.62	61.83
Rhodococcoides fascians	59.13	61.25	64.15	64.67	88.76	68.25	66.03	64.26	88.57	88.5	76.09	88.12	88.04	88.61	75.48	64.9	74.76	87.66	65.23	62.52	74.04	65.14	64.4	62.06	63.84	63.22	64.93	62.47	65.28	63.06	65.07	74.52	67.23	74.1	62.81	62.23	63.13	60.34	58.75	59.58	60.03	59.69	60.15	60.64	60.34	59.89	61.15	60.27	60.69
Rhodococcus globerulus	58.36	66.61	69.1	68.42	64.75	63.63	70.78	85.24	64.77	64.3	64.96	64.53	64.89	64.68	64.62	69.71	65.12	64.69	69.39	66.58	66.21	69.33	93.35	66.12	67.25	66.69	70.04	65.71	70.15	67.1	84.58	64.67	62.74	64.8	64.32	62.78	63.65	61.99	59.98	60.75	62.07	60.78	61.57	61.67	61.39	61.45	61.98	61.65	61.82
Rhodococcus gordoniae	59.24	63.5	67.73	67.26	63.36	63.31	67.21	65.9	63.25	63.28	63.45	63.23	63.33	63.27	63.75	68.19	63.75	63.08	68.07	77.11	64.45	68.42	66.37	76.97	66.46	78.79	68.3	93.49	67.27	75.41	66.83	63.41	62.64	63.6	63.93	61.99	62.19	61.95	60.11	61.65	61.64	60.93	61.9	62.06	61.43	61.62	62.47	62.16	61.86
Rhodococcus jostii	58.65	91.14	72.56	68.85	65.77	65.04	81.27	69.97	65.49	65.6	66.13	65.39	65.93	65.64	65.99	70.03	66.08	65.51	70.64	66.73	67.04	70.41	70.58	66.24	69.27	67.31	70.27	66.95	90.4	67.87	71.53	65.73	64.39	66.45	65.61	64.49	65.5	62.44	60.21	61.5	61.73	61.14	62.34	62.28	61.74	61.65	62.88	62.46	62.28
Rhodococcus koreensis	58.73	86.03	72.27	68.8	65.56	64.65	81.12	69.77	65.26	65.03	65.87	64.94	65.36	65.21	65.71	69.97	65.98	65.21	70.58	66.93	66.87	70.1	70.46	66.3	69.21	67.16	70.25	66.83	89.18	68.16	71.49	65.17	64.22	66.46	66	64.7	65.38	62.1	60.39	61.46	62.06	61.2	61.85	62.04	62.03	61.79	62.69	62.22	62.46
Rhodococcoides kroppenstedtii	61.44	60.56	64.16	64.95	67.2	77.48	65.6	63.69	66.97	67.24	67.19	67.36	67.12	67.21	67.09	64.96	66.91	67.05	64.93	63.34	66.48	65.35	63.64	62.79	64.21	63.71	64.95	62.99	64.78	63.12	64.82	65.84	77.54	66.32	63.34	62.55	62.79	61.43	59.64	61.07	60.83	60.84	60.95	61.31	60.87	61.09	61.95	61.63	61.62
Rhodococcoides kyotonensis	59.3	62.67	65.39	65.51	74.03	67.46	66.69	64.8	74.26	74.41	80.28	74.53	74.71	74.72	79.89	65.7	79.67	73.96	66.14	63.23	78.77	66.09	65.13	62.91	64.42	64.05	65.61	63.2	66.74	63.42	66.11	77.52	66.94	87.34	63.74	63.01	63.96	61.38	59.76	60.63	60.91	60.54	61.02	61.59	61.11	60.61	61.91	61.44	61.6
Rhodococcus maanshanensis	59.06	65.54	68.88	75.46	65.24	64.5	69.95	68.46	65.03	65.17	65.6	65.1	65.14	65.06	65.47	71.32	65.78	65.03	71.93	66.13	66.79	71.47	68.74	65.86	67.13	66.5	71.88	65.8	70.19	67.24	69.06	65.59	64.06	65.82	66.27	65.23	65.75	64.07	61.94	62.77	63.17	62.99	63.93	64.25	63.53	62.87	64.22	63.93	63.94
Rhodococcus marinonascens	59.24	75.22	71.75	68.56	65.57	64.68	87.23	70.48	65.53	65.42	66.24	65.71	65.69	65.64	65.52	69.92	66.42	65.41	70.15	66.55	66.66	69.89	70.44	65.91	69.02	66.86	70.44	65.63	81.09	66.97	71.38	65.38	64.06	65.96	65.07	64.22	64.7	62.77	61.22	61.61	62.44	62.38	62.72	63.08	62.6	61.86	63.13	62.83	62.9
Rhodococcus opacus	59.22	86.7	72.74	68.76	66.05	65.11	81.5	70.41	65.69	65.71	66.05	65.65	66.09	65.92	65.63	70.1	66.24	65.69	70.71	66.9	66.98	70.23	70.67	66.65	69.6	67.61	70.57	67.04	89.9	68.38	72.13	65.65	64.55	66.65	65.68	64.65	65.76	62.68	60.42	61.77	62.41	61.7	62.63	62.73	62.05	61.63	63.26	62.69	62.53
Rhodococcus oryzae	59.03	65.92	68.66	75.23	65.61	64.91	70.05	69.11	65.47	65.52	65.68	65.48	65.51	65.66	65.65	71.2	66.13	65.3	72.01	66.15	66.96	71.12	68.93	65.99	67.21	66.52	72.29	65.7	70.21	66.96	69.19	65.86	64.26	65.82	66.16	65.39	65.75	64.08	61.96	62.97	63.16	63.18	64.06	64.24	63.64	63.06	64.5	64.08	63.84
Rhodococcus oxybenzonivorans	59.04	79.06	72.32	68.64	65.9	64.84	79.25	69.85	65.07	65.72	65.73	65.5	65.93	65.76	65.91	69.76	66.03	65.66	70.28	67.21	66.97	69.89	70.56	66.84	69.33	67.95	70.07	67	82.85	68.23	71.54	65.74	64.1	66.51	65.97	64.64	65.17	62.88	60.52	61.57	62.2	61.33	62.36	62.5	62.06	62.18	63.11	62.6	62.72
Rhodococcus phenolicus	59.18	63.2	67.78	68.15	63.48	63.42	67.81	65.92	63.3	63.36	63.5	63.53	63.62	63.47	63.2	69.05	63.75	63.32	68.75	75.36	64.7	69.04	67.05	75.38	66.91	76.2	68.71	75.44	67.17	87.33	66.96	63.49	62.53	63.69	64.73	62.33	62.44	62.23	59.92	61.35	62.1	60.49	61.49	61.85	61.12	62.05	62.21	61.8	62.01
Rhodococcus pseudokoreensis	59.18	85.15	72.17	68.8	65.4	64.91	80.98	69.65	65.23	65.04	65.72	65.1	65.49	65.46	65.66	69.84	66.04	65.31	70.21	66.82	66.69	69.99	69.9	66.41	69.46	67.46	69.94	66.75	89.04	67.71	71.33	65.49	64.16	66.11	65.84	64.75	65.38	62.04	60.24	61.59	61.68	61.09	61.91	62.34	61.9	61.82	62.83	62.31	62.5
Rhodococcus pyridinivorans	58.95	63.11	67.72	67.24	63.15	62.95	67.18	65.5	62.98	62.89	63.25	62.99	63.27	63.22	63.2	67.64	63.47	62.87	67.51	76.76	64.29	68.02	66.16	76.62	66.15	78.77	67.78	91.92	67.34	75.66	66.62	63.25	62.42	63.1	64.03	62.08	62.09	61.73	59.94	61.07	61.13	60.78	61.77	61.92	61.63	61.72	62.26	61.91	61.61
Rhodococcus qingshengii	58.15	66.62	69.13	67.64	64.88	64.03	70.72	82.46	64.65	64.57	65.12	64.64	64.62	64.51	64.74	69.46	65.17	64.63	69.32	65.27	66.25	69.09	84.12	65.14	66.99	66.18	69.07	64.82	70.56	65.8	96.3	64.92	63.22	65.39	63.68	63	63.63	60.89	59.43	60.18	61.03	60.3	60.78	61.45	60.96	60.39	61.41	60.82	61.57
Rhodococcus rhodnii	59.08	62.23	66.44	66.08	63.16	63.26	67.44	65.03	62.92	62.9	63.43	63.14	63.09	63.06	63.27	66	63.23	63.12	66.37	64.87	63.89	66.56	65.5	64.66	72.21	65.33	66.05	64.54	66.82	64.76	65.96	62.72	62.31	63.16	63.34	61.19	61.64	61.34	59.69	60.67	60.92	60.34	60.86	61.46	61.05	60.9	61.58	61.34	61.12
Rhodococcus rhodochrous	59.16	62.92	67.95	67.37	63.35	63.06	67.19	65.79	63.19	63.15	63.58	63.11	63.31	63.16	63.4	67.75	63.5	63.29	67.42	77.33	64.37	68.47	66.59	77.13	66.58	79.24	67.77	92.52	66.82	76.23	66.51	63.47	62.47	63.27	64.03	62.06	62.23	61.82	59.95	61.07	61.52	60.63	61.53	61.81	61.42	61.58	62.13	61.91	61.7
Rhodococcus ruber	59.93	66.62	68.33	68.71	64.64	64.36	69.31	67.11	64.74	64.59	65.22	64.7	64.85	64.73	64.8	69.55	65.06	64.78	69.97	74.04	65.77	70.08	67.91	73.54	67.64	74.66	69.84	74.02	69.56	76.36	68.21	64.93	63.5	64.96	65.12	63.33	63.93	62.79	60.82	62.17	62.31	61.94	62.78	63.26	62.49	62.29	63.38	63.08	63
Rhodococcus spelaei	59.64	65.62	68.78	77.53	65.93	65.04	70.16	68.85	65.47	65.43	66.16	65.4	65.8	65.75	65.98	72.12	66.2	65.41	72.19	66.85	66.95	72	69.48	66.53	67.81	67.17	72.31	66.31	70.12	67.27	70.06	65.48	64.45	65.8	66.08	65.18	65.41	64.33	62.49	63.35	63.64	63.64	64	64.42	63.99	63.15	64.63	64.39	64.2
Rhodococcus (Prescottella) spongiicola	60.07	65.13	69.2	70.4	65.81	64.86	72.67	68.86	65.76	65.82	66.01	66.23	66.18	65.99	65.89	80.36	66.3	65.9	79.27	67.44	66.96	81.45	69.2	66.98	67.44	67.78	81.06	66.78	70.37	67.99	69.56	65.59	64.71	65.74	65.85	65	64.83	64.04	62.1	63.22	63.09	63	64.06	64.28	63.5	63.29	64.4	63.87	63.72
Rhodococcus (Prescottella) subtropicus	59.36	64.14	68.46	70.44	65.15	64.66	69.79	69.04	64.86	64.99	65.31	64.88	65.34	65.21	65.04	80.21	65.57	65.18	78.61	67.59	66.41	81.08	69	66.58	67.79	67.75	80.21	66.67	68.82	68.03	69.25	64.88	64.06	64.78	65.18	63.95	64.36	63.75	61.82	62.71	63.01	62.78	63.71	63.51	63.24	63.29	64.1	63.73	63.66
Rhodococcus triatomae	59.9	66.76	70.26	68.38	65.05	64.5	71.39	68.41	65.06	64.84	65.2	64.9	65.25	65.05	65.19	68.98	65.14	64.98	69.1	67.09	66	69.42	68.88	66.46	71.81	67.45	68.99	66.23	71.63	67.24	69.35	65	63.93	64.84	64.96	63.35	64.13	62.61	61.03	62	62.5	61.97	62.43	62.62	62.39	62.21	63.1	62.62	62.9
Rhodococcoides trifolii	60.13	60.88	63.51	64.08	68.84	72.81	64.92	63.22	68.52	68.18	67.95	68.27	68.38	68.39	67.46	64.11	68.08	68.15	64.17	61.8	67.06	64.3	63.42	61.52	62.7	62.89	64.06	61.63	64.39	62.19	64.57	66.69	71.83	66.79	63.16	62.32	62.65	60.63	59.19	60.04	60.46	59.87	60.49	60.77	60.38	60.08	61.19	60.76	60.71
Rhodococcus tukisamuensis	59.16	65.04	68.68	75.9	65.59	64.45	69.83	69.57	65.1	65.38	65.92	65.4	65.67	65.46	65.35	71.57	65.78	65.35	71.6	66.38	66.79	71.48	68.77	65.86	67.03	66.76	72.76	66.09	69.57	66.76	69.54	65.72	64.05	65.75	65.85	64.73	65.09	63.71	61.57	62.62	62.93	62.8	63.44	63.62	63.31	62.7	64.08	63.56	63.53
Rhodococcus wratislaviensis	59.22	87.74	73	69.05	65.98	65.11	81.6	70.84	65.9	65.76	66.37	65.85	66.11	65.95	65.99	70.18	66.21	65.81	70.72	67.28	67.28	70.56	71.08	67.04	69.68	67.71	70.67	67	89.98	68.49	72.07	65.77	64.46	66.43	65.82	64.81	65.69	62.75	60.7	62.11	62.38	61.74	62.67	62.86	62.38	62.05	63.23	62.88	62.89
Rhodococcus (Prescottella) xishaensis	60.49	65.55	69.61	70.75	66.08	64.97	72.81	69.49	66.04	66.34	66.58	66.52	66.59	66.23	66.33	81	66.65	66.32	79.82	67.76	67.27	82.16	69.49	67.17	67.98	68.12	81.69	67.26	70.82	68.26	69.94	66.05	64.9	66.01	66.04	65.33	65.41	64.39	62.52	63.48	63.4	63.51	64.45	64.7	63.9	63.59	64.69	64.49	64.03
Rhodococcus yananensis	60.04	63.22	68.1	68.26	64.01	63.53	67.77	66.38	63.93	63.8	63.93	64.14	64.21	64.09	63.98	68.63	64.23	63.89	68.37	79.35	64.79	68.86	67.12	79.13	67.53	76.49	68.62	76.44	67.71	75.41	67.01	63.9	62.95	63.78	64.3	62.84	62.91	62.48	61.01	62.14	62.31	61.74	62.38	62.5	62	61.99	62.93	62.63	62.7
Rhodococcoides yunnanensis	59.13	62.36	65.15	65.12	74.49	67.25	66.61	64.71	74.19	74.34	79.39	74.08	74.59	74.48	79.31	65.54	79.99	74.17	65.87	62.84	79.13	65.75	65.21	62.74	64.5	63.88	65.62	62.65	65.91	63.11	66.03	78.21	66.46	81.48	63.29	62.78	63.79	60.89	59.56	60.18	60.63	60.42	60.77	61.11	60.75	60.13	61.41	61.01	61.11
Rhodococcus zopfii	59.42	63.7	67.93	68.78	63.75	63.57	68.13	66.1	63.43	63.21	63.69	63.45	63.94	63.76	63.64	69.09	63.82	63.41	69.69	75.26	64.42	69.08	67.53	75.53	66.84	76.02	69.34	75.5	67.53	88.35	67.28	63.44	62.77	63.5	64.71	62.56	62.54	62.34	60.09	61.55	61.86	60.82	61.74	62.22	61.33	62.28	62.71	62.09	62.32
Skermania piniformis	59.55	58.25	62.26	63.47	61.58	61.99	63.68	61.66	61.34	61.48	61.65	61.53	61.73	61.72	61.38	63.29	62.22	61.65	63.93	62.44	62.62	63.71	61.93	61.87	62.74	62.55	63.26	61.68	62.6	62.57	62.51	61.33	61.23	61.69	66.32	64.66	64.5	65.21	62.38	63.88	64.13	63.74	64.23	64.57	64.44	64.42	65.32	64.72	64.61
Smaragdicoccus niigatensis	56.21	54.94	58.38	59.05	58.09	58.17	59.67	58.17	57.73	57.85	58.46	58.02	57.88	57.92	57.87	58.99	57.95	57.77	59.55	57.85	58.45	59.47	58.33	57.5	58.36	58.11	59.09	57.47	58.33	57.79	58.65	57.59	57.47	57.21	60.31	61.2	59.99	59.3	57.92	58.74	58.66	58.35	59.41	59.33	59.09	59.06	59.64	59.18	59.39
[truncated: 118 more columns]
